# Supplementary material for: Integrating haplotype-specific linkage maps in tetraploid species using SNP markers
Source: Theor Appl Genet. 2016 Aug 25;129(11):2211–26. doi: 10.1007/s00122-016-2768-1 (PMC5069339; doi:10.1007/s00122-016-2768-1)
Supplement: Supplementary file 2 — Supplementary material 2 (XLSX 12 kb) [file 122_2016_2768_MOESM2_ESM.xlsx]

## Sheet: Supplementary File S2
Phasing	N	SNSN	SNDN	SNSS	SNST	SNSD	SNDS	SNDD	DNDN	DNSS	DNST	DNSD	DNDS	DNDD	SSSS	SSST	SSSD	SSDD	SSDD_corrected	STST	STSD	STDS	STDD	SDSD	SDDS	SDDD	DSDD	DDDD	DDDD_corrected
MLL	100	0.842	0.983	0.766	0.768	0.907	0.966	0.958	0.995	0.957	0.958	0.954	0.963	0.936	0.862	0.482	0.784	0.622	0.769	0.724	0.785	0.785	0.623	0.777	0.798	0.765	0.766	0.615	0.821
MLL	200	0.912	0.994	0.852	0.852	0.947	0.984	0.98	0.999	0.981	0.98	0.978	0.99	0.978	0.909	0.525	0.854	0.654	0.818	0.758	0.855	0.853	0.654	0.875	0.873	0.87	0.87	0.677	0.905
MLL	400	0.946	0.999	0.909	0.909	0.973	0.996	0.994	1	0.994	0.994	0.993	0.999	0.996	0.939	0.609	0.907	0.679	0.86	0.777	0.906	0.905	0.678	0.939	0.926	0.942	0.942	0.721	0.962
MINR	100	0.842	0.98	0.765	0.767	0.9	0.966	0.958	0.904	0.948	0.949	0.954	0.863	0.835	0.903	0.672	0.748	0.614	0.654	0.725	0.746	0.747	0.613	0.758	0.783	0.706	0.706	0.581	0.616
MINR	200	0.912	0.993	0.852	0.852	0.943	0.984	0.98	0.924	0.978	0.977	0.978	0.888	0.867	0.938	0.721	0.792	0.652	0.679	0.756	0.793	0.789	0.651	0.822	0.871	0.772	0.774	0.619	0.678
MINR	400	0.944	0.999	0.909	0.909	0.972	0.996	0.993	0.946	0.993	0.993	0.993	0.917	0.9	0.957	0.768	0.824	0.681	0.699	0.771	0.824	0.823	0.68	0.87	0.93	0.826	0.827	0.647	0.721
