# Supplementary material for: Integrating haplotype-specific linkage maps in tetraploid species using SNP markers
Source: Theor Appl Genet. 2016 Aug 25;129(11):2211–26. doi: 10.1007/s00122-016-2768-1 (PMC5069339; doi:10.1007/s00122-016-2768-1)
Supplement: Supplementary file 3 — Supplementary material 3 (XLSX 522 kb) [file 122_2016_2768_MOESM3_ESM.xlsx]

## Sheet: Supplementary File S3
Marker	P1	P2	Chm	cM	h1	h2	h3	h4	h5	h6	h7	h8
PotVar0120088	0	1	1	0	NA	NA	NA	NA	NA	0	NA	NA
PotVar0119912	4	3	1	0.28	NA	NA	NA	NA	NA	0.28	NA	NA
PotVar0119975	0	1	1	0.49	NA	NA	NA	NA	NA	0.49	NA	NA
PotVar0071757	1	2	1	0.78	NA	1.52	NA	NA	0	5.27	0.66	0
PotVar0071966	1	3	1	0.78	NA	1.52	NA	NA	NA	5.27	NA	NA
PotVar0120126	4	3	1	0.98	NA	NA	NA	NA	NA	NA	NA	1.1
PotVar0119973	0	1	1	1.15	NA	NA	NA	NA	NA	NA	NA	1.27
PotVar0120075	4	3	1	1.15	NA	NA	NA	NA	NA	NA	NA	1.27
PotVar0119913	4	3	1	1.15	NA	NA	NA	NA	NA	NA	NA	1.27
solcap_snp_c1_10930	3	3	1	1.24	NA	NA	NA	1.41	NA	NA	1.12	NA
solcap_snp_c2_36658	3	3	1	1.24	NA	NA	NA	1.41	NA	NA	1.12	NA
solcap_snp_c2_54797	2	2	1	1.65	0	3.28	1.64	0	1.01	2.55	3.09	1.77
PotVar0119989	1	1	1	1.65	NA	NA	1.76	NA	NA	1.65	NA	NA
solcap_snp_c2_36660	1	1	1	1.65	NA	NA	NA	0.62	NA	2.71	NA	NA
PotVar0120070	3	3	1	1.65	NA	NA	NA	1.99	NA	NA	1.53	NA
PotVar0120130	3	1	1	1.69	NA	NA	NA	0.71	2.26	NA	NA	NA
solcap_snp_c2_36608	2	1	1	1.7	1.38	1.76	0	1.14	2.27	NA	NA	NA
PotVar0120099	2	1	1	1.7	1.38	1.76	0	1.14	2.27	NA	NA	NA
solcap_snp_c2_36615	2	1	1	1.7	1.38	1.76	0	1.14	2.27	NA	NA	NA
solcap_snp_c1_10915	1	2	1	1.7	NA	NA	NA	1.01	3.11	3.02	0	2.89
PotVar0071925	3	3	1	1.76	NA	NA	NA	2	NA	4.21	NA	NA
PotVar0120034	3	4	1	2.04	NA	NA	2.15	NA	NA	NA	NA	NA
PotVar0120067	2	1	1	2.1	2.4	2.89	1.23	2.05	3.27	NA	NA	NA
PotVar0119785	2	2	1	2.4	3.78	4.5	2.51	2.41	3.57	3.72	0.02	3.2
PotVar0071945	3	3	1	2.4	NA	NA	NA	2.72	NA	4.85	NA	NA
PotVar0071852	4	3	1	2.4	NA	NA	NA	NA	NA	NA	NA	4.46
solcap_snp_c2_6906	4	3	1	2.4	NA	NA	NA	NA	NA	NA	NA	6.28
PotVar0072072	4	3	1	2.4	NA	NA	NA	NA	NA	NA	NA	6.28
PotVar0119813	1	0	1	2.42	NA	NA	2.53	NA	NA	NA	NA	NA
PotVar0120004	1	0	1	2.42	NA	NA	2.53	NA	NA	NA	NA	NA
PotVar0071853	3	3	1	2.92	NA	0	NA	NA	4.33	NA	NA	NA
PotVar0119966	2	2	1	2.92	3.29	3.83	2.86	3.47	4.94	7.41	5.77	7.16
solcap_snp_c2_36664	1	2	1	3.86	NA	NA	3.48	NA	6.44	8.41	6.71	8.14
PotVar0071924	1	0	1	4.1	NA	NA	3.72	NA	NA	NA	NA	NA
PotVar0071846	0	2	1	4.48	NA	NA	NA	NA	7.06	9.66	8.06	9.25
PotVar0071723	2	2	1	4.48	1.08	0.77	1.5	4.92	7.85	9.56	8.32	9.46
PotVar0072063	3	4	1	4.91	NA	NA	4.53	NA	NA	NA	NA	NA
PotVar0072076	4	3	1	4.94	NA	NA	NA	NA	8.31	NA	NA	NA
PotVar0072052	3	4	1	6.42	NA	NA	NA	6.86	NA	NA	NA	NA
solcap_snp_c2_6683	4	3	1	7.49	NA	NA	NA	NA	10.86	NA	NA	NA
PotVar0072033	2	4	1	8.07	7.52	9.29	6.77	8.51	NA	NA	NA	NA
PotVar0044829	1	1	1	8.8	NA	NA	NA	9.24	NA	NA	9.5	NA
PotVar0044821	3	1	1	8.83	NA	NA	NA	9.27	NA	NA	NA	11.89
PotVar0044815	4	3	1	9.04	NA	NA	NA	NA	NA	NA	NA	12.1
solcap_snp_c2_6713	4	3	1	9.31	NA	NA	NA	NA	12.68	NA	NA	NA
solcap_snp_c2_21078	3	2	1	9.97	NA	NA	NA	9.9	13.85	14.02	9.7	12.28
PotVar0044826	2	3	1	10.59	10.04	11.5	8.97	10.52	NA	NA	NA	12.65
solcap_snp_c2_21099	0	1	1	10.85	NA	NA	NA	NA	NA	NA	NA	12.91
solcap_snp_c2_21247	1	4	1	11.03	NA	NA	9.41	NA	NA	NA	NA	NA
PotVar0044840	2	4	1	11.71	10.51	12.21	9.74	11.64	NA	NA	NA	NA
PotVar0044864	3	3	1	12.79	NA	NA	NA	12.72	NA	NA	13.04	NA
PotVar0044998	2	1	1	13.53	12.33	13.72	10.83	13.12	NA	NA	NA	15.16
solcap_snp_c1_6674	4	3	1	13.53	NA	NA	NA	NA	NA	NA	NA	15.36
solcap_snp_c2_21234	4	3	1	13.86	NA	NA	NA	NA	NA	NA	NA	15.8
PotVar0044985	4	2	1	14.3	NA	NA	NA	NA	13.37	18.02	15.7	17.2
PotVar0044963	3	2	1	14.3	NA	NA	11.6	NA	13.37	17.19	14.8	17.32
solcap_snp_c1_6704	3	2	1	14.3	NA	NA	11.6	NA	13.37	17.19	14.8	17.32
solcap_snp_c2_21227	3	3	1	14.3	NA	NA	11.65	NA	13.91	NA	NA	NA
solcap_snp_c2_21233	1	1	1	14.3	NA	NA	11.65	NA	13.91	NA	NA	NA
PotVar0044823	0	1	1	14.3	NA	NA	NA	NA	13.92	NA	NA	NA
solcap_snp_c2_21236	3	2	1	14.3	NA	NA	10.19	NA	14.47	16.36	16.25	16.24
PotVar0045000	0	1	1	15.01	NA	NA	NA	NA	15.18	NA	NA	NA
solcap_snp_c1_13296	3	4	1	15.31	14.11	NA	NA	NA	NA	NA	NA	NA
PotVar0045210	1	0	1	17.02	NA	NA	14.37	NA	NA	NA	NA	NA
PotVar0045404	3	4	1	17.02	NA	NA	14.37	NA	NA	NA	NA	NA
PotVar0045459	1	0	1	17.83	NA	NA	NA	17.42	NA	NA	NA	NA
PotVar0045167	3	4	1	17.83	NA	NA	NA	17.42	NA	NA	NA	NA
PotVar0045145	1	3	1	19.1	NA	NA	16.45	NA	NA	NA	20.89	NA
PotVar0045340	1	1	1	19.47	NA	NA	NA	18.88	20.17	NA	NA	NA
solcap_snp_c1_6114	4	2	1	19.91	NA	NA	NA	NA	20.08	22.25	21.55	23.52
solcap_snp_c1_13293	1	2	1	19.91	14.82	NA	NA	NA	20.61	25.84	23.91	22.52
PotVar0045339	2	4	1	20.43	17.58	20.05	17.24	19.84	NA	NA	NA	NA
PotVar0045505	2	4	1	20.43	17.58	20.05	17.24	19.84	NA	NA	NA	NA
solcap_snp_c2_55012	0	2	1	20.74	NA	NA	NA	NA	21.16	26.48	24.61	24.81
PotVar0114875	4	2	1	20.74	NA	NA	NA	NA	21.16	26.48	24.61	24.81
PotVar0045420	2	4	1	20.88	17.92	20.39	17.69	20.79	NA	NA	NA	NA
PotVar0045260	4	3	1	21.01	NA	NA	NA	NA	21.43	NA	NA	NA
PotVar0045662	4	3	1	21.01	NA	NA	NA	NA	21.43	NA	NA	NA
solcap_snp_c2_48051	4	2	1	21.05	NA	NA	NA	NA	21.47	26.69	24.94	24.66
PotVar0045493	2	1	1	21.43	17.56	22.21	18.24	21.61	NA	NA	22.74	NA
PotVar0045428	2	3	1	21.43	17.56	22.21	18.24	21.61	NA	NA	22.74	NA
solcap_snp_c2_27918	3	1	1	21.93	NA	21.58	NA	NA	NA	NA	NA	24.82
solcap_snp_c2_51806	2	1	1	22.21	19.08	22.34	19.96	22.61	21.54	NA	NA	NA
PotVar0045460	0	2	1	22.21	NA	NA	NA	NA	21.67	24.55	23.41	25.1
PotVar0045660	4	2	1	22.21	NA	NA	NA	NA	21.67	24.55	23.41	25.1
PotVar0122300	3	4	1	23.14	NA	NA	20.89	NA	NA	NA	NA	NA
solcap_snp_c2_45071	2	2	1	23.22	21	21.42	20.97	23.05	22.61	26.7	25.17	26.91
solcap_snp_c2_51800	0	3	1	23.35	NA	NA	NA	NA	NA	NA	25.3	NA
solcap_snp_c2_45061	2	2	1	23.64	21.38	21.73	21.34	23.42	22.95	27.12	25.54	27.34
solcap_snp_c2_27878	2	3	1	26.02	22.84	23.49	23.54	25.8	NA	29.22	NA	NA
solcap_snp_c2_27894	1	1	1	26.02	NA	23.1	NA	NA	NA	29.7	NA	NA
solcap_snp_c2_52705	1	1	1	29.09	NA	NA	NA	28.87	NA	NA	NA	30.99
solcap_snp_c2_2332	3	3	1	30.99	NA	28.46	NA	NA	NA	NA	28.5	NA
solcap_snp_c2_49042	3	2	1	32.32	NA	30.38	NA	NA	28.91	31.71	29.83	31.93
solcap_snp_c2_53521	3	1	1	32.32	NA	30.22	NA	NA	NA	32.55	NA	NA
solcap_snp_c2_43973	2	0	1	33.02	27.6	29.9	30.32	31.76	NA	NA	NA	NA
solcap_snp_c2_43981	2	1	1	33.14	28.05	30.02	30.26	31.98	NA	33.37	NA	NA
solcap_snp_c1_12938	3	3	1	33.47	28.05	NA	NA	NA	NA	33.37	NA	NA
solcap_snp_c1_8908	2	3	1	34.05	28.61	29.61	30.91	32.89	NA	33.88	NA	NA
solcap_snp_c2_43970	4	1	1	34.14	NA	NA	NA	NA	NA	33.97	NA	NA
PotVar0102229	4	3	1	34.23	NA	NA	NA	NA	30.82	NA	NA	NA
solcap_snp_c1_14649	0	1	1	34.23	NA	NA	NA	NA	30.82	NA	NA	NA
PotVar0102174	3	4	1	34.26	NA	NA	31.12	NA	NA	NA	NA	NA
solcap_snp_c2_35601	3	4	1	34.26	NA	NA	31.12	NA	NA	NA	NA	NA
PotVar0102161	3	4	1	34.35	NA	NA	NA	33.19	NA	NA	NA	NA
solcap_snp_c2_49722	3	4	1	34.35	NA	NA	NA	33.19	NA	NA	NA	NA
solcap_snp_c2_41438	1	0	1	34.35	NA	NA	NA	33.19	NA	NA	NA	NA
solcap_snp_c1_8362	3	3	1	35.08	NA	NA	31.94	NA	NA	34.91	NA	NA
solcap_snp_c2_49726	1	3	1	35.08	NA	NA	NA	33.38	NA	35.17	NA	NA
solcap_snp_c2_49724	1	3	1	35.08	NA	NA	NA	33.38	NA	35.17	NA	NA
solcap_snp_c1_14648	0	3	1	35.1	NA	NA	NA	NA	NA	35.44	NA	NA
PotVar0118576	0	1	1	35.1	NA	NA	NA	NA	NA	35.44	NA	NA
PotVar0028605	0	1	1	35.1	NA	NA	NA	NA	NA	35.44	NA	NA
solcap_snp_c1_8358	2	1	1	35.11	29.66	30.55	31.06	33.41	NA	35.45	NA	NA
solcap_snp_c2_686	0	1	1	35.28	NA	NA	NA	NA	NA	NA	NA	34.89
PotVar0102233	0	1	1	35.28	NA	NA	NA	NA	NA	NA	NA	34.89
PotVar0122549	4	3	1	35.7	NA	NA	NA	NA	NA	36.04	NA	NA
PotVar0037326	4	3	1	35.7	NA	NA	NA	NA	NA	36.04	NA	NA
solcap_snp_c2_43984	3	4	1	35.81	NA	31.25	NA	NA	NA	NA	NA	NA
solcap_snp_c1_12937	1	0	1	35.81	NA	31.25	NA	NA	NA	NA	NA	NA
solcap_snp_c2_40112	3	3	1	36.14	NA	NA	33	NA	NA	36.06	NA	NA
PotVar0095159	3	3	1	36.14	NA	NA	33	NA	NA	36.06	NA	NA
PotVar0000062	3	3	1	36.14	NA	NA	33	NA	NA	36.06	NA	NA
PotVar0122493	1	1	1	36.14	NA	NA	33	NA	NA	36.06	NA	NA
PotVar0122454	1	1	1	36.14	NA	NA	33	NA	NA	36.06	NA	NA
solcap_snp_c2_55618	4	3	1	36.31	NA	NA	NA	NA	NA	NA	NA	35.92
solcap_snp_c2_2873	4	3	1	36.31	NA	NA	NA	NA	NA	NA	NA	35.92
PotVar0071533	4	3	1	36.4	NA	NA	NA	NA	NA	36.32	NA	NA
PotVar0122550	0	1	1	36.47	NA	NA	NA	NA	33.06	NA	NA	NA
PotVar0014240	4	3	1	36.47	NA	NA	NA	NA	33.06	NA	NA	NA
PotVar0122547	4	3	1	36.47	NA	NA	NA	NA	33.06	NA	NA	NA
PotVar0114310	3	3	1	36.5	NA	31.8	NA	NA	NA	36.42	NA	NA
solcap_snp_c2_54303	0	1	1	36.78	NA	NA	NA	NA	NA	NA	NA	36.39
solcap_snp_c2_54306	4	3	1	36.78	NA	NA	NA	NA	NA	NA	NA	36.39
PotVar0071270	4	3	1	36.78	NA	NA	NA	NA	NA	NA	NA	36.39
solcap_snp_c1_5477	4	3	1	36.78	NA	NA	NA	NA	NA	NA	NA	36.39
solcap_snp_c2_45395	0	1	1	36.78	NA	NA	NA	NA	NA	NA	NA	36.39
solcap_snp_c2_53763	4	3	1	36.78	NA	NA	NA	NA	NA	NA	NA	36.39
solcap_snp_c2_49732	4	3	1	38.06	NA	NA	NA	NA	NA	NA	35.57	NA
PotVar0100622	1	0	1	39.57	NA	NA	33.26	NA	NA	NA	NA	NA
PotVar0000042	0	2	1	39.81	NA	NA	NA	NA	35.17	36.57	37.32	36.76
PotVar0102189	3	3	1	39.81	30.86	NA	NA	NA	NA	NA	37.33	NA
PotVar0102258	3	3	1	39.81	30.86	NA	NA	NA	NA	NA	37.33	NA
solcap_snp_c2_56842	1	1	1	39.83	NA	NA	NA	34.69	33.21	NA	NA	NA
solcap_snp_c1_14248	3	3	1	39.9	NA	NA	33.59	NA	NA	36.64	NA	NA
PotVar0081102	3	3	1	39.9	NA	NA	33.59	NA	NA	36.64	NA	NA
solcap_snp_c2_24677	3	3	1	40.32	NA	NA	34.01	NA	33.7	NA	NA	NA
solcap_snp_c2_54811	1	2	1	40.32	NA	NA	NA	35.2	35	36.65	37.56	36.62
PotVar0132265	3	2	1	40.32	NA	NA	NA	35.2	35	36.65	37.56	36.62
PotVar0095162	4	2	1	40.32	NA	NA	NA	NA	35.68	37.28	37.82	37.42
solcap_snp_c2_40131	4	2	1	40.32	NA	NA	NA	NA	35.68	37.28	37.82	37.42
PotVar0018832	4	3	1	40.32	NA	NA	NA	NA	36.32	NA	NA	NA
PotVar0000060	2	3	1	40.32	31.76	32.09	33.1	35.21	NA	37.2	NA	NA
solcap_snp_c2_49759	2	3	1	40.32	31.76	32.09	33.1	35.21	NA	37.2	NA	NA
solcap_snp_c1_14956	2	3	1	40.32	31.76	32.09	33.1	35.21	NA	37.2	NA	NA
solcap_snp_c2_35218	2	1	1	40.32	31.76	32.09	33.1	35.21	NA	37.2	NA	NA
PotVar0095207	2	1	1	40.32	31.76	32.09	33.1	35.21	NA	37.2	NA	NA
solcap_snp_c2_48568	2	1	1	40.32	31.76	32.09	33.1	35.21	NA	37.2	NA	NA
PotVar0122551	2	3	1	40.32	31.76	32.09	33.1	35.21	NA	37.2	NA	NA
solcap_snp_c1_8541	2	1	1	40.32	31.76	32.09	33.1	35.21	NA	37.2	NA	NA
solcap_snp_c2_57185	2	1	1	40.32	31.76	32.09	33.1	35.21	NA	37.2	NA	NA
solcap_snp_c2_49758	2	3	1	40.32	31.76	32.09	33.1	35.21	NA	37.2	NA	NA
solcap_snp_c1_14664	2	3	1	40.32	31.76	32.09	33.1	35.21	NA	37.2	NA	NA
PotVar0000040	2	3	1	40.32	31.76	32.09	33.1	35.21	NA	37.2	NA	NA
solcap_snp_c2_27680	2	1	1	40.32	31.76	32.09	33.1	35.21	NA	37.2	NA	NA
solcap_snp_c1_14249	3	3	1	40.32	NA	NA	NA	34.85	NA	NA	38	NA
PotVar0088355	3	4	1	40.32	NA	NA	NA	35.2	NA	NA	NA	NA
PotVar0122473	3	4	1	40.32	NA	NA	NA	35.2	NA	NA	NA	NA
PotVar0102235	3	3	1	40.48	NA	32.77	NA	NA	NA	NA	NA	37.58
PotVar0132333	3	4	1	40.48	NA	NA	NA	35.64	NA	NA	NA	NA
PotVar0095184	3	4	1	40.48	NA	NA	NA	35.64	NA	NA	NA	NA
solcap_snp_c2_27682	1	0	1	40.48	NA	NA	NA	35.64	NA	NA	NA	NA
solcap_snp_c2_27677	3	4	1	40.48	NA	NA	NA	35.64	NA	NA	NA	NA
PotVar0102148	1	0	1	40.54	NA	32.83	NA	NA	NA	NA	NA	NA
solcap_snp_c2_694	3	4	1	40.54	NA	32.83	NA	NA	NA	NA	NA	NA
PotVar0102234	3	4	1	40.54	NA	32.83	NA	NA	NA	NA	NA	NA
PotVar0109024	1	0	1	40.54	NA	32.83	NA	NA	NA	NA	NA	NA
solcap_snp_c1_16169	1	3	1	40.57	NA	NA	NA	35.73	NA	36.9	NA	NA
solcap_snp_c2_45623	3	3	1	40.58	NA	NA	NA	35.74	NA	NA	39.03	NA
solcap_snp_c2_57284	1	1	1	40.58	NA	NA	NA	35.74	NA	NA	39.03	NA
solcap_snp_c2_53708	3	2	1	40.64	32.08	NA	NA	NA	36.73	38.14	38.32	37.95
PotVar0095169	1	3	1	40.64	32.54	NA	NA	NA	NA	37.59	NA	NA
solcap_snp_c2_35220	3	1	1	40.64	32.54	NA	NA	NA	NA	37.59	NA	NA
solcap_snp_c2_45621	4	3	1	40.67	NA	NA	NA	NA	NA	38.17	NA	NA
solcap_snp_c2_48549	3	3	1	40.85	NA	NA	NA	36.03	NA	NA	38.9	NA
solcap_snp_c1_12858	3	3	1	40.91	NA	33.06	NA	NA	NA	38.41	NA	NA
PotVar0088385	1	0	1	40.93	NA	33.12	NA	NA	NA	NA	NA	NA
PotVar0095087	1	0	1	40.93	NA	33.12	NA	NA	NA	NA	NA	NA
solcap_snp_c1_15612	1	0	1	40.93	NA	33.12	NA	NA	NA	NA	NA	NA
solcap_snp_c1_15853	1	0	1	40.93	NA	33.12	NA	NA	NA	NA	NA	NA
solcap_snp_c1_16423	1	0	1	40.93	NA	33.12	NA	NA	NA	NA	NA	NA
PotVar0132283	3	4	1	40.93	NA	33.12	NA	NA	NA	NA	NA	NA
PotVar0132289	3	4	1	40.93	NA	33.12	NA	NA	NA	NA	NA	NA
solcap_snp_c2_55113	3	4	1	40.93	NA	33.12	NA	NA	NA	NA	NA	NA
solcap_snp_c2_55621	3	4	1	40.93	NA	33.12	NA	NA	NA	NA	NA	NA
solcap_snp_c1_6795	1	0	1	40.93	NA	33.12	NA	NA	NA	NA	NA	NA
solcap_snp_c2_27681	1	0	1	40.93	NA	33.12	NA	NA	NA	NA	NA	NA
solcap_snp_c1_15855	3	4	1	40.93	NA	33.12	NA	NA	NA	NA	NA	NA
PotVar0122548	1	0	1	40.93	NA	33.12	NA	NA	NA	NA	NA	NA
solcap_snp_c1_16425	3	4	1	40.93	NA	33.12	NA	NA	NA	NA	NA	NA
solcap_snp_c2_2874	3	4	1	40.93	NA	33.12	NA	NA	NA	NA	NA	NA
solcap_snp_c1_16690	1	0	1	40.93	NA	33.12	NA	NA	NA	NA	NA	NA
PotVar0132309	3	4	1	40.93	NA	33.12	NA	NA	NA	NA	NA	NA
solcap_snp_c2_56843	3	4	1	40.93	NA	33.12	NA	NA	NA	NA	NA	NA
solcap_snp_c2_2871	1	0	1	40.93	NA	33.12	NA	NA	NA	NA	NA	NA
PotVar0100630	3	4	1	40.93	NA	33.12	NA	NA	NA	NA	NA	NA
PotVar0095116	1	0	1	40.93	NA	33.12	NA	NA	NA	NA	NA	NA
solcap_snp_c1_8535	3	4	1	40.93	NA	33.12	NA	NA	NA	NA	NA	NA
solcap_snp_c2_32111	3	4	1	40.93	NA	33.12	NA	NA	NA	NA	NA	NA
PotVar0122472	3	4	1	40.93	NA	33.12	NA	NA	NA	NA	NA	NA
PotVar0037332	1	0	1	40.93	NA	33.12	NA	NA	NA	NA	NA	NA
solcap_snp_c2_54307	1	0	1	40.93	NA	33.12	NA	NA	NA	NA	NA	NA
PotVar0132314	3	4	1	40.94	NA	NA	34.18	NA	NA	NA	NA	NA
solcap_snp_c2_54353	3	2	1	41.18	33.44	NA	NA	NA	37.17	37.27	39.85	38.93
PotVar0088357	3	3	1	41.18	33.44	NA	NA	NA	NA	NA	39.85	NA
solcap_snp_c1_15521	3	3	1	41.18	33.44	NA	NA	NA	NA	NA	39.85	NA
solcap_snp_c2_45625	1	0	1	41.28	NA	33.47	NA	NA	NA	NA	NA	NA
solcap_snp_c2_45626	1	0	1	41.28	NA	33.47	NA	NA	NA	NA	NA	NA
PotVar0071645	1	0	1	41.28	NA	33.47	NA	NA	NA	NA	NA	NA
solcap_snp_c2_45627	1	0	1	41.28	NA	33.47	NA	NA	NA	NA	NA	NA
PotVar0071625	3	4	1	41.28	NA	33.47	NA	NA	NA	NA	NA	NA
PotVar0018984	2	3	1	41.41	34.51	33.6	35.68	36.85	NA	38.45	NA	NA
solcap_snp_c2_55639	2	3	1	41.41	34.4	33.66	37.02	36.59	NA	NA	39.28	NA
PotVar0000025	2	1	1	41.41	33.43	32.53	34.65	37.05	NA	NA	39.99	NA
PotVar0000066	2	3	1	41.41	33.43	32.53	34.65	37.05	NA	NA	39.99	NA
solcap_snp_c1_9378	3	3	1	41.44	33.7	NA	NA	NA	NA	NA	40.02	NA
solcap_snp_c1_14219	3	4	1	41.47	NA	NA	35.74	NA	NA	NA	NA	NA
PotVar0018848	1	0	1	41.47	NA	NA	35.74	NA	NA	NA	NA	NA
solcap_snp_c1_14633	4	2	1	41.58	NA	NA	NA	NA	35.07	40.86	37.68	39.45
PotVar0071575	0	1	1	41.63	NA	NA	NA	NA	NA	39.03	NA	NA
PotVar0071624	4	3	1	41.63	NA	NA	NA	NA	NA	39.03	NA	NA
PotVar0018985	0	1	1	41.63	NA	NA	NA	NA	NA	39.03	NA	NA
PotVar0018968	0	1	1	41.63	NA	NA	NA	NA	NA	39.03	NA	NA
PotVar0095172	3	3	1	41.76	33.74	NA	NA	NA	NA	NA	40.39	NA
PotVar0132267	3	3	1	41.76	33.74	NA	NA	NA	NA	NA	40.39	NA
PotVar0071686	2	3	1	41.77	33.75	34.02	35.24	37.41	NA	39.17	NA	NA
PotVar0018933	1	1	1	41.77	NA	NA	35.77	NA	NA	39.58	NA	NA
PotVar0018983	3	4	1	41.98	NA	34.23	NA	NA	NA	NA	NA	NA
solcap_snp_c2_45622	0	2	1	42.34	NA	NA	NA	NA	38.24	40.15	40.77	40.21
solcap_snp_c1_16515	0	2	1	42.34	NA	NA	NA	NA	38.24	40.15	40.77	40.21
solcap_snp_c2_56359	0	2	1	42.34	NA	NA	NA	NA	38.24	40.15	40.77	40.21
PotVar0018833	3	4	1	42.41	NA	34.66	NA	NA	NA	NA	NA	NA
PotVar0071554	1	0	1	42.73	35.83	NA	NA	NA	NA	NA	NA	NA
PotVar0018996	3	4	1	42.73	35.83	NA	NA	NA	NA	NA	NA	NA
PotVar0018685	3	4	1	42.99	NA	NA	38.6	NA	NA	NA	NA	NA
solcap_snp_c2_2721	1	2	1	43.34	36.44	NA	NA	NA	38.02	41.27	39.68	41.79
solcap_snp_c1_13430	1	1	1	43.56	NA	35.45	NA	NA	NA	42.07	NA	NA
PotVar0018694	1	1	1	43.56	NA	35.45	NA	NA	NA	42.07	NA	NA
PotVar0018693	3	4	1	43.59	NA	35.8	NA	NA	NA	NA	NA	NA
solcap_snp_c2_2591	3	4	1	43.59	NA	35.8	NA	NA	NA	NA	NA	NA
solcap_snp_c2_35503	4	3	1	43.66	NA	NA	NA	NA	NA	42.17	NA	NA
PotVar0018687	4	3	1	43.66	NA	NA	NA	NA	NA	42.17	NA	NA
solcap_snp_c2_35537	4	3	1	44.07	NA	NA	NA	NA	NA	42.58	NA	NA
solcap_snp_c2_35536	4	3	1	44.07	NA	NA	NA	NA	NA	42.58	NA	NA
solcap_snp_c2_35532	4	2	1	44.54	NA	NA	NA	NA	40.44	43.05	43.2	44.96
solcap_snp_c2_56267	2	1	1	44.64	37.71	36.85	39.27	41.25	40.81	NA	NA	NA
solcap_snp_c2_43926	2	3	1	44.64	37.71	36.85	39.27	41.25	40.81	NA	NA	NA
solcap_snp_c2_53347	2	2	1	44.64	37.71	36.85	39.27	41.25	40.81	41.48	40.86	42.08
solcap_snp_c2_2653	4	3	1	45.01	NA	NA	NA	NA	NA	NA	NA	42.45
PotVar0006106	1	2	1	45.37	37.05	NA	NA	NA	42.56	43.88	43.41	43.61
PotVar0006140	1	2	1	45.37	37.05	NA	NA	NA	42.56	43.88	43.41	43.61
PotVar0124722	2	1	1	45.37	37.38	36.86	40	39.73	NA	NA	42.72	NA
solcap_snp_c2_35518	0	1	1	45.37	NA	NA	NA	NA	NA	NA	NA	43.85
PotVar0049754	4	3	1	45.58	NA	NA	NA	NA	NA	44.09	NA	NA
PotVar0049777	0	1	1	45.58	NA	NA	NA	NA	NA	44.09	NA	NA
PotVar0006125	3	4	1	45.79	NA	37.3	NA	NA	NA	NA	NA	NA
PotVar0124717	2	2	1	45.81	37.38	37.32	40.03	40.9	42.19	44.31	43.85	44.44
PotVar0006050	1	2	1	46.35	NA	NA	NA	43.04	42.62	45.15	44.51	45.64
PotVar0006104	4	3	1	46.35	NA	NA	NA	NA	NA	NA	NA	45.72
solcap_snp_c2_20798	4	2	1	46.43	NA	NA	NA	NA	42.7	44.33	44.57	44.48
solcap_snp_c2_20799	0	2	1	46.43	NA	NA	NA	NA	42.7	44.33	44.57	44.48
PotVar0049542	0	1	1	46.73	NA	NA	NA	NA	NA	44.63	NA	NA
PotVar0049593	4	3	1	46.73	NA	NA	NA	NA	NA	44.63	NA	NA
solcap_snp_c2_38404	4	3	1	46.73	NA	NA	NA	NA	NA	44.63	NA	NA
PotVar0049291	4	3	1	46.74	NA	NA	NA	NA	NA	NA	NA	47.01
PotVar0049427	0	1	1	46.74	NA	NA	NA	NA	NA	NA	NA	47.01
PotVar0049273	4	3	1	46.74	NA	NA	NA	NA	NA	NA	NA	47.01
PotVar0049426	0	1	1	46.74	NA	NA	NA	NA	NA	NA	NA	47.01
PotVar0049351	0	1	1	46.74	NA	NA	NA	NA	NA	NA	NA	47.01
PotVar0049692	4	3	1	46.75	NA	NA	NA	NA	42.98	NA	NA	NA
PotVar0049691	1	1	1	46.81	NA	38.32	NA	NA	43.32	NA	NA	NA
PotVar0049732	2	2	1	46.97	39.37	38.76	40.73	42.72	43.2	45.41	45.4	44.91
PotVar0049564	0	2	1	46.97	NA	NA	NA	NA	43.83	44.87	45.07	47.24
PotVar0049567	0	2	1	46.97	NA	NA	NA	NA	43.83	44.87	45.07	47.24
PotVar0049628	4	3	1	47.2	NA	NA	NA	NA	NA	NA	NA	46.72
solcap_snp_c2_38406	0	1	1	47.2	NA	NA	NA	NA	NA	NA	NA	46.72
solcap_snp_c2_50903	2	2	1	47.3	40.53	40.85	41.57	43.99	43.81	45.47	45.4	46.82
PotVar0005994	3	0	1	47.32	38.88	NA	NA	NA	NA	NA	NA	NA
solcap_snp_c1_12131	4	3	1	47.38	NA	NA	NA	NA	NA	NA	NA	47.65
PotVar0049174	4	3	1	47.38	NA	NA	NA	NA	NA	NA	NA	47.65
solcap_snp_c2_41339	0	1	1	47.38	NA	NA	NA	NA	NA	NA	NA	47.65
PotVar0049689	2	3	1	47.53	39.09	39.35	41.8	44.46	44.18	NA	NA	NA
PotVar0049722	2	2	1	47.76	40.12	39.06	43.22	44.68	44.5	46.37	45.93	48
PotVar0049549	2	3	1	48.11	39.69	39.93	42.36	45.03	44.77	NA	NA	NA
PotVar0005918	3	4	1	48.11	NA	NA	NA	45.4	NA	NA	NA	NA
PotVar0049651	2	3	1	48.22	39.44	39.99	42.47	45.77	NA	NA	46.87	NA
PotVar0049594	3	3	1	48.39	40.66	NA	NA	NA	NA	NA	47.04	NA
solcap_snp_c2_32367	4	3	1	50.3	NA	NA	NA	NA	NA	51.22	NA	NA
PotVar0006142	3	4	1	50.36	NA	NA	44.28	NA	NA	NA	NA	NA
solcap_snp_c2_32359	2	2	1	50.59	43.14	43.23	45.34	48.87	46.57	51.51	49.5	50.47
solcap_snp_c1_12118	2	1	1	50.59	41.96	42.18	44.51	47.12	47.37	NA	NA	NA
PotVar0049419	2	3	1	50.59	41.96	42.18	44.51	47.12	47.37	NA	NA	NA
PotVar0049521	2	2	1	50.59	42.11	41.9	45.78	47.41	48.39	49.2	51.46	48.98
PotVar0006051	2	4	1	50.59	42.94	40.81	46.64	51.01	NA	NA	NA	NA
PotVar0032879	2	4	1	50.59	43.54	43.66	45.85	46.75	NA	NA	NA	NA
PotVar0033013	2	4	1	50.59	43.54	43.66	45.85	46.75	NA	NA	NA	NA
PotVar0126039	3	3	1	50.61	43.9	NA	NA	NA	50.27	NA	NA	NA
PotVar0049005	4	3	1	50.61	NA	NA	NA	NA	NA	51.53	NA	NA
PotVar0033081	1	0	1	50.61	NA	43.25	NA	NA	NA	NA	NA	NA
PotVar0032877	3	4	1	50.61	NA	43.25	NA	NA	NA	NA	NA	NA
PotVar0126047	3	4	1	50.79	43.74	NA	NA	NA	NA	NA	NA	NA
PotVar0049099	1	1	1	50.86	44.15	NA	NA	NA	NA	NA	50.62	NA
solcap_snp_c2_41336	1	1	1	50.86	44.15	NA	NA	NA	NA	NA	50.62	NA
PotVar0032984	3	4	1	50.86	45.11	NA	NA	NA	NA	NA	NA	NA
PotVar0032875	1	0	1	50.86	45.11	NA	NA	NA	NA	NA	NA	NA
PotVar0033007	3	4	1	50.86	45.11	NA	NA	NA	NA	NA	NA	NA
PotVar0049169	2	3	1	50.91	42.5	42.71	45.14	47.87	47.81	NA	NA	NA
PotVar0049254	2	1	1	50.91	42.5	42.71	45.14	47.87	47.81	NA	NA	NA
PotVar0049369	2	3	1	50.91	42.5	42.71	45.14	47.87	47.81	NA	NA	NA
PotVar0049079	2	2	1	50.91	42.44	42.52	46.17	48.14	48.65	49.66	51.12	49.42
PotVar0049267	2	2	1	50.91	42.44	42.52	46.17	48.14	48.65	49.66	51.12	49.42
solcap_snp_c1_12106	2	2	1	50.91	42.44	42.52	46.17	48.14	48.65	49.66	51.12	49.42
PotVar0126028	2	1	1	51.09	43.78	43.77	47.14	49.4	50.75	NA	NA	NA
PotVar0126021	2	2	1	51.09	43.78	43.77	47.14	49.4	50.75	52.2	48.63	51.25
PotVar0126043	2	2	1	51.09	43.78	43.77	47.14	49.4	50.75	52.2	48.63	51.25
PotVar0126052	0	1	1	51.09	NA	NA	NA	NA	NA	52.62	NA	NA
solcap_snp_c2_40954	0	1	1	51.09	NA	NA	NA	NA	NA	53.51	NA	NA
solcap_snp_c1_13686	0	1	1	51.09	NA	NA	NA	NA	NA	53.51	NA	NA
PotVar0126035	0	1	1	51.09	NA	NA	NA	NA	NA	53.51	NA	NA
solcap_snp_c1_9676	2	1	1	51.13	42.85	43.44	46.39	48.46	NA	NA	NA	49.9
solcap_snp_c1_9679	2	3	1	51.13	42.85	43.44	46.39	48.46	NA	NA	NA	49.9
PotVar0032934	2	1	1	51.22	45.48	44.82	46.48	48.52	49.45	NA	NA	NA
solcap_snp_c2_13671	3	1	1	51.22	NA	44.13	NA	NA	NA	NA	NA	51.72
solcap_snp_c1_4415	1	4	1	51.22	NA	44.68	NA	NA	NA	NA	NA	NA
PotVar0032987	4	2	1	51.29	NA	NA	NA	NA	49.52	54.09	51.31	53.26
PotVar0033086	1	3	1	51.43	NA	44.84	NA	NA	NA	54.44	NA	NA
PotVar0049199	3	3	1	51.5	NA	NA	47.55	NA	NA	50.91	NA	NA
PotVar0049037	3	3	1	51.5	NA	NA	47.55	NA	NA	50.91	NA	NA
solcap_snp_c1_4744	4	1	1	51.81	NA	NA	NA	NA	NA	NA	NA	52.98
PotVar0033736	2	1	1	51.81	46.07	46.19	47.58	50.07	NA	NA	NA	53.19
solcap_snp_c2_14467	2	3	1	51.81	46.07	46.19	47.58	50.07	NA	NA	NA	53.19
PotVar0033046	4	2	1	51.82	NA	NA	NA	NA	50.05	54.83	51.77	53.67
PotVar0033883	2	1	1	52.31	46.54	46.69	47.99	50.69	NA	NA	NA	53.72
solcap_snp_c2_14493	2	3	1	52.31	46.54	46.69	47.99	50.69	NA	NA	NA	53.72
solcap_snp_c2_14492	3	1	1	53.1	47.33	NA	NA	NA	NA	NA	NA	54.04
solcap_snp_c2_14489	1	3	1	53.1	47.33	NA	NA	NA	NA	NA	NA	54.04
PotVar0033907	3	1	1	53.1	47.33	NA	NA	NA	NA	NA	NA	54.04
solcap_snp_c1_4706	1	3	1	53.1	47.33	NA	NA	NA	NA	NA	NA	54.04
solcap_snp_c2_14491	3	1	1	53.1	47.33	NA	NA	NA	NA	NA	NA	54.04
PotVar0032910	4	3	1	53.11	NA	NA	NA	NA	NA	56.12	NA	NA
PotVar0032928	0	1	1	53.11	NA	NA	NA	NA	NA	56.12	NA	NA
PotVar0126146	3	4	1	53.18	NA	NA	48.86	NA	NA	NA	NA	NA
PotVar0032887	4	3	1	53.4	NA	NA	NA	NA	52.23	NA	NA	NA
solcap_snp_c2_13751	4	1	1	53.42	NA	NA	NA	NA	NA	56.43	NA	NA
PotVar0129827	4	1	1	54.5	NA	NA	NA	NA	NA	NA	NA	56.5
PotVar0033135	3	4	1	55.08	NA	47.9	NA	NA	NA	NA	NA	NA
solcap_snp_c1_4763	0	3	1	55.12	NA	NA	NA	NA	NA	NA	NA	57.12
solcap_snp_c1_4757	3	3	1	55.59	NA	NA	50.01	NA	NA	NA	NA	57.59
solcap_snp_c2_14580	4	1	1	55.8	NA	NA	NA	NA	NA	NA	NA	54.41
PotVar0033208	4	2	1	56.12	NA	NA	NA	NA	57.86	58.68	56.07	54.73
solcap_snp_c2_14589	0	3	1	56.12	NA	NA	NA	NA	NA	NA	NA	55.61
solcap_snp_c1_4748	2	3	1	56.12	47.82	48.94	50.54	54.15	NA	NA	NA	55.65
solcap_snp_c2_13650	4	3	1	56.32	NA	NA	NA	NA	55.15	NA	NA	NA
PotVar0033409	1	1	1	56.87	48.57	NA	NA	NA	55.7	NA	NA	NA
solcap_snp_c2_14470	1	1	1	56.87	48.57	NA	NA	NA	55.7	NA	NA	NA
PotVar0033735	1	1	1	56.87	48.57	NA	NA	NA	55.7	NA	NA	NA
PotVar0033411	3	3	1	56.87	48.57	NA	NA	NA	55.7	NA	NA	NA
PotVar0129842	3	1	1	57.11	48.81	NA	NA	NA	NA	NA	NA	56.18
solcap_snp_c1_4752	1	3	1	57.11	48.81	NA	NA	NA	NA	NA	NA	56.18
solcap_snp_c1_5150	3	3	1	58.19	NA	NA	52.35	NA	NA	NA	NA	60.19
solcap_snp_c2_14623	4	2	1	59.4	NA	NA	NA	NA	57.53	61.96	58.56	61.41
PotVar0129853	2	4	1	59.56	49.57	51.18	52.53	54.79	NA	NA	NA	NA
PotVar0129817	1	0	1	60.23	50.24	NA	NA	NA	NA	NA	NA	NA
PotVar0098709	0	1	1	61.27	NA	NA	NA	NA	NA	NA	60.43	NA
PotVar0072169	3	0	1	61.27	NA	NA	NA	56.5	NA	NA	NA	NA
PotVar0098622	2	1	1	61.36	51.73	51.79	54.94	57.11	NA	NA	NA	61.92
PotVar0072127	3	4	1	61.5	NA	NA	NA	57.42	NA	NA	NA	NA
PotVar0072239	3	4	1	61.5	NA	NA	NA	57.42	NA	NA	NA	NA
solcap_snp_c2_20569	3	4	1	61.53	52.77	NA	NA	NA	NA	NA	NA	NA
solcap_snp_c2_16039	2	1	1	61.55	51.22	52.1	55.13	56.78	NA	NA	NA	61.44
PotVar0098595	4	2	1	61.97	NA	NA	NA	NA	60.14	64.68	61.13	63.58
PotVar0098682	4	2	1	61.97	NA	NA	NA	NA	60.14	64.68	61.13	63.58
PotVar0098772	2	2	1	61.99	53.79	53.66	55.57	57.91	60.16	64.38	61.2	62.48
PotVar0098809	2	2	1	61.99	53.79	53.66	55.57	57.91	60.16	64.38	61.2	62.48
solcap_snp_c1_5145	2	2	1	61.99	53.79	53.66	55.57	57.91	60.16	64.38	61.2	62.48
PotVar0098794	3	3	1	61.99	53.23	NA	NA	NA	NA	NA	NA	62.72
solcap_snp_c1_4745	2	0	1	61.99	51.51	50.73	53.36	58.96	NA	NA	NA	NA
PotVar0072439	3	4	1	61.99	NA	NA	NA	58.19	NA	NA	NA	NA
PotVar0098526	3	0	1	62.06	53.86	NA	NA	NA	NA	NA	NA	NA
solcap_snp_c2_20513	3	4	1	62.06	53.86	NA	NA	NA	NA	NA	NA	NA
PotVar0098524	3	4	1	62.06	53.86	NA	NA	NA	NA	NA	NA	NA
solcap_snp_c2_20501	3	0	1	62.06	53.86	NA	NA	NA	NA	NA	NA	NA
solcap_snp_c2_20522	3	4	1	62.06	53.86	NA	NA	NA	NA	NA	NA	NA
PotVar0098389	0	3	1	62.44	NA	NA	NA	NA	NA	NA	NA	64.05
PotVar0098497	4	3	1	62.71	NA	NA	NA	NA	NA	NA	NA	64.32
solcap_snp_c2_20530	4	3	1	63.14	NA	NA	NA	NA	NA	NA	NA	64.75
solcap_snp_c2_20507	3	4	1	63.22	NA	NA	54.25	NA	NA	NA	NA	NA
PotVar0098421	1	0	1	63.22	NA	NA	54.25	NA	NA	NA	NA	NA
solcap_snp_c1_6501	3	4	1	63.47	54.69	NA	NA	NA	NA	NA	NA	NA
PotVar0072144	2	2	1	63.7	54.92	52.65	54.73	59.09	63	66.88	63.08	65.73
solcap_snp_c2_20517	3	3	1	63.7	NA	NA	54.22	NA	NA	NA	NA	63.07
solcap_snp_c2_20506	1	3	1	63.7	NA	NA	56.16	NA	NA	NA	NA	63.17
solcap_snp_c2_13766	2	3	1	63.7	54.36	55.1	53.56	59.57	NA	NA	NA	65.31
PotVar0098727	3	4	1	63.7	NA	NA	53.68	NA	NA	NA	NA	NA
solcap_snp_c2_20508	4	2	1	64.14	NA	NA	NA	NA	63.02	67.59	63.99	66.62
PotVar0098536	0	2	1	64.14	NA	NA	NA	NA	63.02	67.59	63.99	66.62
PotVar0098534	1	2	1	64.14	55.76	NA	NA	NA	63.1	67.32	63.91	65.92
solcap_snp_c2_20502	1	3	1	64.14	55.26	NA	NA	NA	NA	NA	64.12	NA
PotVar0098422	0	1	1	64.14	NA	NA	NA	NA	NA	NA	64.12	NA
PotVar0098530	0	1	1	64.14	NA	NA	NA	NA	NA	NA	64.12	NA
PotVar0098430	0	3	1	64.14	NA	NA	NA	NA	NA	NA	64.12	NA
PotVar0072157	4	3	1	64.14	NA	NA	NA	NA	NA	NA	NA	66.39
PotVar0072434	2	4	1	64.41	55.67	57.68	56.87	59.97	NA	NA	NA	NA
solcap_snp_c2_20521	0	3	1	64.81	NA	NA	NA	NA	NA	NA	64.47	NA
PotVar0072133	4	3	1	64.87	NA	NA	NA	NA	NA	NA	NA	66.92
solcap_snp_c2_52492	3	3	1	65	56.76	NA	NA	NA	NA	NA	NA	67.05
PotVar0072158	4	2	1	65.18	NA	NA	NA	NA	64.13	68.63	64.84	67.69
PotVar0072200	4	2	1	65.18	NA	NA	NA	NA	64.13	68.63	64.84	67.69
solcap_snp_c2_52484	1	1	1	65.18	56.94	NA	NA	NA	NA	NA	NA	67.28
PotVar0072139	4	3	1	65.35	NA	NA	NA	NA	NA	NA	65.44	NA
PotVar0072121	3	2	1	65.43	NA	55.42	NA	NA	64.64	68.94	65.08	68.04
PotVar0072262	3	3	1	65.48	NA	54.58	NA	NA	NA	NA	65.57	NA
PotVar0072385	2	2	1	65.49	56.34	54.59	57.78	61.05	64.7	68.9	65.15	68.3
solcap_snp_c2_13758	4	2	1	66.2	NA	NA	NA	NA	65.14	69.71	65.8	68.65
PotVar0043708	1	1	1	66.2	NA	NA	NA	61.76	NA	NA	66.97	NA
PotVar0043650	0	1	1	66.74	NA	NA	NA	NA	NA	NA	NA	69.48
PotVar0072433	3	4	1	67.52	NA	56.36	NA	NA	NA	NA	NA	NA
PotVar0072441	3	4	1	67.52	NA	56.36	NA	NA	NA	NA	NA	NA
PotVar0072443	1	0	1	67.52	NA	56.36	NA	NA	NA	NA	NA	NA
PotVar0043815	2	2	1	67.88	58.45	56.72	59.65	63.75	66.82	70.93	66.83	70.62
solcap_snp_c1_14044	2	3	1	67.88	57.8	57.24	59.24	64.5	NA	NA	NA	68.96
solcap_snp_c2_49451	2	1	1	67.88	57.8	57.24	59.24	64.5	NA	NA	NA	68.96
PotVar0043821	1	1	1	68.48	59.05	NA	NA	NA	NA	NA	NA	69.22
PotVar0043814	1	1	1	68.48	59.05	NA	NA	NA	NA	NA	NA	69.22
solcap_snp_c1_11769	4	2	1	69.33	NA	NA	NA	NA	67.67	72.38	67.93	71.87
PotVar0043665	4	3	1	69.64	NA	NA	NA	NA	NA	NA	68.24	NA
PotVar0043570	3	3	1	70.46	61.04	NA	NA	NA	NA	73.14	NA	NA
solcap_snp_c2_17529	1	1	1	70.46	61.04	NA	NA	NA	NA	73.14	NA	NA
PotVar0043484	1	1	1	70.46	61.04	NA	NA	NA	NA	73.14	NA	NA
PotVar0043426	1	1	1	70.46	61.04	NA	NA	NA	NA	73.14	NA	NA
PotVar0043347	1	1	1	70.46	61.04	NA	NA	NA	NA	73.14	NA	NA
solcap_snp_c2_39834	2	2	1	71.98	59.56	58.52	60.49	65.63	69.98	74.66	70.58	72.48
PotVar0043404	1	0	1	72.07	NA	NA	NA	65.72	NA	NA	NA	NA
PotVar0043513	1	0	1	72.07	NA	NA	NA	65.72	NA	NA	NA	NA
PotVar0043559	3	4	1	72.07	NA	NA	NA	65.72	NA	NA	NA	NA
solcap_snp_c2_17537	1	3	1	73.32	62.7	NA	NA	NA	NA	74.99	NA	NA
solcap_snp_c1_5759	2	1	1	73.32	60.9	60.09	61.6	68.25	NA	76.04	NA	NA
PotVar0043516	2	1	1	73.32	60.9	60.09	61.6	68.25	NA	76.04	NA	NA
solcap_snp_c2_53380	2	3	1	73.32	62.46	61.03	62.06	67.33	NA	NA	NA	73.36
PotVar0043296	2	0	1	73.94	61.89	63.19	62.68	66.69	NA	NA	NA	NA
solcap_snp_c2_17539	2	0	1	73.94	61.89	63.19	62.68	66.69	NA	NA	NA	NA
solcap_snp_c1_5653	4	3	1	75.65	NA	NA	NA	NA	NA	NA	NA	75.09
PotVar0006158	3	3	1	76.23	65.61	NA	NA	NA	NA	NA	NA	75.67
solcap_snp_c1_3895	1	1	1	76.23	65.61	NA	NA	NA	NA	NA	NA	75.67
solcap_snp_c2_12216	1	0	1	76.58	NA	NA	64.63	NA	NA	NA	NA	NA
PotVar0006259	1	2	1	76.89	67.2	NA	NA	NA	73.9	77.86	74.4	76.33
PotVar0006265	4	2	1	76.89	NA	NA	NA	NA	75.17	77.47	75.27	81.33
PotVar0006243	1	3	1	77.26	66.44	NA	NA	NA	NA	78.23	NA	NA
solcap_snp_c1_5656	4	2	1	77.54	NA	NA	NA	NA	78.97	78.51	76.54	76.74
solcap_snp_c2_17191	4	2	1	77.54	NA	NA	NA	NA	78.97	78.51	76.54	76.74
solcap_snp_c2_17192	0	2	1	77.54	NA	NA	NA	NA	78.97	78.51	76.54	76.74
PotVar0006268	3	3	1	77.54	66.58	NA	NA	NA	NA	NA	NA	76.97
PotVar0006278	1	1	1	77.54	66.58	NA	NA	NA	NA	NA	NA	76.97
solcap_snp_c1_3850	1	1	1	77.54	66.58	NA	NA	NA	NA	NA	NA	76.97
PotVar0006246	4	3	1	77.66	NA	NA	NA	NA	75.94	NA	NA	NA
solcap_snp_c2_31821	3	4	1	77.78	NA	NA	65.83	NA	NA	NA	NA	NA
PotVar0006356	4	3	1	77.96	NA	NA	NA	NA	76.24	NA	NA	NA
solcap_snp_c1_3852	1	3	1	78.12	67.57	NA	NA	NA	NA	79.2	NA	NA
solcap_snp_c1_3851	3	1	1	78.12	67.57	NA	NA	NA	NA	79.2	NA	NA
solcap_snp_c1_3868	3	2	1	78.38	67.83	NA	NA	NA	76.66	79.85	77.43	78.14
solcap_snp_c1_3894	1	2	1	78.38	67.83	NA	NA	NA	76.66	79.85	77.43	78.14
PotVar0006198	4	3	1	78.72	NA	NA	NA	NA	NA	NA	78	NA
PotVar0042300	1	0	1	78.97	70.73	NA	NA	NA	NA	NA	NA	NA
PotVar0041919	3	4	1	78.97	70.73	NA	NA	NA	NA	NA	NA	NA
solcap_snp_c1_9573	2	2	1	79.51	67.06	64.89	67.56	73.23	79.81	83.18	78.79	84.46
PotVar0041901	3	1	1	79.51	71.27	NA	NA	NA	NA	NA	NA	83.67
PotVar0042036	1	3	1	79.51	71.27	NA	NA	NA	NA	NA	NA	83.67
solcap_snp_c1_5295	1	3	1	79.51	71.27	NA	NA	NA	NA	NA	NA	83.67
PotVar0041859	1	3	1	79.51	71.27	NA	NA	NA	NA	NA	NA	83.67
PotVar0041677	4	3	1	79.51	NA	NA	NA	NA	NA	NA	NA	84.18
solcap_snp_c1_14089	2	3	1	79.69	68.06	67.73	68.29	72.14	NA	NA	NA	79.45
PotVar0006395	1	1	1	79.92	NA	NA	NA	74.18	NA	NA	79.34	NA
PotVar0006435	3	2	1	80.16	NA	NA	NA	75.2	78.45	83.83	79.02	82.5
PotVar0006452	2	3	1	80.16	70.14	68.2	68.4	74.64	NA	NA	79.58	NA
PotVar0006430	3	4	1	80.19	NA	NA	NA	75.23	NA	NA	NA	NA
PotVar0041272	3	3	1	80.42	71.59	NA	NA	NA	NA	NA	79.84	NA
PotVar0041319	3	3	1	80.42	71.59	NA	NA	NA	NA	NA	79.84	NA
PotVar0041415	1	1	1	80.6	71.77	NA	NA	NA	NA	NA	79.96	NA
PotVar0041439	3	3	1	80.6	71.77	NA	NA	NA	NA	NA	79.96	NA
PotVar0041571	1	1	1	80.6	71.77	NA	NA	NA	NA	NA	79.96	NA
solcap_snp_c1_4604	1	1	1	80.6	71.77	NA	NA	NA	NA	NA	79.96	NA
PotVar0041593	3	3	1	80.6	71.77	NA	NA	NA	NA	NA	79.96	NA
PotVar0041585	1	0	1	80.7	NA	NA	70.02	NA	NA	NA	NA	NA
solcap_snp_c1_3853	4	3	1	80.86	NA	NA	NA	NA	NA	NA	80.22	NA
solcap_snp_c1_3854	4	3	1	80.86	NA	NA	NA	NA	NA	NA	80.22	NA
solcap_snp_c2_12215	4	3	1	80.86	NA	NA	NA	NA	NA	NA	80.22	NA
PotVar0041366	3	4	1	81.15	NA	69.19	NA	NA	NA	NA	NA	NA
PotVar0041397	3	4	1	81.15	NA	69.19	NA	NA	NA	NA	NA	NA
PotVar0041586	3	4	1	81.15	NA	69.19	NA	NA	NA	NA	NA	NA
PotVar0041674	1	0	1	81.43	NA	69.47	NA	NA	NA	NA	NA	NA
solcap_snp_c1_6294	3	2	1	81.48	NA	NA	NA	76.05	80.52	86.44	77.03	85.93
PotVar0041825	3	2	1	81.48	72.07	NA	NA	NA	81.77	85.46	80.84	85.64
PotVar0041835	3	2	1	81.48	72.07	NA	NA	NA	81.77	85.46	80.84	85.64
solcap_snp_c2_16369	1	2	1	81.48	72.07	NA	NA	NA	81.77	85.46	80.84	85.64
PotVar0041871	3	2	1	81.48	72.07	NA	NA	NA	81.77	85.46	80.84	85.64
solcap_snp_c1_14931	3	2	1	81.48	72.07	NA	NA	NA	81.77	85.46	80.84	85.64
solcap_snp_c2_14274	2	0	1	81.72	69.87	69.76	71.04	76.74	NA	NA	NA	NA
PotVar0042489	3	1	1	81.72	72.31	NA	NA	NA	NA	NA	NA	84.73
solcap_snp_c1_4617	1	3	1	82.14	NA	NA	NA	77.16	NA	NA	81.4	NA
PotVar0042709	1	3	1	82.23	72.72	NA	NA	NA	NA	NA	NA	85.24
PotVar0041226	2	4	1	82.26	70.32	70.04	72.04	77.38	NA	NA	NA	NA
PotVar0041271	2	4	1	82.26	70.32	70.04	72.04	77.38	NA	NA	NA	NA
PotVar0041398	2	1	1	82.88	73.37	70.93	72.66	78.19	NA	NA	80.93	NA
PotVar0041588	2	1	1	82.88	73.37	70.93	72.66	78.19	NA	NA	80.93	NA
PotVar0042445	1	1	1	83.45	74.02	NA	NA	NA	NA	NA	81.59	NA
PotVar0042723	3	3	1	83.45	74.02	NA	NA	NA	NA	NA	81.59	NA
PotVar0006384	4	3	1	83.45	NA	NA	NA	NA	NA	NA	81.81	NA
PotVar0041233	1	3	1	83.45	NA	69.98	NA	NA	NA	NA	82	NA
PotVar0041241	1	3	1	83.45	NA	69.98	NA	NA	NA	NA	82	NA
solcap_snp_c1_5267	4	2	1	83.76	NA	NA	NA	NA	82.96	87.25	82.31	86.98
solcap_snp_c1_573	3	4	1	84.05	74.62	NA	NA	NA	NA	NA	NA	NA
PotVar0110247	3	4	1	84.05	74.62	NA	NA	NA	NA	NA	NA	NA
solcap_snp_c2_2291	3	4	1	84.05	74.62	NA	NA	NA	NA	NA	NA	NA
PotVar0041660	2	0	1	84.32	72.49	71.8	74.1	78.69	NA	NA	NA	NA
PotVar0042350	0	2	1	84.34	NA	NA	NA	NA	83.29	87.83	82.4	87.3
solcap_snp_c2_16424	4	2	1	84.34	NA	NA	NA	NA	83.29	87.83	82.4	87.3
solcap_snp_c1_5281	4	2	1	84.34	NA	NA	NA	NA	83.29	87.83	82.4	87.3
solcap_snp_c2_16425	4	2	1	84.34	NA	NA	NA	NA	83.29	87.83	82.4	87.3
PotVar0042358	0	2	1	84.34	NA	NA	NA	NA	83.29	87.83	82.4	87.3
PotVar0041748	4	3	1	84.68	NA	NA	NA	NA	NA	NA	82.89	NA
PotVar0041770	4	3	1	84.68	NA	NA	NA	NA	NA	NA	82.89	NA
PotVar0041837	4	3	1	84.68	NA	NA	NA	NA	NA	NA	82.89	NA
PotVar0041852	4	3	1	84.68	NA	NA	NA	NA	NA	NA	82.89	NA
PotVar0042153	4	3	1	84.68	NA	NA	NA	NA	NA	NA	82.89	NA
PotVar0042497	0	2	1	85.05	NA	NA	NA	NA	84	88.53	83.26	88.01
PotVar0042756	0	2	1	85.05	NA	NA	NA	NA	84	88.53	83.26	88.01
PotVar0042710	4	2	1	85.05	NA	NA	NA	NA	84	88.53	83.26	88.01
PotVar0110391	2	1	1	85.58	75.15	75.69	75.16	79.95	NA	NA	NA	88.54
solcap_snp_c1_594	2	3	1	86.63	75.32	76.42	76.21	81.34	NA	NA	NA	89.34
PotVar0110417	1	1	1	86.86	75.55	NA	NA	NA	NA	NA	82.78	NA
PotVar0096778	3	4	1	87.34	NA	NA	81.91	NA	NA	NA	NA	NA
PotVar0096787	3	4	1	87.34	NA	NA	81.91	NA	NA	NA	NA	NA
PotVar0096798	3	3	1	87.37	NA	NA	NA	85.02	NA	NA	NA	94.88
PotVar0096770	3	3	1	87.37	NA	NA	NA	85.02	NA	NA	NA	94.88
PotVar0096805	1	1	1	87.5	NA	NA	NA	85.15	NA	NA	NA	94.64
PotVar0049906	3	4	1	87.74	NA	NA	82.31	NA	NA	NA	NA	NA
PotVar0049853	1	0	1	87.74	NA	NA	82.31	NA	NA	NA	NA	NA
PotVar0049929	3	4	1	87.74	NA	NA	82.31	NA	NA	NA	NA	NA
PotVar0050349	1	0	1	87.83	NA	NA	83.98	NA	NA	NA	NA	NA
PotVar0050401	1	0	1	87.83	NA	NA	83.98	NA	NA	NA	NA	NA
PotVar0050406	1	0	1	87.83	NA	NA	83.98	NA	NA	NA	NA	NA
PotVar0050409	1	0	1	87.83	NA	NA	83.98	NA	NA	NA	NA	NA
solcap_snp_c1_1838	1	0	1	87.83	NA	NA	83.98	NA	NA	NA	NA	NA
PotVar0050120	3	4	1	87.83	NA	NA	83.98	NA	NA	NA	NA	NA
PotVar0050133	3	4	1	87.83	NA	NA	83.98	NA	NA	NA	NA	NA
PotVar0050207	3	4	1	87.83	NA	NA	83.98	NA	NA	NA	NA	NA
PotVar0050245	3	4	1	87.83	NA	NA	83.98	NA	NA	NA	NA	NA
PotVar0050453	3	4	1	87.83	NA	NA	83.98	NA	NA	NA	NA	NA
PotVar0050432	1	0	1	87.83	NA	NA	83.98	NA	NA	NA	NA	NA
solcap_snp_c1_1847	1	0	1	87.83	NA	NA	83.98	NA	NA	NA	NA	NA
PotVar0050599	3	4	1	87.83	NA	NA	83.98	NA	NA	NA	NA	NA
PotVar0050864	1	0	1	87.89	NA	NA	NA	89.53	NA	NA	NA	NA
PotVar0050824	3	4	1	87.89	NA	NA	NA	89.53	NA	NA	NA	NA
PotVar0028699	4	3	1	87.93	NA	NA	NA	NA	NA	NA	NA	90.64
PotVar0028811	0	1	1	87.93	NA	NA	NA	NA	NA	NA	NA	90.64
PotVar0049948	3	4	1	87.96	81.88	NA	NA	NA	NA	NA	NA	NA
PotVar0050052	3	4	1	87.96	81.88	NA	NA	NA	NA	NA	NA	NA
PotVar0028949	3	2	1	87.96	78.09	NA	NA	NA	85.71	90.06	84.78	89.76
solcap_snp_c2_2201	1	2	1	87.96	NA	73.44	NA	NA	87.29	91.22	85.51	91.35
PotVar0029119	1	2	1	87.96	NA	73.72	NA	NA	87.46	91.6	85.66	91.76
PotVar0096646	3	2	1	87.96	NA	NA	NA	85.61	88.21	89.94	85.69	95.64
PotVar0096648	1	2	1	87.96	NA	NA	NA	85.61	88.21	89.94	85.69	95.64
PotVar0029025	2	3	1	87.96	77.22	77.78	77.54	82.75	NA	NA	NA	90.67
solcap_snp_c1_758	2	3	1	87.96	77.57	78.24	78.06	83.32	NA	NA	NA	91.01
PotVar0029118	3	4	1	87.96	NA	73.82	NA	NA	NA	NA	NA	NA
PotVar0050061	3	4	1	87.97	NA	NA	82.54	NA	NA	NA	NA	NA
PotVar0028728	1	2	1	88.04	NA	72.67	NA	NA	86.34	90.46	84.58	90.38
PotVar0028742	1	2	1	88.04	NA	72.67	NA	NA	86.34	90.46	84.58	90.38
PotVar0028819	1	2	1	88.04	NA	72.67	NA	NA	86.34	90.46	84.58	90.38
PotVar0028839	1	2	1	88.04	NA	72.67	NA	NA	86.34	90.46	84.58	90.38
PotVar0028851	1	2	1	88.04	NA	72.67	NA	NA	86.34	90.46	84.58	90.38
solcap_snp_c2_2307	1	2	1	88.04	NA	72.67	NA	NA	86.34	90.46	84.58	90.38
solcap_snp_c2_2421	1	2	1	88.04	NA	72.67	NA	NA	86.34	90.46	84.58	90.38
solcap_snp_c2_2463	1	2	1	88.04	NA	72.67	NA	NA	86.34	90.46	84.58	90.38
solcap_snp_c2_2464	1	2	1	88.04	NA	72.67	NA	NA	86.34	90.46	84.58	90.38
PotVar0028802	3	2	1	88.04	NA	72.67	NA	NA	86.34	90.46	84.58	90.38
PotVar0110305	3	2	1	88.04	NA	72.67	NA	NA	86.34	90.46	84.58	90.38
PotVar0110364	3	2	1	88.04	NA	72.67	NA	NA	86.34	90.46	84.58	90.38
solcap_snp_c2_2466	1	2	1	88.04	NA	72.67	NA	NA	86.34	90.46	84.58	90.38
PotVar0028998	1	2	1	88.04	NA	72.67	NA	NA	86.34	90.46	84.58	90.38
PotVar0028895	3	2	1	88.04	NA	72.67	NA	NA	86.34	90.46	84.58	90.38
PotVar0110374	3	2	1	88.04	NA	72.67	NA	NA	86.34	90.46	84.58	90.38
solcap_snp_c1_2520	3	2	1	88.04	NA	NA	NA	85.93	88.9	90.31	86.12	93.91
solcap_snp_c2_7246	3	2	1	88.04	NA	NA	NA	85.93	88.9	90.31	86.12	93.91
PotVar0049885	2	2	1	88.04	76.34	76.8	79.54	87.1	89.77	90.95	87.62	94.38
PotVar0029221	3	3	1	88.04	78.82	NA	NA	NA	NA	NA	NA	90.05
PotVar0049982	3	4	1	88.04	NA	NA	NA	87.33	NA	NA	NA	NA
PotVar0029105	0	2	1	88.04	NA	NA	NA	NA	86.94	92.09	85.84	91.94
PotVar0029278	3	2	1	88.04	NA	73.95	NA	NA	87.83	91.93	85.99	92.08
solcap_snp_c2_2299	3	2	1	88.04	NA	73.95	NA	NA	87.83	91.93	85.99	92.08
solcap_snp_c1_607	1	2	1	88.04	NA	73.95	NA	NA	87.83	91.93	85.99	92.08
solcap_snp_c2_2354	3	2	1	88.04	NA	73.95	NA	NA	87.83	91.93	85.99	92.08
PotVar0029324	3	2	1	88.04	NA	73.95	NA	NA	87.83	91.93	85.99	92.08
solcap_snp_c2_50483	1	2	1	88.04	NA	74.67	NA	NA	88.55	92.84	86.74	92.98
solcap_snp_c2_50486	1	2	1	88.04	NA	74.67	NA	NA	88.55	92.84	86.74	92.98
solcap_snp_c1_15872	1	2	1	88.04	NA	74.93	NA	NA	88.92	93.15	86.9	93.29
solcap_snp_c1_2459	1	2	1	88.04	NA	74.93	NA	NA	88.92	93.15	86.9	93.29
PotVar0096775	3	2	1	88.04	NA	74.93	NA	NA	88.92	93.15	86.9	93.29
PotVar0096785	3	2	1	88.04	NA	74.93	NA	NA	88.92	93.15	86.9	93.29
PotVar0096784	1	2	1	88.04	NA	74.93	NA	NA	88.92	93.15	86.9	93.29
solcap_snp_c2_7208	1	2	1	88.04	NA	74.93	NA	NA	88.92	93.15	86.9	93.29
solcap_snp_c1_2484	1	2	1	88.04	NA	74.93	NA	NA	88.92	93.15	86.9	93.29
PotVar0096812	3	2	1	88.04	NA	74.93	NA	NA	88.92	93.15	86.9	93.29
PotVar0028758	1	3	1	88.04	NA	72.98	NA	NA	NA	NA	84.86	NA
PotVar0096706	1	1	1	88.04	80.21	NA	NA	NA	NA	NA	86.58	NA
solcap_snp_c1_2519	3	3	1	88.04	80.12	NA	NA	NA	NA	NA	86.79	NA
PotVar0029143	2	1	1	88.04	78.09	75.34	78.49	84.06	NA	NA	87.22	NA
solcap_snp_c2_7007	4	3	1	88.04	NA	NA	NA	NA	NA	NA	NA	93.72
solcap_snp_c1_601	1	0	1	88.04	NA	74.11	NA	NA	NA	NA	NA	NA
solcap_snp_c2_50502	1	2	1	88.09	80.64	NA	NA	NA	87.95	92.65	86.36	92.13
PotVar0049790	1	0	1	88.09	81.06	NA	NA	NA	NA	NA	NA	NA
solcap_snp_c2_2506	1	3	1	88.11	NA	73.09	NA	NA	NA	NA	84.93	NA
solcap_snp_c2_7056	1	0	1	88.24	NA	NA	82.81	NA	NA	NA	NA	NA
solcap_snp_c2_7059	1	0	1	88.24	NA	NA	82.81	NA	NA	NA	NA	NA
PotVar0050009	3	3	1	88.32	82.24	NA	NA	NA	NA	NA	88.57	NA
PotVar0049903	3	1	1	88.32	NA	77.16	NA	NA	NA	NA	88.64	NA
PotVar0049914	3	1	1	88.32	NA	77.16	NA	NA	NA	NA	88.64	NA
PotVar0096772	2	2	1	88.37	79.15	72.13	84.52	90.01	86.88	92.42	85.19	92.52
PotVar0050773	1	0	1	88.37	NA	NA	84.52	NA	NA	NA	NA	NA
PotVar0050806	1	0	1	88.37	NA	NA	84.52	NA	NA	NA	NA	NA
solcap_snp_c2_9988	1	0	1	88.37	NA	NA	84.52	NA	NA	NA	NA	NA
PotVar0050814	3	4	1	88.37	NA	NA	84.52	NA	NA	NA	NA	NA
PotVar0061187	3	1	1	88.55	83.18	NA	NA	NA	90.44	NA	NA	NA
PotVar0096681	1	1	1	88.55	NA	77.39	NA	NA	91.41	NA	NA	NA
solcap_snp_c1_2531	3	3	1	88.55	NA	77.39	NA	NA	91.41	NA	NA	NA
solcap_snp_c2_7242	1	1	1	88.55	NA	77.39	NA	NA	91.41	NA	NA	NA
PotVar0049886	3	3	1	88.55	NA	77.96	NA	NA	91.59	NA	NA	NA
PotVar0050023	2	1	1	88.55	81.64	78.77	83.82	87.96	NA	NA	88.95	NA
PotVar0049792	4	3	1	88.55	NA	NA	NA	NA	NA	NA	89.26	NA
PotVar0049988	3	1	1	88.55	NA	78.05	NA	NA	NA	NA	89.59	NA
solcap_snp_c1_2458	3	1	1	88.55	NA	78.05	NA	NA	NA	NA	89.59	NA
PotVar0050015	1	3	1	88.55	NA	78.05	NA	NA	NA	NA	89.59	NA
PotVar0049919	1	1	1	88.55	NA	NA	80.05	NA	NA	NA	89.85	NA
solcap_snp_c2_5091	2	3	1	88.55	82.85	81.08	83.12	89.23	NA	NA	92.38	NA
PotVar0029382	2	4	1	88.55	79.47	79.52	80.49	86.08	NA	NA	NA	NA
PotVar0049834	2	3	1	88.89	76.83	75.94	81.05	88.3	92.12	NA	NA	NA
PotVar0050524	3	2	1	88.89	NA	NA	NA	89.15	92.28	94	90.27	97.84
solcap_snp_c2_9722	3	2	1	88.89	NA	NA	NA	89.5	92.56	94.33	89.94	96.87
PotVar0050687	2	3	1	88.89	84.09	80.49	80.96	90.32	NA	NA	90.84	NA
PotVar0050316	1	0	1	88.89	NA	NA	NA	88.7	NA	NA	NA	NA
PotVar0050601	1	0	1	88.89	NA	NA	NA	88.7	NA	NA	NA	NA
solcap_snp_c2_5076	1	0	1	88.89	NA	NA	NA	88.7	NA	NA	NA	NA
PotVar0049974	4	3	1	88.96	NA	NA	NA	NA	NA	NA	90.91	NA
PotVar0050056	4	3	1	88.96	NA	NA	NA	NA	NA	NA	90.91	NA
PotVar0050116	4	3	1	88.98	NA	NA	NA	NA	NA	NA	91.08	NA
PotVar0050140	4	3	1	88.98	NA	NA	NA	NA	NA	NA	91.08	NA
PotVar0050484	4	3	1	88.98	NA	NA	NA	NA	NA	NA	91.37	NA
PotVar0050638	4	3	1	88.98	NA	NA	NA	NA	NA	NA	91.37	NA
PotVar0061225	1	1	1	88.98	85.01	NA	NA	NA	NA	NA	91.43	NA
PotVar0061136	3	3	1	88.98	85.01	NA	NA	NA	NA	NA	91.43	NA
solcap_snp_c2_6990	1	1	1	89.27	NA	NA	NA	86.85	NA	NA	90.52	NA
solcap_snp_c2_9726	2	2	1	89.42	85.51	85.26	86.52	92.08	93.55	95.07	90.67	97.5
PotVar0050685	3	2	1	89.42	NA	NA	NA	90.61	93.98	96.03	91.87	99.61
PotVar0050459	3	3	1	89.42	NA	NA	81.37	NA	NA	NA	91.92	NA
solcap_snp_c2_5078	2	4	1	89.42	84.18	85.55	85.58	91.83	NA	NA	NA	NA
PotVar0050201	2	4	1	89.42	84.18	85.55	85.58	91.83	NA	NA	NA	NA
PotVar0050306	2	0	1	89.42	84.18	85.55	85.58	91.83	NA	NA	NA	NA
solcap_snp_c2_9925	1	0	1	89.42	NA	NA	NA	90.66	NA	NA	NA	NA
PotVar0060695	1	1	1	89.47	85.94	NA	NA	NA	NA	NA	92.45	NA
PotVar0060673	3	4	1	89.47	85.6	NA	NA	NA	NA	NA	NA	NA
PotVar0060854	3	3	1	89.49	86.22	NA	NA	NA	NA	NA	92.34	NA
PotVar0061252	1	3	1	89.6	84.63	NA	NA	NA	94.16	NA	NA	NA
PotVar0061043	4	3	1	89.6	NA	NA	NA	NA	94.5	NA	NA	NA
PotVar0050696	3	3	1	89.6	NA	80.94	NA	NA	94.88	NA	NA	NA
PotVar0050855	2	0	1	89.67	84.7	85.94	86.05	92.3	NA	NA	NA	NA
solcap_snp_c2_9892	1	1	1	89.91	NA	82.44	NA	NA	96.09	NA	NA	NA
PotVar0050829	4	2	1	89.99	NA	NA	NA	NA	95.27	97.21	93.23	100.18
PotVar0061037	3	2	1	89.99	86.72	NA	NA	NA	95.48	96.75	92.97	98.73
PotVar0060988	1	3	1	90.23	NA	82.76	NA	NA	NA	NA	93.58	NA
PotVar0060952	3	1	1	90.36	NA	82.91	NA	NA	NA	NA	93.83	NA
PotVar0061106	0	2	1	90.41	NA	NA	NA	NA	96.59	97.94	94.19	100.6
PotVar0061224	0	2	1	90.41	NA	NA	NA	NA	96.59	97.94	94.19	100.6
PotVar0061100	4	2	1	90.41	NA	NA	NA	NA	96.59	97.94	94.19	100.6
PotVar0061119	4	2	1	90.41	NA	NA	NA	NA	96.59	97.94	94.19	100.6
PotVar0061197	4	2	1	90.41	NA	NA	NA	NA	96.59	97.94	94.19	100.6
PotVar0061206	4	2	1	90.41	NA	NA	NA	NA	96.59	97.94	94.19	100.6
PotVar0061243	0	2	1	90.41	NA	NA	NA	NA	96.59	97.94	94.19	100.6
PotVar0061268	4	2	1	90.41	NA	NA	NA	NA	96.59	97.94	94.19	100.6
PotVar0060841	1	2	1	90.64	NA	83.23	NA	NA	96.92	98.17	94.11	101.03
solcap_snp_c1_3234	1	2	1	90.64	NA	83.23	NA	NA	96.92	98.17	94.11	101.03
PotVar0060922	3	2	1	90.64	NA	83.23	NA	NA	96.92	98.17	94.11	101.03
PotVar0060978	1	2	1	90.64	NA	83.23	NA	NA	96.92	98.17	94.11	101.03
PotVar0060977	3	2	1	90.64	NA	83.23	NA	NA	96.92	98.17	94.11	101.03
solcap_snp_c1_3275	3	2	1	90.64	NA	83.23	NA	NA	96.92	98.17	94.11	101.03
solcap_snp_c1_3273	1	2	1	90.64	NA	83.23	NA	NA	96.92	98.17	94.11	101.03
PotVar0035164	2	2	1	91.02	89.84	83.79	85.5	93.65	97.67	99.19	94.89	102
solcap_snp_c2_4905	2	2	1	91.02	89.84	83.79	85.5	93.65	97.67	99.19	94.89	102
PotVar0035261	2	2	1	91.02	89.84	83.79	85.5	93.65	97.67	99.19	94.89	102
PotVar0035248	4	2	1	91.09	NA	NA	NA	NA	97.72	99.31	94.96	102.09
solcap_snp_c2_4884	1	2	1	91.16	NA	84.25	NA	NA	98.06	99.73	95.28	102.57
solcap_snp_c2_4896	3	3	1	91.16	NA	83.5	NA	NA	98.25	NA	NA	NA
PotVar0035470	2	0	1	91.16	91.55	83.69	86.87	94.07	NA	NA	NA	NA
solcap_snp_c2_4799	3	4	1	91.16	NA	84.11	NA	NA	NA	NA	NA	NA
solcap_snp_c1_1638	3	4	1	91.16	NA	84.11	NA	NA	NA	NA	NA	NA
solcap_snp_c2_4860	3	4	1	91.16	NA	84.11	NA	NA	NA	NA	NA	NA
solcap_snp_c1_1645	1	3	1	91.21	NA	84.59	NA	NA	NA	NA	95.7	NA
PotVar0035553	3	2	1	91.29	89.39	NA	NA	NA	98.66	99.86	95.78	102.61
PotVar0035449	0	2	1	91.29	NA	NA	NA	NA	97.92	100.28	96.15	103.16
PotVar0035605	4	2	1	91.6	NA	NA	NA	NA	99.42	100.8	96.46	103.6
PotVar0035378	0	1	1	91.66	NA	NA	NA	NA	101.74	NA	NA	NA
PotVar0035379	2	1	1	91.79	90.04	85.9	87.5	95.06	NA	NA	96.71	NA
solcap_snp_c1_1737	1	0	1	91.79	NA	NA	88.43	NA	NA	NA	NA	NA
PotVar0035721	0	2	1	91.81	NA	NA	NA	NA	99.63	101.45	97.68	104.36
PotVar0035780	4	2	1	91.81	NA	NA	NA	NA	99.63	101.45	97.68	104.36
PotVar0035758	1	2	1	92.06	NA	NA	95.75	NA	98.8	102.46	96.98	105.31
solcap_snp_c2_4906	3	3	1	92.06	NA	NA	88.77	NA	100.1	NA	NA	NA
solcap_snp_c2_4910	3	3	1	92.06	NA	NA	88.77	NA	100.1	NA	NA	NA
PotVar0035238	3	3	1	92.06	NA	NA	88.77	NA	100.1	NA	NA	NA
PotVar0035883	4	2	1	92.06	NA	NA	NA	NA	100.48	101.8	97.93	104.73
solcap_snp_c2_4614	1	0	1	92.13	NA	NA	89.02	NA	NA	NA	NA	NA
PotVar0035546	3	1	1	92.2	91	NA	NA	NA	100.7	NA	NA	NA
solcap_snp_c2_36495	2	3	1	92.2	90.31	86.17	90.08	97.45	102.28	NA	NA	NA
solcap_snp_c2_4708	2	3	1	92.2	90.31	86.17	90.08	97.45	102.28	NA	NA	NA
PotVar0060667	0	1	1	92.22	NA	NA	NA	NA	95.77	NA	NA	NA
PotVar0060678	4	3	1	92.22	NA	NA	NA	NA	95.77	NA	NA	NA
PotVar0060753	0	1	1	92.22	NA	NA	NA	NA	95.77	NA	NA	NA
PotVar0060758	2	3	1	92.24	87.09	86.81	89.13	95.51	95.79	NA	NA	NA
PotVar0036085	4	2	1	92.32	NA	NA	NA	NA	101.29	102.97	98.19	105.88
solcap_snp_c2_4707	3	3	1	92.75	92.02	NA	NA	NA	NA	NA	98.62	NA
solcap_snp_c2_4709	3	3	1	92.75	92.02	NA	NA	NA	NA	NA	98.62	NA
PotVar0035693	3	3	1	92.75	92.02	NA	NA	NA	NA	NA	98.62	NA
PotVar0126912	3	2	1	92.96	NA	87.93	NA	NA	102.35	103.69	99.15	106.52
PotVar0127022	1	2	1	93.18	NA	88.08	NA	NA	102.64	104	99.05	106.83
PotVar0035136	3	3	1	93.28	88.13	NA	NA	NA	NA	NA	95.21	NA
solcap_snp_c2_36571	3	4	1	93.4	NA	NA	91.28	NA	NA	NA	NA	NA
PotVar0035697	3	4	1	93.4	NA	NA	91.28	NA	NA	NA	NA	NA
PotVar0035595	1	0	1	93.4	NA	NA	91.28	NA	NA	NA	NA	NA
solcap_snp_c2_34546	3	1	1	93.51	NA	88.41	NA	NA	NA	NA	99.54	NA
PotVar0035850	3	1	1	93.51	NA	88.41	NA	NA	NA	NA	99.54	NA
solcap_snp_c2_34547	3	1	1	93.51	NA	88.41	NA	NA	NA	NA	99.54	NA
PotVar0035852	1	1	1	93.64	NA	88.81	NA	NA	103.34	NA	NA	NA
PotVar0035753	3	3	1	93.73	NA	88.9	NA	NA	103.19	NA	NA	NA
PotVar0124433	3	2	1	93.82	NA	89.45	NA	NA	103.83	105.17	100.51	108.02
PotVar0036054	3	3	1	93.82	NA	88.6	NA	NA	104.16	NA	NA	NA
PotVar0035955	3	1	1	93.86	NA	88.64	NA	NA	NA	NA	99.89	NA
solcap_snp_c2_24	1	3	1	93.92	NA	89.09	NA	NA	NA	NA	100.77	NA
PotVar0126685	3	4	1	94.03	NA	NA	NA	99.69	NA	NA	NA	NA
PotVar0126918	3	1	1	94.06	NA	89.69	NA	NA	NA	NA	100.84	NA
PotVar0126768	1	3	1	94.06	NA	89.69	NA	NA	NA	NA	100.84	NA
PotVar0035301	3	4	1	94.08	NA	NA	89.36	NA	NA	NA	NA	NA
PotVar0035543	3	4	1	94.08	NA	NA	89.36	NA	NA	NA	NA	NA
PotVar0127072	1	3	1	94.17	NA	89.8	NA	NA	NA	NA	101.12	NA
PotVar0060676	2	0	1	94.17	88.52	90.27	89.86	96	NA	NA	NA	NA
PotVar0061044	2	4	1	94.17	88.52	90.27	89.86	96	NA	NA	NA	NA
PotVar0060740	2	0	1	94.17	88.52	90.27	89.86	96	NA	NA	NA	NA
solcap_snp_c2_14761	2	2	1	94.42	96.02	90.41	92.3	100.08	104.86	106.23	101.37	109.01
solcap_snp_c1_4799	2	2	1	94.42	96.02	90.41	92.3	100.08	104.86	106.23	101.37	109.01
PotVar0099436	2	2	1	94.42	96.02	90.41	92.3	100.08	104.86	106.23	101.37	109.01
solcap_snp_c2_14762	2	2	1	94.42	96.02	90.41	92.3	100.08	104.86	106.23	101.37	109.01
PotVar0036191	3	3	1	94.42	93.89	NA	NA	NA	NA	NA	100.78	NA
PotVar0126574	3	3	1	94.42	93.8	NA	NA	NA	NA	NA	101.6	NA
PotVar0126645	3	3	1	94.42	93.8	NA	NA	NA	NA	NA	101.6	NA
PotVar0126891	3	3	1	94.42	93.8	NA	NA	NA	NA	NA	101.6	NA
solcap_snp_c1_15123	2	4	1	94.42	88.7	90.43	89.7	96.39	NA	NA	NA	NA
solcap_snp_c2_14707	3	2	1	94.7	NA	90.67	NA	NA	105.11	106.51	102.01	109.32
PotVar0124617	3	2	1	94.7	NA	90.67	NA	NA	105.11	106.51	102.01	109.32
solcap_snp_c2_14839	3	2	1	94.7	NA	90.67	NA	NA	105.11	106.51	102.01	109.32
PotVar0127026	1	1	1	94.7	94.29	NA	NA	NA	NA	NA	101.68	NA
PotVar0036149	4	3	1	94.8	NA	NA	NA	NA	105.38	NA	NA	NA
PotVar0126587	4	3	1	94.8	NA	NA	NA	NA	105.38	NA	NA	NA
PotVar0124534	2	3	1	94.91	96.51	90.83	92.86	100.25	NA	NA	102.48	NA
solcap_snp_c2_46448	1	3	1	94.99	NA	91.1	NA	NA	NA	NA	102.21	NA
PotVar0099497	1	2	1	95.36	NA	91.47	NA	NA	105.94	107.17	102.76	110.03
solcap_snp_c2_14733	1	2	1	95.36	NA	91.47	NA	NA	105.94	107.17	102.76	110.03
solcap_snp_c2_14764	3	2	1	95.36	NA	91.47	NA	NA	105.94	107.17	102.76	110.03
PotVar0099535	1	2	1	95.36	NA	91.47	NA	NA	105.94	107.17	102.76	110.03
PotVar0099537	3	2	1	95.36	NA	91.47	NA	NA	105.94	107.17	102.76	110.03
PotVar0110983	3	2	1	95.36	NA	91.47	NA	NA	105.94	107.17	102.76	110.03
PotVar0110922	1	2	1	95.36	NA	91.47	NA	NA	105.94	107.17	102.76	110.03
solcap_snp_c2_14779	3	2	1	95.36	NA	91.47	NA	NA	105.94	107.17	102.76	110.03
solcap_snp_c2_14763	1	2	1	95.36	NA	91.47	NA	NA	105.94	107.17	102.76	110.03
solcap_snp_c1_4803	3	2	1	95.54	NA	91.59	NA	NA	106.11	107.71	102.94	110.52
PotVar0126769	4	3	1	95.55	NA	NA	NA	NA	106.48	NA	NA	NA
PotVar0127038	4	3	1	95.69	NA	NA	NA	NA	106.62	NA	NA	NA
solcap_snp_c2_14708	1	3	1	95.77	NA	91.82	NA	NA	NA	NA	103.17	NA
solcap_snp_c2_14709	1	3	1	95.77	NA	91.82	NA	NA	NA	NA	103.17	NA
PotVar0035739	2	3	1	95.8	92.63	97.58	96.06	101.14	NA	NA	100.12	NA
solcap_snp_c2_34478	2	4	1	95.8	94.57	96.28	95.79	102.11	NA	NA	NA	NA
PotVar0126593	3	4	1	95.82	NA	NA	93.77	NA	NA	NA	NA	NA
PotVar0126676	3	4	1	95.82	NA	NA	93.77	NA	NA	NA	NA	NA
PotVar0099579	1	2	1	96.2	NA	92.39	NA	NA	107.13	108.36	103.75	111.18
PotVar0099599	3	2	1	96.2	NA	92.39	NA	NA	107.13	108.36	103.75	111.18
PotVar0099751	3	2	1	96.2	NA	92.39	NA	NA	107.13	108.36	103.75	111.18
PotVar0099592	3	2	1	96.2	NA	92.39	NA	NA	107.13	108.36	103.75	111.18
PotVar0099653	1	2	1	96.2	NA	92.39	NA	NA	107.13	108.36	103.75	111.18
solcap_snp_c1_11308	1	2	1	96.47	NA	92.66	NA	NA	107.43	109	104.46	111.82
PotVar0099862	3	2	1	96.47	NA	92.66	NA	NA	107.43	109	104.46	111.82
solcap_snp_c2_30983	2	2	1	96.65	97.4	93.02	94.6	102.35	107.85	109.25	104.06	112.08
solcap_snp_c2_54344	2	2	1	96.65	97.4	93.02	94.6	102.35	107.85	109.25	104.06	112.08
PotVar0036058	2	4	1	96.65	94.77	95.91	95.17	101.69	NA	NA	NA	NA
PotVar0036150	2	0	1	96.65	94.99	96.84	95.5	102.61	NA	NA	NA	NA
PotVar0126809	2	0	1	96.65	96.53	97.51	96.98	103.32	NA	NA	NA	NA
PotVar0099900	3	4	1	96.65	NA	NA	98.2	NA	NA	NA	NA	NA
PotVar0124463	3	4	1	96.65	NA	NA	NA	104.02	NA	NA	NA	NA
PotVar0124552	3	4	1	96.65	NA	NA	NA	104.02	NA	NA	NA	NA
solcap_snp_c2_49906	3	4	1	96.65	NA	NA	NA	104.02	NA	NA	NA	NA
PotVar0124628	3	3	1	96.89	95.86	NA	NA	NA	NA	NA	103.45	NA
solcap_snp_c2_53068	2	1	1	96.89	95.23	96.35	99.46	104.62	NA	NA	104.22	NA
solcap_snp_c2_53075	2	1	1	96.89	95.23	96.35	99.46	104.62	NA	NA	104.22	NA
PotVar0126772	2	4	1	96.89	97.95	99.31	98.56	105.03	NA	NA	NA	NA
solcap_snp_c1_9428	1	2	1	96.95	NA	93.2	NA	NA	108.09	109.55	104.79	112.35
PotVar0122422	1	2	1	96.95	NA	93.2	NA	NA	108.09	109.55	104.79	112.35
PotVar0122389	3	2	1	96.95	NA	93.2	NA	NA	108.09	109.55	104.79	112.35
solcap_snp_c2_56309	3	2	1	96.95	NA	93.2	NA	NA	108.09	109.55	104.79	112.35
solcap_snp_c2_37850	1	2	1	96.95	NA	93.2	NA	NA	108.09	109.55	104.79	112.35
solcap_snp_c1_9430	1	2	1	96.95	NA	93.2	NA	NA	108.09	109.55	104.79	112.35
solcap_snp_c2_30963	3	4	1	97.35	NA	NA	99.92	NA	NA	NA	NA	NA
solcap_snp_c2_14841	3	1	1	97.37	NA	93.46	NA	NA	NA	NA	105.21	NA
PotVar0099321	3	4	1	97.9	NA	NA	NA	106.04	NA	NA	NA	NA
PotVar0099426	1	0	1	97.9	NA	NA	NA	106.04	NA	NA	NA	NA
solcap_snp_c2_49911	0	1	1	98.07	NA	NA	NA	NA	109.21	NA	NA	NA
PotVar0124464	4	3	1	98.07	NA	NA	NA	NA	109.21	NA	NA	NA
PotVar0124515	4	3	1	98.07	NA	NA	NA	NA	109.21	NA	NA	NA
solcap_snp_c2_49917	0	1	1	98.07	NA	NA	NA	NA	109.21	NA	NA	NA
solcap_snp_c2_30957	0	2	1	98.83	NA	NA	NA	NA	109.74	110.77	105.47	113.57
solcap_snp_c1_9401	3	1	1	99.19	NA	NA	NA	106.92	NA	NA	108.3	NA
solcap_snp_c2_37816	3	1	1	99.69	NA	94.44	NA	NA	NA	NA	106.33	NA
PotVar0099836	1	3	1	99.69	NA	94.44	NA	NA	NA	NA	106.33	NA
PotVar0099669	2	3	1	100.02	98.09	94.77	102.59	107.75	NA	NA	107.36	NA
PotVar0099829	1	1	1	100.06	98.41	NA	NA	NA	NA	NA	106.45	NA
PotVar0122409	1	3	1	100.18	NA	94.93	NA	NA	NA	NA	106.79	NA
PotVar0099883	2	3	1	100.88	99.23	95.27	103.48	108.61	NA	NA	107.83	NA
PotVar0099756	4	3	1	110.06	NA	NA	NA	NA	113.1	NA	NA	NA
PotVar0099782	4	3	1	110.06	NA	NA	NA	NA	113.1	NA	NA	NA
PotVar0099578	3	3	1	110.48	NA	NA	NA	108.83	113.52	NA	NA	NA
PotVar0099652	3	3	1	110.48	NA	NA	NA	108.83	113.52	NA	NA	NA
PotVar0122353	0	1	1	111.59	NA	NA	NA	NA	114.63	NA	NA	NA
PotVar0122386	0	1	1	111.59	NA	NA	NA	NA	114.63	NA	NA	NA
PotVar0122414	4	3	1	111.59	NA	NA	NA	NA	114.63	NA	NA	NA
PotVar0122388	0	1	1	111.59	NA	NA	NA	NA	114.63	NA	NA	NA
PotVar0122423	4	3	1	111.59	NA	NA	NA	NA	114.63	NA	NA	NA
solcap_snp_c2_31041	0	1	1	111.59	NA	NA	NA	NA	114.63	NA	NA	NA
solcap_snp_c2_30955	3	3	1	112.12	NA	NA	NA	110.47	112.44	NA	NA	NA
solcap_snp_c2_30956	3	3	1	112.12	NA	NA	NA	110.47	112.44	NA	NA	NA
solcap_snp_c2_30958	3	3	1	112.12	NA	NA	NA	110.47	112.44	NA	NA	NA
solcap_snp_c2_30961	3	3	1	112.12	NA	NA	NA	110.47	112.44	NA	NA	NA
PotVar0075207	0	1	2	0	NA	NA	NA	NA	0	NA	NA	NA
solcap_snp_c2_730	4	3	2	0.39	NA	NA	NA	NA	0.39	NA	NA	NA
PotVar0109627	0	1	2	0.39	NA	NA	NA	NA	0.39	NA	NA	NA
solcap_snp_c2_4505	1	1	2	7.1	NA	3.4	NA	NA	1.05	NA	NA	NA
solcap_snp_c2_30914	3	3	2	7.24	NA	0	NA	NA	3.96	NA	NA	NA
solcap_snp_c2_30926	1	1	2	7.24	NA	0	NA	NA	3.96	NA	NA	NA
solcap_snp_c2_16362	3	3	2	7.24	NA	1.02	NA	NA	3.34	NA	NA	NA
PotVar0054490	3	1	2	7.9	0	NA	NA	NA	3.56	NA	NA	NA
solcap_snp_c2_16329	2	3	2	8.13	0.99	1.17	3.19	1.7	4.77	NA	NA	NA
solcap_snp_c2_30952	0	3	2	8.13	NA	NA	NA	NA	2.87	NA	NA	NA
solcap_snp_c2_41879	0	3	2	8.13	NA	NA	NA	NA	2.87	NA	NA	NA
solcap_snp_c2_16347	1	1	2	8.13	NA	1.91	NA	NA	2.52	NA	NA	NA
solcap_snp_c2_30929	0	1	2	8.62	NA	NA	NA	NA	3.84	NA	NA	NA
solcap_snp_c2_41124	3	3	2	9.42	2.4	NA	NA	NA	NA	0	NA	NA
solcap_snp_c2_55863	1	1	2	9.72	2.58	NA	NA	NA	NA	1.21	NA	NA
PotVar0032432	3	2	2	9.78	1.38	NA	NA	NA	8.12	0.64	0	0
solcap_snp_c2_4354	3	2	2	9.78	1.38	NA	NA	NA	8.12	0.64	0	0
solcap_snp_c2_48725	2	2	2	9.78	3.02	3.61	3.83	2.54	7.18	4.28	3.2	3.26
PotVar0032530	2	2	2	9.78	3.02	3.61	3.83	2.54	7.18	4.28	3.2	3.26
solcap_snp_c2_805	2	0	2	9.78	2	2.17	0	0	NA	NA	NA	NA
PotVar0109716	3	4	2	9.78	NA	2.43	NA	NA	NA	NA	NA	NA
PotVar0054438	3	4	2	10.47	NA	4.16	NA	NA	NA	NA	NA	NA
solcap_snp_c2_30915	3	4	2	10.47	NA	4.16	NA	NA	NA	NA	NA	NA
PotVar0054546	3	4	2	10.47	NA	4.16	NA	NA	NA	NA	NA	NA
solcap_snp_c2_47096	3	4	2	10.47	NA	4.16	NA	NA	NA	NA	NA	NA
solcap_snp_c2_32237	3	4	2	10.64	3.5	NA	NA	NA	NA	NA	NA	NA
solcap_snp_c2_806	2	2	2	10.71	3.57	4.22	4.54	3.06	NA	NA	NA	NA
solcap_snp_c2_4358	3	2	2	10.75	NA	2.77	NA	NA	6.38	4.66	2.07	2.55
solcap_snp_c2_11584	1	2	2	10.75	NA	2.77	NA	NA	6.38	4.66	2.07	2.55
solcap_snp_c2_30160	1	2	2	10.75	NA	NA	NA	3.51	5.71	1.33	5.25	10.66
solcap_snp_c1_233	3	4	2	10.96	3.82	NA	NA	NA	NA	NA	NA	NA
PotVar0109791	3	4	2	10.96	3.82	NA	NA	NA	NA	NA	NA	NA
PotVar0109750	1	0	2	10.96	3.82	NA	NA	NA	NA	NA	NA	NA
solcap_snp_c2_765	1	0	2	10.96	3.82	NA	NA	NA	NA	NA	NA	NA
PotVar0032442	3	4	2	10.96	3.82	NA	NA	NA	NA	NA	NA	NA
solcap_snp_c2_14690	3	4	2	10.96	3.82	NA	NA	NA	NA	NA	NA	NA
solcap_snp_c1_239	3	4	2	10.96	3.82	NA	NA	NA	NA	NA	NA	NA
PotVar0109718	3	4	2	11.02	NA	NA	NA	4.55	NA	NA	NA	NA
PotVar0039272	2	2	2	11.17	5.79	8.2	1.91	5.7	9.08	3.03	6.08	6.86
PotVar0039499	2	2	2	11.17	5.79	8.2	1.91	5.7	9.08	3.03	6.08	6.86
solcap_snp_c1_3750	1	2	2	11.17	4.03	NA	NA	NA	6.39	3.45	2.53	2.94
solcap_snp_c2_14648	1	2	2	11.17	4.03	NA	NA	NA	6.39	3.45	2.53	2.94
solcap_snp_c1_3747	3	2	2	11.17	4.03	NA	NA	NA	6.39	3.45	2.53	2.94
PotVar0032544	1	2	2	11.17	4.03	NA	NA	NA	6.39	3.45	2.53	2.94
solcap_snp_c2_4515	3	2	2	11.17	4.03	NA	NA	NA	6.39	3.45	2.53	2.94
solcap_snp_c2_46464	1	2	2	11.17	4.03	NA	NA	NA	6.39	3.45	2.53	2.94
solcap_snp_c2_32244	3	2	2	11.17	NA	3.19	NA	NA	5.6	4.03	2.82	2.98
solcap_snp_c2_799	1	2	2	11.17	NA	3.19	NA	NA	5.6	4.03	2.82	2.98
solcap_snp_c2_32253	3	2	2	11.17	NA	3.19	NA	NA	5.6	4.03	2.82	2.98
PotVar0054559	0	1	2	11.17	NA	NA	NA	NA	5.2	NA	NA	NA
PotVar0054433	2	3	2	11.17	2.2	4.41	2.21	6.75	5.12	NA	NA	NA
solcap_snp_c1_15973	3	4	2	11.17	NA	4.86	NA	NA	NA	NA	NA	NA
PotVar0039293	4	3	2	12.19	NA	NA	NA	NA	NA	4.05	NA	NA
PotVar0039503	4	3	2	12.19	NA	NA	NA	NA	NA	4.05	NA	NA
PotVar0039524	4	3	2	12.19	NA	NA	NA	NA	NA	4.05	NA	NA
PotVar0039162	0	1	2	12.19	NA	NA	NA	NA	NA	4.05	NA	NA
solcap_snp_c2_41904	3	4	2	13.28	6.14	NA	NA	NA	NA	NA	NA	NA
solcap_snp_c2_41878	3	4	2	13.28	6.14	NA	NA	NA	NA	NA	NA	NA
solcap_snp_c2_41906	3	4	2	13.28	6.14	NA	NA	NA	NA	NA	NA	NA
solcap_snp_c2_41874	1	0	2	13.28	6.14	NA	NA	NA	NA	NA	NA	NA
solcap_snp_c2_30940	3	4	2	13.58	6.44	NA	NA	NA	NA	NA	NA	NA
solcap_snp_c1_15975	3	4	2	13.58	6.44	NA	NA	NA	NA	NA	NA	NA
solcap_snp_c2_30950	3	4	2	13.58	6.44	NA	NA	NA	NA	NA	NA	NA
PotVar0054527	3	4	2	13.58	6.44	NA	NA	NA	NA	NA	NA	NA
solcap_snp_c2_49068	3	4	2	13.58	6.44	NA	NA	NA	NA	NA	NA	NA
solcap_snp_c1_868	1	0	2	13.58	6.44	NA	NA	NA	NA	NA	NA	NA
solcap_snp_c2_41884	3	4	2	13.68	4.96	NA	NA	NA	NA	NA	NA	NA
solcap_snp_c2_735	2	4	2	13.68	4.4	7.66	8.74	9.34	NA	NA	NA	NA
PotVar0039556	2	1	2	14.05	7.3	9.02	2.37	4.99	NA	NA	6.34	NA
solcap_snp_c2_30156	1	0	2	14.05	6.91	NA	NA	NA	NA	NA	NA	NA
solcap_snp_c2_47765	1	0	2	14.05	6.91	NA	NA	NA	NA	NA	NA	NA
PotVar0039417	3	2	2	14.25	NA	9.22	NA	NA	9.53	1.98	6.5	7.7
PotVar0038914	4	3	2	14.43	NA	NA	NA	NA	NA	6.29	NA	NA
PotVar0039112	4	3	2	14.43	NA	NA	NA	NA	NA	6.29	NA	NA
solcap_snp_c1_1539	3	2	2	14.46	NA	NA	NA	6.43	9.68	6.61	7.29	5.36
PotVar0039456	3	3	2	14.46	NA	9.85	NA	NA	NA	NA	6.56	NA
PotVar0039219	3	3	2	14.46	NA	9.85	NA	NA	NA	NA	6.56	NA
PotVar0039273	1	1	2	15.03	NA	NA	6.12	NA	NA	6.89	NA	NA
PotVar0039036	4	1	2	16.42	NA	NA	NA	NA	11.95	NA	NA	NA
PotVar0039003	1	4	2	16.44	NA	NA	7.18	NA	NA	NA	NA	NA
PotVar0039021	4	3	2	17.36	NA	NA	NA	NA	12.89	NA	NA	NA
PotVar0039050	0	1	2	17.36	NA	NA	NA	NA	12.89	NA	NA	NA
PotVar0039005	1	1	2	17.71	NA	NA	8.9	NA	13.17	NA	NA	NA
solcap_snp_c2_32381	3	2	2	18.59	NA	NA	10.28	NA	14.12	11.4	10.31	9.63
solcap_snp_c2_32413	1	2	2	18.59	NA	NA	10.28	NA	14.12	11.4	10.31	9.63
solcap_snp_c2_32440	3	2	2	18.59	NA	NA	10.28	NA	14.12	11.4	10.31	9.63
solcap_snp_c2_32400	3	1	2	18.59	NA	NA	8.15	NA	NA	NA	NA	10.1
solcap_snp_c2_32415	1	3	2	18.59	NA	NA	8.15	NA	NA	NA	NA	10.1
solcap_snp_c2_32426	1	2	2	18.69	NA	NA	8.15	NA	14.71	9.91	10.43	10.1
solcap_snp_c2_32406	1	1	2	18.69	NA	NA	9.36	NA	14.22	NA	NA	NA
solcap_snp_c2_804	3	4	2	19.22	NA	NA	9.89	NA	NA	NA	NA	NA
solcap_snp_c2_17427	3	4	2	19.22	NA	NA	9.89	NA	NA	NA	NA	NA
solcap_snp_c2_785	1	0	2	19.22	NA	NA	9.89	NA	NA	NA	NA	NA
PotVar0054547	1	0	2	19.22	NA	NA	9.89	NA	NA	NA	NA	NA
PotVar0039384	3	4	2	19.22	NA	NA	9.89	NA	NA	NA	NA	NA
PotVar0099232	3	4	2	19.22	NA	NA	9.89	NA	NA	NA	NA	NA
solcap_snp_c2_30164	1	0	2	19.22	NA	NA	9.89	NA	NA	NA	NA	NA
PotVar0032521	3	4	2	19.22	NA	NA	9.89	NA	NA	NA	NA	NA
PotVar0075203	3	4	2	19.22	NA	NA	9.89	NA	NA	NA	NA	NA
PotVar0039416	1	0	2	19.22	NA	NA	9.89	NA	NA	NA	NA	NA
solcap_snp_c1_4792	3	4	2	19.22	NA	NA	9.89	NA	NA	NA	NA	NA
solcap_snp_c1_15873	1	0	2	19.22	NA	NA	9.89	NA	NA	NA	NA	NA
PotVar0054564	3	4	2	19.22	NA	NA	9.89	NA	NA	NA	NA	NA
solcap_snp_c2_17424	1	0	2	19.22	NA	NA	9.89	NA	NA	NA	NA	NA
PotVar0032158	1	0	2	19.22	NA	NA	9.89	NA	NA	NA	NA	NA
PotVar0032441	3	4	2	19.22	NA	NA	9.89	NA	NA	NA	NA	NA
PotVar0039373	3	4	2	19.22	NA	NA	9.89	NA	NA	NA	NA	NA
solcap_snp_c1_11120	3	2	2	19.79	NA	NA	11.42	NA	15.25	12.52	11.19	10.65
solcap_snp_c2_40336	1	0	2	19.88	NA	NA	10.08	NA	NA	NA	NA	NA
PotVar0029531	1	0	2	20.19	NA	15.16	NA	NA	NA	NA	NA	NA
solcap_snp_c2_50889	3	3	2	20.2	NA	NA	10.4	NA	15.66	NA	NA	NA
PotVar0029530	2	2	2	20.61	13.12	15.48	8.56	12.8	17	10.67	12.99	14.06
solcap_snp_c1_11344	1	3	2	20.61	NA	NA	12.26	NA	NA	NA	12.33	NA
PotVar0029477	1	0	2	20.61	13.44	NA	NA	NA	NA	NA	NA	NA
PotVar0029507	3	2	2	21.83	NA	NA	NA	14.33	17.36	12.05	13.17	14.8
PotVar0029568	3	4	2	21.84	NA	16.81	NA	NA	NA	NA	NA	NA
solcap_snp_c2_53818	3	4	2	22.28	15.14	NA	NA	NA	NA	NA	NA	NA
solcap_snp_c2_33996	2	3	2	22.56	17.02	17.77	10.76	16.09	NA	NA	NA	13.74
PotVar0039094	3	4	2	22.56	NA	NA	11.34	NA	NA	NA	NA	NA
PotVar0039004	1	0	2	22.56	NA	NA	11.34	NA	NA	NA	NA	NA
PotVar0029505	3	3	2	23.06	NA	NA	12.85	NA	NA	14.28	NA	NA
solcap_snp_c2_32425	0	1	2	23.23	NA	NA	NA	NA	NA	NA	14.39	NA
PotVar0029506	4	3	2	23.48	NA	NA	NA	NA	18.94	NA	NA	NA
solcap_snp_c2_39705	0	1	2	23.76	NA	NA	NA	NA	NA	NA	14.92	NA
solcap_snp_c2_37248	4	3	2	23.76	NA	NA	NA	NA	NA	NA	14.92	NA
solcap_snp_c2_21746	4	3	2	24.13	NA	NA	NA	NA	19.59	NA	NA	NA
PotVar0029524	4	3	2	24.54	NA	NA	NA	NA	NA	NA	15.7	NA
solcap_snp_c2_21682	2	3	2	24.74	16.07	19.71	14.64	18.51	NA	16.71	NA	NA
PotVar0117579	1	0	2	24.74	16.68	NA	NA	NA	NA	NA	NA	NA
PotVar0117599	1	2	2	24.94	NA	NA	13.92	NA	20.4	15.35	16.07	17.61
PotVar0117603	2	2	2	25.19	18.19	19.27	14.89	18.85	20.35	17.14	16.35	16.05
PotVar0117656	3	3	2	25.19	NA	NA	14.88	NA	NA	16.41	NA	NA
PotVar0117601	4	3	2	26.09	NA	NA	NA	NA	21.28	NA	NA	NA
solcap_snp_c2_52630	4	3	2	26.2	NA	NA	NA	NA	NA	NA	17.04	NA
solcap_snp_c2_45311	3	3	2	26.22	19.08	NA	NA	NA	28.97	NA	NA	NA
solcap_snp_c2_21722	2	1	2	26.22	19.99	21.18	13.97	19.67	NA	NA	NA	17.14
PotVar0088884	2	2	2	27.38	20.9	22.59	15.74	21.54	22.52	18.16	17.89	19.69
solcap_snp_c2_21717	0	1	2	27.58	NA	NA	NA	NA	NA	NA	18.25	NA
solcap_snp_c2_21721	4	3	2	27.58	NA	NA	NA	NA	NA	NA	18.25	NA
PotVar0117650	0	1	2	27.58	NA	NA	NA	NA	NA	NA	18.25	NA
PotVar0117640	4	3	2	27.58	NA	NA	NA	NA	NA	NA	18.25	NA
PotVar0088935	2	3	2	27.88	21.56	23.09	16.2	21.3	NA	NA	NA	18.74
PotVar0089174	3	2	2	28.2	NA	NA	18.68	NA	23.36	19.28	17.74	16.61
PotVar0088875	3	3	2	28.2	NA	NA	17.18	NA	NA	18.83	NA	NA
solcap_snp_c2_38721	2	1	2	28.2	21.97	23.62	16.57	21.76	NA	NA	NA	19.31
PotVar0124339	3	4	2	28.2	21.96	NA	NA	NA	NA	NA	NA	NA
PotVar0089006	4	3	2	28.37	NA	NA	NA	NA	23.53	NA	NA	NA
PotVar0089071	1	1	2	28.56	NA	NA	18.06	NA	NA	19.61	NA	NA
PotVar0089284	2	2	2	29.19	22.28	24.33	17.57	23.12	24.35	20.24	19.6	21.27
solcap_snp_c2_45307	3	3	2	29.2	20.67	NA	NA	NA	NA	NA	NA	21.51
PotVar0088857	1	1	2	29.32	22.25	NA	NA	NA	NA	NA	19.8	NA
PotVar0089083	3	3	2	29.73	NA	NA	19.16	NA	NA	20.78	NA	NA
PotVar0089338	1	1	2	30.04	NA	NA	19.35	NA	NA	21.09	NA	NA
PotVar0089350	1	1	2	30.04	NA	NA	19.35	NA	NA	21.09	NA	NA
PotVar0089235	3	3	2	30.04	NA	NA	19.35	NA	NA	21.09	NA	NA
solcap_snp_c1_9356	3	3	2	30.58	NA	NA	19.89	NA	NA	21.63	NA	NA
PotVar0089300	1	1	2	30.86	23.45	NA	NA	NA	NA	NA	21.27	NA
solcap_snp_c2_45323	3	3	2	30.94	NA	NA	NA	22.2	NA	NA	21.78	NA
solcap_snp_c1_12354	3	3	2	30.94	22.45	NA	NA	NA	NA	NA	NA	23.16
solcap_snp_c1_12339	2	3	2	30.94	23.21	24.65	20.56	22.54	NA	NA	NA	23.03
solcap_snp_c2_42059	1	1	2	31.08	22.79	NA	NA	NA	NA	NA	NA	23.39
PotVar0123873	3	3	2	31.23	22.87	NA	NA	NA	NA	NA	NA	23.54
PotVar0123826	3	3	2	31.23	22.87	NA	NA	NA	NA	NA	NA	23.54
solcap_snp_c1_11553	3	3	2	31.38	23.08	NA	NA	NA	NA	NA	NA	23.69
solcap_snp_c1_12305	3	4	2	31.67	NA	NA	NA	23.02	NA	NA	NA	NA
solcap_snp_c1_9363	0	2	2	31.73	NA	NA	NA	NA	26.92	21.86	22.03	25.42
PotVar0124308	2	3	2	31.91	24.2	25.69	21.45	24.7	NA	22.68	NA	NA
PotVar0124341	2	3	2	31.91	24.36	25.25	21.53	22.02	NA	NA	22.58	NA
PotVar0123939	2	2	2	32.56	25	26.08	22.73	23.34	27.61	23.55	23.04	21.81
solcap_snp_c2_54094	2	3	2	32.56	24.81	26.33	22.16	24.54	NA	23.36	NA	NA
solcap_snp_c1_12330	3	3	2	32.83	NA	NA	NA	23.61	NA	NA	23.28	NA
PotVar0124132	2	3	2	32.98	25.21	26.75	22.52	24.33	NA	23.73	NA	NA
PotVar0124158	2	3	2	32.98	25.21	26.75	22.52	24.33	NA	23.73	NA	NA
PotVar0123791	2	2	2	33.09	25.5	26.58	23.5	23.72	28.04	24.19	23.54	22.27
PotVar0123834	2	2	2	33.09	25.5	26.58	23.5	23.72	28.04	24.19	23.54	22.27
PotVar0123885	2	2	2	33.09	25.5	26.58	23.5	23.72	28.04	24.19	23.54	22.27
solcap_snp_c2_38930	2	2	2	33.09	25.5	26.58	23.5	23.72	28.04	24.19	23.54	22.27
solcap_snp_c2_38939	2	2	2	33.09	25.5	26.58	23.5	23.72	28.04	24.19	23.54	22.27
PotVar0124113	2	1	2	33.09	25.65	26.8	23.09	23.61	NA	NA	23.28	NA
solcap_snp_c2_38952	2	2	2	33.41	25.95	27.07	23.66	23.87	28.47	24.66	23.76	22.41
PotVar0124128	4	3	2	34.16	NA	NA	NA	NA	29.32	NA	NA	NA
PotVar0124142	4	3	2	34.16	NA	NA	NA	NA	29.32	NA	NA	NA
PotVar0124219	0	1	2	34.16	NA	NA	NA	NA	29.32	NA	NA	NA
PotVar0124338	0	1	2	34.16	NA	NA	NA	NA	29.32	NA	NA	NA
PotVar0124165	4	3	2	34.16	NA	NA	NA	NA	29.32	NA	NA	NA
solcap_snp_c2_45319	0	1	2	34.16	NA	NA	NA	NA	29.32	NA	NA	NA
PotVar0124264	0	1	2	35.55	NA	NA	NA	NA	NA	NA	NA	24.89
PotVar0062762	2	2	2	35.88	27.84	29.2	25.87	27.02	31.04	26.66	26.18	25.32
PotVar0062786	1	2	2	35.99	27.44	NA	NA	NA	32.01	26.72	26.2	25.33
solcap_snp_c2_19692	1	2	2	35.99	27.44	NA	NA	NA	32.01	26.72	26.2	25.33
PotVar0062640	3	2	2	35.99	27.44	NA	NA	NA	32.01	26.72	26.2	25.33
PotVar0124100	0	1	2	36.84	NA	NA	NA	NA	NA	NA	NA	26.18
solcap_snp_c1_12320	4	3	2	36.84	NA	NA	NA	NA	NA	NA	NA	26.18
PotVar0062655	3	4	2	36.95	NA	NA	NA	27.53	NA	NA	NA	NA
PotVar0062628	4	3	2	37.54	NA	NA	NA	NA	32.7	NA	NA	NA
solcap_snp_c2_48195	2	3	2	37.98	29.84	31.64	27.58	29.2	NA	28.75	NA	NA
solcap_snp_c1_5091	1	0	2	37.98	NA	NA	NA	28.56	NA	NA	NA	NA
solcap_snp_c2_48239	3	4	2	37.98	NA	NA	NA	28.56	NA	NA	NA	NA
solcap_snp_c2_48194	4	3	2	38.01	NA	NA	NA	NA	33.17	NA	NA	NA
PotVar0062504	1	2	2	38.77	30.58	NA	NA	NA	34.69	29.5	28.53	27.48
PotVar0062484	4	3	2	38.77	NA	NA	NA	NA	34.13	NA	NA	NA
PotVar0062566	4	3	2	38.77	NA	NA	NA	NA	34.13	NA	NA	NA
PotVar0062568	4	3	2	38.77	NA	NA	NA	NA	34.13	NA	NA	NA
PotVar0062335	4	3	2	38.77	NA	NA	NA	NA	33.93	NA	NA	NA
PotVar0062569	3	4	2	38.92	NA	NA	NA	29.5	NA	NA	NA	NA
PotVar0062483	2	3	2	39.38	31.19	33.09	28.87	30.54	NA	30.09	NA	NA
PotVar0062518	2	1	2	39.38	31.19	33.09	28.87	30.54	NA	30.09	NA	NA
PotVar0062559	2	3	2	39.38	31.19	33.09	28.87	30.54	NA	30.09	NA	NA
solcap_snp_c1_13910	2	3	2	40.28	32.56	33.96	30.29	29.71	NA	NA	30.63	NA
solcap_snp_c2_46904	2	1	2	40.28	32.56	33.96	30.29	29.71	NA	NA	30.63	NA
solcap_snp_c2_46903	2	1	2	40.28	32.56	33.96	30.29	29.71	NA	NA	30.63	NA
solcap_snp_c2_51113	1	0	2	40.28	NA	NA	NA	30.02	NA	NA	NA	NA
PotVar0062385	3	4	2	40.28	NA	NA	NA	30.02	NA	NA	NA	NA
solcap_snp_c2_51115	3	4	2	40.28	NA	NA	NA	30.02	NA	NA	NA	NA
PotVar0062276	1	0	2	40.28	NA	NA	NA	30.02	NA	NA	NA	NA
PotVar0062231	3	4	2	40.28	NA	NA	NA	30.02	NA	NA	NA	NA
PotVar0062180	1	0	2	40.28	NA	NA	NA	30.02	NA	NA	NA	NA
PotVar0062136	1	0	2	40.28	NA	NA	NA	30.02	NA	NA	NA	NA
PotVar0062142	0	1	2	40.68	NA	NA	NA	NA	35.84	NA	NA	NA
PotVar0062004	4	3	2	40.68	NA	NA	NA	NA	35.84	NA	NA	NA
PotVar0062079	4	3	2	40.68	NA	NA	NA	NA	35.84	NA	NA	NA
PotVar0062308	0	1	2	40.68	NA	NA	NA	NA	35.84	NA	NA	NA
PotVar0062472	1	1	2	41.19	NA	NA	NA	33.02	36.2	NA	NA	NA
PotVar0082550	3	3	2	41.19	33.66	NA	NA	NA	NA	NA	31.38	NA
PotVar0082446	2	3	2	41.43	33.16	35.09	31.17	31.57	NA	NA	31.72	NA
PotVar0082442	1	1	2	41.43	33.9	NA	NA	NA	NA	NA	31.62	NA
PotVar0082332	3	3	2	41.43	33.9	NA	NA	NA	NA	NA	31.62	NA
PotVar0094171	1	0	2	41.43	33.78	NA	NA	NA	NA	NA	NA	NA
PotVar0094352	3	4	2	41.43	33.78	NA	NA	NA	NA	NA	NA	NA
PotVar0094537	3	4	2	41.43	33.78	NA	NA	NA	NA	NA	NA	NA
PotVar0094224	1	0	2	41.43	33.78	NA	NA	NA	NA	NA	NA	NA
PotVar0082281	1	0	2	41.43	NA	NA	NA	31.81	NA	NA	NA	NA
PotVar0082458	3	4	2	41.43	NA	NA	NA	31.81	NA	NA	NA	NA
PotVar0082429	3	4	2	41.43	NA	NA	NA	31.81	NA	NA	NA	NA
PotVar0082241	1	0	2	41.43	NA	NA	NA	31.81	NA	NA	NA	NA
PotVar0094276	0	1	2	41.66	NA	NA	NA	NA	NA	NA	31.86	NA
PotVar0094218	4	3	2	41.66	NA	NA	NA	NA	NA	NA	31.86	NA
PotVar0094115	0	1	2	41.66	NA	NA	NA	NA	NA	NA	31.86	NA
solcap_snp_c2_23170	2	3	2	41.85	34.44	35.44	30.81	31.86	NA	NA	32.09	NA
PotVar0082177	2	3	2	41.85	34.44	35.44	30.81	31.86	NA	NA	32.09	NA
PotVar0094547	1	0	2	41.85	NA	NA	NA	32.26	NA	NA	NA	NA
PotVar0094234	3	4	2	41.85	NA	NA	NA	32.26	NA	NA	NA	NA
PotVar0094274	1	0	2	41.85	NA	NA	NA	32.26	NA	NA	NA	NA
PotVar0082226	3	3	2	41.97	34.44	NA	NA	NA	NA	NA	32.09	NA
PotVar0082166	3	3	2	41.97	34.44	NA	NA	NA	NA	NA	32.09	NA
PotVar0094561	3	4	2	42.21	34.02	NA	NA	NA	NA	NA	NA	NA
solcap_snp_c2_23192	1	1	2	42.27	34.54	NA	NA	NA	NA	NA	32.46	NA
PotVar0082552	0	1	2	42.48	NA	NA	NA	NA	37.49	NA	NA	NA
PotVar0062077	3	3	2	42.48	NA	NA	NA	33.47	36.47	NA	NA	NA
PotVar0062277	1	1	2	42.48	NA	NA	NA	33.47	36.47	NA	NA	NA
PotVar0062114	3	3	2	42.48	NA	NA	NA	33.47	36.47	NA	NA	NA
PotVar0094237	2	3	2	42.48	34.26	36.19	32.29	32.59	NA	NA	32.68	NA
PotVar0094132	2	1	2	42.48	34.26	36.19	32.29	32.59	NA	NA	32.68	NA
PotVar0094539	2	1	2	42.48	33.37	36.44	31.88	33.34	NA	NA	NA	30.4
PotVar0094582	3	3	2	42.74	NA	NA	NA	33.72	NA	NA	NA	30.27
PotVar0094383	0	1	2	42.75	NA	NA	NA	NA	NA	NA	32.95	NA
solcap_snp_c2_41495	4	3	2	42.75	NA	NA	NA	NA	NA	NA	32.95	NA
PotVar0094361	4	3	2	42.75	NA	NA	NA	NA	NA	NA	32.95	NA
PotVar0094354	2	1	2	43	34.78	36.68	32.46	33.11	NA	NA	33.2	NA
PotVar0094229	2	4	2	43.01	34.83	36.97	32.06	32.75	NA	NA	NA	NA
PotVar0111704	0	1	2	43.01	NA	NA	NA	NA	NA	NA	33.21	NA
PotVar0082313	0	1	2	43.02	NA	NA	NA	NA	38.18	NA	NA	NA
PotVar0082438	4	3	2	43.02	NA	NA	NA	NA	38.18	NA	NA	NA
PotVar0125072	0	1	2	43.02	NA	NA	NA	NA	38.18	NA	NA	NA
solcap_snp_c2_39175	3	4	2	43.13	34.91	NA	NA	NA	NA	NA	NA	NA
PotVar0094604	1	0	2	43.51	NA	NA	NA	33.92	NA	NA	NA	NA
solcap_snp_c2_39191	1	2	2	44.05	NA	NA	NA	35.03	40.4	33.73	34.38	32.19
PotVar0094411	1	2	2	44.05	35.03	NA	NA	NA	39.3	33.9	33.53	31.64
PotVar0094371	4	2	2	44.42	NA	NA	NA	NA	41.28	34.57	33.9	32.49
PotVar0094414	0	2	2	44.42	NA	NA	NA	NA	41.28	34.57	33.9	32.49
PotVar0111874	2	2	2	44.42	35.79	37.97	33.85	34.42	39.43	34.82	34.85	32.39
solcap_snp_c2_44777	2	1	2	44.42	35.79	37.97	33.85	34.42	NA	NA	34.85	NA
PotVar0131512	1	1	2	44.42	36.47	NA	NA	NA	NA	NA	34.63	NA
solcap_snp_c1_13887	3	3	2	44.42	36.47	NA	NA	NA	NA	NA	34.63	NA
solcap_snp_c1_13233	4	3	2	44.42	NA	NA	NA	NA	NA	NA	NA	31.38
PotVar0111837	1	1	2	44.42	NA	NA	NA	34.61	NA	NA	NA	30.94
PotVar0131510	3	4	2	44.42	NA	NA	NA	34.74	NA	NA	NA	NA
solcap_snp_c2_44768	1	1	2	44.62	NA	NA	NA	35.6	NA	NA	NA	32.09
PotVar0111703	2	2	2	45.19	36.84	38.78	34.89	35.74	39.82	35.15	35.06	32.67
PotVar0120925	3	3	2	45.19	NA	NA	NA	36.17	NA	NA	NA	32.47
PotVar0120894	3	3	2	45.19	NA	NA	NA	36.17	NA	NA	NA	32.47
PotVar0120885	3	3	2	45.19	NA	NA	NA	36.17	NA	NA	NA	32.47
PotVar0120737	3	4	2	45.19	NA	NA	NA	36.12	NA	NA	NA	NA
PotVar0131484	0	1	2	46.06	NA	NA	NA	NA	NA	NA	NA	33.34
solcap_snp_c1_4192	3	3	2	46.2	NA	39.6	NA	NA	NA	36.67	NA	NA
PotVar0120697	3	3	2	46.2	NA	39.79	NA	NA	NA	36.52	NA	NA
PotVar0037994	1	0	2	46.62	NA	NA	NA	37.6	NA	NA	NA	NA
solcap_snp_c1_12287	3	1	2	46.74	NA	40.45	NA	NA	NA	NA	36.4	NA
PotVar0038096	1	1	2	46.74	NA	NA	33.91	NA	NA	NA	NA	34.6
solcap_snp_c2_51986	0	1	2	46.74	NA	NA	NA	NA	NA	NA	NA	34.02
PotVar0120822	2	3	2	46.74	36.06	40.91	34.08	37.95	NA	NA	NA	33.68
PotVar0120833	2	1	2	46.74	36.06	40.91	34.08	37.95	NA	NA	NA	33.68
PotVar0120706	2	3	2	46.74	36.06	40.91	34.08	37.95	NA	NA	NA	33.68
solcap_snp_c2_51990	2	1	2	47.07	36.47	41.16	34.42	38.39	NA	NA	NA	34.04
PotVar0038035	4	3	2	47.11	NA	NA	NA	NA	NA	NA	NA	34.39
PotVar0038033	4	3	2	47.11	NA	NA	NA	NA	NA	NA	NA	34.39
PotVar0038425	3	4	2	47.45	NA	NA	34.7	NA	NA	NA	NA	NA
PotVar0038423	3	4	2	47.45	NA	NA	34.7	NA	NA	NA	NA	NA
PotVar0038389	3	4	2	47.45	NA	NA	34.7	NA	NA	NA	NA	NA
PotVar0037982	2	1	2	47.46	36.61	41.76	34.8	38.58	NA	NA	NA	34.74
PotVar0037946	2	1	2	47.46	36.61	41.76	34.8	38.58	NA	NA	NA	34.74
PotVar0038256	4	3	2	47.73	NA	NA	NA	NA	NA	NA	NA	35.01
PotVar0038224	2	2	2	47.95	38.26	42.43	33.23	40.06	43.08	37.86	34.03	35.23
PotVar0038345	3	3	2	48.23	NA	NA	35.39	NA	NA	NA	NA	35.51
solcap_snp_c2_47037	2	2	2	48.28	38.05	41.48	33.48	38.8	43.79	38.24	37.62	35.99
solcap_snp_c1_12264	1	1	2	48.28	NA	41.3	NA	NA	NA	38.52	NA	NA
PotVar0038206	2	3	2	48.28	37.11	43.06	35.53	39.43	NA	NA	NA	35.58
PotVar0038624	3	4	2	48.9	NA	NA	36.15	NA	NA	NA	NA	NA
PotVar0038136	3	3	2	49.19	NA	NA	NA	40.59	44.42	NA	NA	NA
PotVar0038395	3	3	2	49.27	NA	NA	NA	40.78	NA	NA	NA	36.55
PotVar0038002	0	1	2	49.32	NA	NA	NA	NA	44.55	NA	NA	NA
PotVar0038032	0	1	2	49.32	NA	NA	NA	NA	44.55	NA	NA	NA
PotVar0038427	0	1	2	49.73	NA	NA	NA	NA	NA	NA	NA	37.01
PotVar0038422	2	3	2	49.88	39.28	43.63	37.21	41.18	NA	NA	NA	37.08
PotVar0038424	2	1	2	49.88	39.28	43.63	37.21	41.18	NA	NA	NA	37.08
solcap_snp_c1_12257	3	3	2	50.12	NA	NA	NA	41.65	45.35	NA	NA	NA
PotVar0038830	3	4	2	50.44	NA	NA	NA	41.97	NA	NA	NA	NA
PotVar0038855	1	0	2	50.44	NA	NA	NA	41.97	NA	NA	NA	NA
PotVar0038592	3	4	2	50.44	NA	NA	NA	41.97	NA	NA	NA	NA
PotVar0038759	3	4	2	50.44	NA	NA	NA	41.97	NA	NA	NA	NA
PotVar0038662	1	0	2	50.44	NA	NA	NA	41.97	NA	NA	NA	NA
PotVar0038755	2	0	2	50.71	39.84	44.49	36.21	42.97	NA	NA	NA	NA
PotVar0038630	2	1	2	51.07	40.84	45.49	38.56	42.42	NA	NA	NA	38.38
solcap_snp_c2_40167	2	4	2	51.07	40.02	44.27	36.49	42.82	NA	NA	NA	NA
PotVar0038880	3	4	2	51.07	NA	NA	36.57	NA	NA	NA	NA	NA
PotVar0038876	3	4	2	51.07	NA	NA	36.57	NA	NA	NA	NA	NA
PotVar0038859	3	4	2	51.07	NA	NA	36.57	NA	NA	NA	NA	NA
solcap_snp_c2_33108	3	3	2	51.26	41.03	NA	NA	NA	NA	NA	38.98	NA
PotVar0038674	3	3	2	51.87	41.64	NA	NA	NA	NA	NA	39.42	NA
PotVar0038665	3	2	2	51.88	NA	46.04	NA	NA	47.11	39.98	39.99	39.15
PotVar0038673	3	3	2	51.88	NA	NA	38.45	NA	NA	NA	NA	38.56
PotVar0128490	1	0	2	52.49	NA	NA	38.71	NA	NA	NA	NA	NA
PotVar0128369	2	0	2	52.52	41.67	46.27	38.93	44.4	NA	NA	NA	NA
PotVar0128492	3	4	2	53.21	NA	NA	NA	45.28	NA	NA	NA	NA
solcap_snp_c2_17954	1	2	2	54.11	NA	49.82	NA	NA	49.08	41.17	45.59	44.12
PotVar0046016	0	1	2	54.11	NA	NA	NA	NA	NA	41.65	NA	NA
PotVar0045981	2	1	2	54.11	45.29	50.14	37.56	48.84	NA	41.4	NA	NA
solcap_snp_c2_17858	1	3	2	54.11	NA	47.58	NA	NA	NA	NA	44.28	NA
PotVar0046178	1	1	2	54.11	45.28	NA	NA	NA	NA	NA	43.05	NA
PotVar0046023	2	1	2	54.11	44.13	49.47	41.94	46.05	NA	NA	NA	41.74
PotVar0045852	2	1	2	54.11	43.88	49.24	41.78	46.27	NA	NA	NA	41.59
PotVar0045713	2	0	2	54.11	42.93	47.61	40.52	46.42	NA	NA	NA	NA
solcap_snp_c2_17921	2	0	2	54.11	42.93	47.61	40.52	46.42	NA	NA	NA	NA
solcap_snp_c2_17935	2	0	2	54.11	42.93	47.61	40.52	46.42	NA	NA	NA	NA
PotVar0045735	2	4	2	54.11	42.93	47.61	40.52	46.42	NA	NA	NA	NA
solcap_snp_c2_17930	2	4	2	54.11	42.93	47.61	40.52	46.42	NA	NA	NA	NA
PotVar0045967	2	0	2	54.11	42.93	47.61	40.52	46.42	NA	NA	NA	NA
solcap_snp_c2_17937	2	0	2	54.11	42.93	47.61	40.52	46.42	NA	NA	NA	NA
PotVar0045938	3	3	2	54.42	NA	NA	NA	46.71	NA	NA	NA	42.05
PotVar0046637	2	0	2	54.45	44.36	48.7	40.86	47.32	NA	NA	NA	NA
PotVar0046115	1	0	2	54.51	NA	NA	NA	49.19	NA	NA	NA	NA
PotVar0046194	3	4	2	54.51	NA	NA	NA	49.19	NA	NA	NA	NA
PotVar0045730	3	4	2	54.51	NA	NA	NA	49.19	NA	NA	NA	NA
PotVar0045853	1	0	2	54.51	NA	NA	NA	49.19	NA	NA	NA	NA
PotVar0046193	3	4	2	54.51	NA	NA	NA	49.19	NA	NA	NA	NA
PotVar0045680	3	4	2	54.51	NA	NA	NA	49.19	NA	NA	NA	NA
PotVar0045695	1	0	2	54.51	NA	NA	NA	49.19	NA	NA	NA	NA
solcap_snp_c1_16172	0	2	2	54.6	NA	NA	NA	NA	53.84	46.49	44.31	44.65
solcap_snp_c2_17914	0	2	2	54.6	NA	NA	NA	NA	50.25	42.4	37.98	39.92
PotVar0046221	1	2	2	54.6	NA	50.21	NA	NA	49.57	41.91	46.16	44.87
PotVar0045831	1	2	2	54.6	46.11	NA	NA	NA	48.81	42.93	46.08	44.52
PotVar0046364	4	3	2	54.6	NA	NA	NA	NA	NA	42.13	NA	NA
PotVar0046427	4	3	2	54.6	NA	NA	NA	NA	NA	42.13	NA	NA
PotVar0046109	3	1	2	54.6	NA	47.81	NA	NA	NA	NA	44.39	NA
PotVar0046065	3	1	2	54.6	NA	47.81	NA	NA	NA	NA	44.39	NA
PotVar0116070	1	2	2	54.72	NA	NA	NA	51.25	54.92	46.36	40.51	47.03
solcap_snp_c2_42244	3	2	2	54.72	NA	NA	NA	51	54.01	46.78	49.34	47.81
PotVar0046773	0	2	2	54.72	NA	NA	NA	NA	50.54	42.65	38.35	40.28
PotVar0045674	1	1	2	54.72	NA	53.32	NA	NA	50.48	NA	NA	NA
PotVar0046725	2	2	2	54.72	44.62	51.32	39.83	47.9	50.23	42.45	41.71	40.8
solcap_snp_c2_17925	3	3	2	54.72	NA	53.5	NA	NA	50.21	NA	NA	NA
PotVar0046789	1	1	2	54.72	NA	NA	NA	50.13	NA	45.18	NA	NA
PotVar0046535	0	1	2	54.72	NA	NA	NA	NA	NA	42.52	NA	NA
PotVar0046722	0	1	2	54.72	NA	NA	NA	NA	NA	42.52	NA	NA
PotVar0046724	4	3	2	54.72	NA	NA	NA	NA	NA	42.52	NA	NA
PotVar0046608	4	3	2	54.72	NA	NA	NA	NA	NA	42.52	NA	NA
PotVar0046903	4	3	2	54.72	NA	NA	NA	NA	NA	42.52	NA	NA
PotVar0046900	0	1	2	54.72	NA	NA	NA	NA	NA	42.52	NA	NA
PotVar0047011	2	1	2	54.72	44.62	51.32	39.83	47.9	NA	42.45	NA	NA
PotVar0047167	2	1	2	54.72	44.62	51.32	39.83	47.9	NA	42.45	NA	NA
PotVar0046784	2	3	2	54.72	44.62	51.32	39.83	47.9	NA	42.45	NA	NA
solcap_snp_c2_49495	2	1	2	54.72	44.62	51.32	39.83	47.9	NA	42.45	NA	NA
solcap_snp_c1_12377	2	1	2	54.72	44.62	51.32	39.83	47.9	NA	42.45	NA	NA
solcap_snp_c2_17896	2	1	2	54.72	45.78	50.68	37.96	48.43	NA	40.94	NA	NA
PotVar0046416	2	1	2	54.72	45.78	50.68	37.96	48.43	NA	40.94	NA	NA
solcap_snp_c2_17899	2	1	2	54.72	45.78	50.68	37.96	48.43	NA	40.94	NA	NA
PotVar0046554	2	3	2	54.72	44.89	48.99	42.96	47.32	NA	NA	NA	42.84
PotVar0045976	0	1	2	54.72	NA	NA	NA	NA	NA	NA	NA	41.4
PotVar0045784	4	3	2	54.72	NA	NA	NA	NA	NA	NA	NA	41.06
PotVar0046141	2	0	2	54.72	43.61	48.28	40.94	46.94	NA	NA	NA	NA
PotVar0046418	2	0	2	54.72	43.46	48.53	41.01	47.12	NA	NA	NA	NA
PotVar0046234	2	0	2	54.72	43.25	48.07	40.4	46.79	NA	NA	NA	NA
PotVar0046179	2	4	2	54.72	43.25	48.07	40.4	46.79	NA	NA	NA	NA
PotVar0046114	2	0	2	54.72	43.25	48.07	40.4	46.79	NA	NA	NA	NA
PotVar0046292	2	4	2	54.72	43.25	48.07	40.4	46.79	NA	NA	NA	NA
PotVar0046249	2	0	2	54.72	43.25	48.07	40.4	46.79	NA	NA	NA	NA
PotVar0045952	1	0	2	54.72	NA	NA	41.13	NA	NA	NA	NA	NA
solcap_snp_c2_17926	3	4	2	54.72	NA	NA	41.13	NA	NA	NA	NA	NA
PotVar0045743	3	4	2	54.72	NA	NA	41.13	NA	NA	NA	NA	NA
PotVar0045734	3	4	2	54.72	NA	NA	41.13	NA	NA	NA	NA	NA
solcap_snp_c2_17809	1	0	2	54.72	NA	NA	NA	50.47	NA	NA	NA	NA
PotVar0046916	4	3	2	54.76	NA	NA	NA	NA	NA	NA	NA	42.88
PotVar0046640	4	3	2	54.76	NA	NA	NA	NA	NA	NA	NA	42.88
PotVar0046575	4	3	2	54.76	NA	NA	NA	NA	NA	NA	NA	42.88
PotVar0038725	1	3	2	55.56	46.63	NA	NA	NA	51.32	NA	NA	NA
PotVar0128434	1	1	2	55.67	NA	51.39	NA	NA	51.43	NA	NA	NA
PotVar0046968	4	3	2	55.69	NA	NA	NA	NA	NA	43.62	NA	NA
PotVar0047042	4	3	2	55.69	NA	NA	NA	NA	NA	43.62	NA	NA
PotVar0128389	1	1	2	55.88	NA	51.64	NA	NA	51.64	NA	NA	NA
PotVar0046462	3	4	2	55.92	NA	NA	43.75	NA	NA	NA	NA	NA
PotVar0046422	3	4	2	55.92	NA	NA	43.75	NA	NA	NA	NA	NA
PotVar0046419	3	4	2	55.92	NA	NA	43.75	NA	NA	NA	NA	NA
solcap_snp_c2_42265	0	1	2	56.08	NA	NA	NA	NA	NA	44.01	NA	NA
PotVar0038744	3	3	2	56.15	NA	51.91	NA	NA	52.19	NA	NA	NA
PotVar0115831	0	1	2	56.32	NA	NA	NA	NA	NA	NA	44.77	NA
PotVar0119003	4	2	2	56.43	NA	NA	NA	NA	55.67	47.89	42.49	45.41
PotVar0115838	4	3	2	56.49	NA	NA	NA	NA	NA	NA	NA	46.12
PotVar0047107	1	0	2	56.52	NA	NA	44.35	NA	NA	NA	NA	NA
PotVar0046902	3	4	2	56.52	NA	NA	44.35	NA	NA	NA	NA	NA
PotVar0047075	1	0	2	56.52	NA	NA	44.35	NA	NA	NA	NA	NA
PotVar0118971	4	3	2	56.57	NA	NA	NA	NA	NA	NA	45.02	NA
PotVar0010874	4	3	2	56.77	NA	NA	NA	NA	56.01	NA	NA	NA
PotVar0010735	4	3	2	56.77	NA	NA	NA	NA	56.01	NA	NA	NA
PotVar0010934	4	3	2	56.77	NA	NA	NA	NA	56.01	NA	NA	NA
PotVar0010928	0	1	2	56.77	NA	NA	NA	NA	56.01	NA	NA	NA
PotVar0115816	0	2	2	57.04	NA	NA	NA	NA	52.65	44.84	50.34	48.55
PotVar0115988	4	2	2	57.04	NA	NA	NA	NA	52.65	44.84	50.34	48.55
PotVar0115953	0	2	2	57.04	NA	NA	NA	NA	52.65	44.84	50.34	48.55
PotVar0119013	0	1	2	57.04	NA	NA	NA	NA	NA	NA	NA	48.06
solcap_snp_c2_42169	1	0	2	57.2	NA	NA	45.03	NA	NA	NA	NA	NA
PotVar0118945	3	1	2	57.34	NA	NA	NA	51.87	56.92	NA	NA	NA
PotVar0119053	1	3	2	57.34	NA	NA	NA	51.87	56.92	NA	NA	NA
PotVar0119058	3	1	2	57.34	NA	NA	NA	51.87	56.92	NA	NA	NA
solcap_snp_c1_10493	3	1	2	57.34	NA	NA	NA	52.02	56.58	NA	NA	NA
PotVar0116077	3	3	2	57.34	NA	NA	NA	52.07	NA	47.2	NA	NA
PotVar0047112	1	0	2	57.94	NA	NA	NA	52.62	NA	NA	NA	NA
PotVar0046936	3	4	2	57.94	NA	NA	NA	52.62	NA	NA	NA	NA
PotVar0046782	1	0	2	57.94	NA	NA	NA	52.62	NA	NA	NA	NA
PotVar0046549	3	4	2	57.94	NA	NA	NA	52.62	NA	NA	NA	NA
PotVar0046605	1	0	2	57.94	NA	NA	NA	52.62	NA	NA	NA	NA
solcap_snp_c1_10494	1	1	2	58.45	NA	NA	NA	53.24	NA	NA	46.9	NA
PotVar0010547	0	1	2	58.46	NA	NA	NA	NA	57.7	NA	NA	NA
solcap_snp_c2_40635	1	0	2	58.52	49.59	NA	NA	NA	NA	NA	NA	NA
solcap_snp_c1_12373	1	0	2	58.66	NA	NA	NA	53.34	NA	NA	NA	NA
PotVar0115923	3	4	2	58.66	NA	NA	NA	53.34	NA	NA	NA	NA
PotVar0119004	1	1	2	58.8	NA	NA	NA	53.48	NA	NA	47.25	NA
PotVar0010943	1	3	2	59.07	NA	NA	NA	53.75	NA	50.28	NA	NA
PotVar0010676	1	3	2	59.39	NA	NA	NA	54.07	NA	50.66	NA	NA
PotVar0010270	3	4	2	59.49	50.56	NA	NA	NA	NA	NA	NA	NA
PotVar0010753	1	2	2	59.62	NA	NA	NA	54.37	60.09	52.09	47.44	51.01
PotVar0010877	1	2	2	59.62	NA	NA	NA	54.37	60.09	52.09	47.44	51.01
PotVar0010878	1	2	2	59.62	NA	NA	NA	54.37	60.09	52.09	47.44	51.01
PotVar0010869	4	3	2	59.62	NA	NA	NA	NA	NA	NA	48.07	NA
PotVar0010684	4	3	2	59.62	NA	NA	NA	NA	NA	NA	48.07	NA
PotVar0010629	4	3	2	59.62	NA	NA	NA	NA	NA	NA	48.07	NA
PotVar0119034	1	0	2	59.74	NA	NA	NA	54.42	NA	NA	NA	NA
solcap_snp_c1_10492	3	4	2	59.74	NA	NA	NA	54.42	NA	NA	NA	NA
PotVar0010948	4	3	2	59.87	NA	NA	NA	NA	NA	NA	NA	51.8
PotVar0010835	4	3	2	59.87	NA	NA	NA	NA	NA	NA	NA	51.8
PotVar0010677	4	3	2	59.87	NA	NA	NA	NA	NA	NA	NA	51.8
PotVar0010664	1	3	2	60.17	NA	NA	NA	54.82	NA	NA	NA	52.1
solcap_snp_c1_15481	1	4	2	60.18	NA	NA	NA	54.86	NA	NA	NA	NA
PotVar0010183	0	1	2	60.45	NA	NA	NA	NA	60.92	NA	NA	NA
PotVar0010550	4	2	2	60.51	NA	NA	NA	NA	62.08	55.13	52.49	52.44
PotVar0010345	1	1	2	60.51	51.27	NA	NA	NA	NA	NA	NA	52.69
PotVar0010082	4	3	2	60.85	NA	NA	NA	NA	NA	52.77	NA	NA
solcap_snp_c2_42133	0	1	2	60.86	NA	NA	NA	NA	NA	NA	NA	53.03
PotVar0010353	0	1	2	60.86	NA	NA	NA	NA	NA	NA	NA	53.03
PotVar0009458	3	2	2	60.96	NA	NA	49.09	NA	65.63	56.61	54.25	58.56
PotVar0009542	3	2	2	60.96	NA	NA	49.09	NA	65.63	56.61	54.25	58.56
PotVar0009610	3	2	2	60.96	NA	NA	49.09	NA	65.63	56.61	54.25	58.56
PotVar0010703	0	1	2	60.96	NA	NA	NA	NA	NA	49.64	NA	NA
solcap_snp_c2_40610	0	1	2	60.96	NA	NA	NA	NA	NA	49.64	NA	NA
PotVar0010538	2	3	2	60.96	53.03	53.71	49.2	52.78	NA	49.3	NA	NA
PotVar0115882	1	0	2	60.96	NA	NA	NA	53.23	NA	NA	NA	NA
PotVar0009846	3	2	2	61.2	54.21	NA	NA	NA	65.33	56.7	54.26	55.76
solcap_snp_c2_25897	3	2	2	61.2	54.21	NA	NA	NA	65.33	56.7	54.26	55.76
PotVar0009865	1	2	2	61.2	54.21	NA	NA	NA	65.33	56.7	54.26	55.76
PotVar0009624	2	2	2	61.2	54.21	56.89	48.05	58.95	65.33	56.7	54.26	55.76
PotVar0009882	1	2	2	61.2	54.59	NA	NA	NA	64.34	55.71	53.18	56.46
PotVar0009917	2	2	2	61.2	54.59	62.55	53.22	61.34	64.34	55.71	53.18	56.46
PotVar0010077	4	3	2	61.2	NA	NA	NA	NA	63.52	NA	NA	NA
PotVar0010064	2	2	2	61.2	54.97	59.68	52.39	56.72	62.9	55.46	53.81	55.52
PotVar0010926	0	2	2	61.2	NA	NA	NA	NA	59.75	53.12	48.91	50.74
PotVar0010568	2	2	2	61.2	53.34	55.42	51.28	55.01	58.85	51.6	50.17	50.45
PotVar0010500	4	2	2	61.2	NA	NA	NA	NA	58.22	51.33	56.77	54.86
PotVar0010536	3	2	2	61.2	52.09	NA	NA	NA	58.1	51.45	50.64	50
PotVar0010542	3	2	2	61.2	52.09	NA	NA	NA	58.1	51.45	50.64	50
PotVar0009548	3	3	2	61.2	53.89	NA	NA	NA	NA	57.12	NA	NA
PotVar0009474	1	1	2	61.2	53.89	NA	NA	NA	NA	57.12	NA	NA
PotVar0009867	3	3	2	61.2	53.89	NA	NA	NA	NA	57.12	NA	NA
solcap_snp_c1_8113	3	3	2	61.2	53.3	NA	NA	NA	NA	56.25	NA	NA
PotVar0009894	1	1	2	61.2	53.3	NA	NA	NA	NA	56.25	NA	NA
PotVar0010133	4	3	2	61.2	NA	NA	NA	NA	NA	NA	51.27	NA
PotVar0010618	4	1	2	61.2	NA	NA	NA	NA	NA	NA	48.92	NA
solcap_snp_c2_42132	1	1	2	61.2	NA	NA	NA	56.69	NA	NA	NA	53.37
solcap_snp_c2_53033	3	3	2	61.2	NA	NA	NA	55.85	NA	NA	NA	50.83
PotVar0010209	2	0	2	61.2	52.58	57.3	51.5	55.24	NA	NA	NA	NA
PotVar0010377	2	4	2	61.2	52.25	56.4	50.32	55.91	NA	NA	NA	NA
PotVar0010401	2	0	2	61.2	52.25	56.4	50.32	55.91	NA	NA	NA	NA
PotVar0010668	1	0	2	61.2	NA	NA	NA	55.59	NA	NA	NA	NA
PotVar0010535	3	4	2	61.2	NA	NA	NA	55.59	NA	NA	NA	NA
solcap_snp_c2_53034	3	4	2	61.2	NA	NA	NA	55.59	NA	NA	NA	NA
PotVar0010851	1	0	2	61.2	NA	NA	NA	55.37	NA	NA	NA	NA
PotVar0010351	3	4	2	61.31	NA	NA	NA	56.02	NA	NA	NA	NA
PotVar0010400	1	0	2	61.31	NA	NA	NA	56.02	NA	NA	NA	NA
PotVar0010195	3	4	2	61.31	NA	NA	NA	56.02	NA	NA	NA	NA
PotVar0010331	3	4	2	61.31	NA	NA	NA	56.02	NA	NA	NA	NA
PotVar0010303	3	4	2	61.31	NA	NA	NA	56.02	NA	NA	NA	NA
PotVar0010350	1	0	2	61.31	NA	NA	NA	56.02	NA	NA	NA	NA
PotVar0010106	1	1	2	61.36	NA	NA	NA	57.94	NA	53.27	NA	NA
solcap_snp_c2_25766	1	1	2	61.61	NA	NA	NA	58.38	NA	53.53	NA	NA
PotVar0010076	1	1	2	61.69	NA	NA	NA	58.27	NA	53.72	NA	NA
PotVar0010072	3	4	2	61.69	NA	NA	NA	58.06	NA	NA	NA	NA
PotVar0010080	1	0	2	61.69	NA	NA	NA	58.06	NA	NA	NA	NA
PotVar0010024	3	3	2	62.25	NA	NA	NA	59.22	NA	54.28	NA	NA
PotVar0009567	1	3	2	62.45	NA	NA	50.69	NA	NA	57.32	NA	NA
PotVar0009569	1	3	2	62.45	NA	NA	50.69	NA	NA	57.32	NA	NA
PotVar0009857	1	3	2	62.45	NA	NA	50.69	NA	NA	57.32	NA	NA
PotVar0010102	2	1	2	62.54	55.94	62.29	53.53	58.58	NA	54.71	NA	NA
PotVar0009283	2	3	2	62.54	53.61	59.31	51.1	59.51	NA	NA	NA	56.65
PotVar0010288	2	1	2	62.54	56.49	58.75	54.87	57.11	NA	NA	NA	53.52
PotVar0009411	1	0	2	62.54	NA	59.53	NA	NA	NA	NA	NA	NA
PotVar0009460	1	0	2	62.54	NA	59.53	NA	NA	NA	NA	NA	NA
PotVar0009651	3	4	2	62.54	NA	59.16	NA	NA	NA	NA	NA	NA
PotVar0009673	1	0	2	62.54	NA	59.16	NA	NA	NA	NA	NA	NA
PotVar0009808	3	4	2	62.54	NA	59.16	NA	NA	NA	NA	NA	NA
PotVar0009955	3	4	2	62.54	NA	NA	NA	58.93	NA	NA	NA	NA
PotVar0009928	1	0	2	62.54	NA	NA	NA	58.93	NA	NA	NA	NA
PotVar0009943	3	4	2	62.54	NA	NA	NA	58.93	NA	NA	NA	NA
PotVar0009802	1	0	2	62.54	NA	NA	NA	58.93	NA	NA	NA	NA
PotVar0010145	3	4	2	62.54	NA	NA	NA	57.68	NA	NA	NA	NA
PotVar0010033	4	3	2	62.6	NA	NA	NA	NA	NA	NA	NA	57.16
PotVar0009568	3	4	2	62.6	NA	NA	NA	59.57	NA	NA	NA	NA
PotVar0009408	1	0	2	62.6	NA	NA	NA	59.57	NA	NA	NA	NA
PotVar0009279	3	4	2	62.6	NA	NA	NA	59.57	NA	NA	NA	NA
PotVar0010007	4	3	2	63.13	NA	NA	NA	NA	NA	NA	NA	57.69
PotVar0009951	0	1	2	63.13	NA	NA	NA	NA	NA	NA	NA	57.69
solcap_snp_c1_7964	0	1	2	63.13	NA	NA	NA	NA	NA	NA	NA	57.69
D_locus_(DFR)_H_LG02	4	3	2	63.13	NA	NA	NA	NA	NA	NA	NA	57.69
D_locus_(DFR)_E_LG02	0	1	2	63.13	NA	NA	NA	NA	NA	NA	NA	57.69
PotVar0009844	4	3	2	63.13	NA	NA	NA	NA	NA	NA	NA	57.69
PotVar0009827	4	3	2	63.13	NA	NA	NA	NA	NA	NA	NA	57.69
PotVar0009483	4	3	2	63.13	NA	NA	NA	NA	NA	NA	NA	57.69
D_locus_(DFR)_G_LG02	4	3	2	63.13	NA	NA	NA	NA	NA	NA	NA	57.69
PotVar0009747	0	1	2	63.13	NA	NA	NA	NA	NA	NA	NA	57.69
PotVar0009505	0	1	2	63.13	NA	NA	NA	NA	NA	NA	NA	57.69
PotVar0009466	0	1	2	63.13	NA	NA	NA	NA	NA	NA	NA	57.69
D_locus_(DFR)_D_LG02	0	1	2	63.13	NA	NA	NA	NA	NA	NA	NA	57.69
D_locus_(DFR)_C_LG02	0	1	2	63.13	NA	NA	NA	NA	NA	NA	NA	57.69
D_locus_(DFR)_A_LG02	0	1	2	63.13	NA	NA	NA	NA	NA	NA	NA	57.69
PotVar0009178	3	3	2	63.13	NA	NA	NA	61.95	NA	NA	NA	57.57
solcap_snp_c2_25044	1	1	2	63.13	NA	NA	NA	61.95	NA	NA	NA	57.57
solcap_snp_c1_7957	1	0	2	63.27	NA	NA	NA	60.24	NA	NA	NA	NA
PotVar0009159	1	0	2	63.27	NA	NA	NA	60.24	NA	NA	NA	NA
PotVar0009282	4	3	2	63.43	NA	NA	NA	NA	NA	NA	NA	57.99
PotVar0009171	0	1	2	63.43	NA	NA	NA	NA	NA	NA	NA	57.99
PotVar0090166	3	4	2	63.5	NA	NA	NA	60.47	NA	NA	NA	NA
solcap_snp_c2_7559	1	0	2	63.5	NA	NA	NA	60.47	NA	NA	NA	NA
PotVar0009201	2	3	2	63.93	57.02	60.96	52.06	62.75	NA	58.79	NA	NA
solcap_snp_c2_7501	1	0	2	63.93	NA	61.55	NA	NA	NA	NA	NA	NA
PotVar0090084	1	0	2	63.93	NA	NA	NA	62.51	NA	NA	NA	NA
PotVar0090045	3	4	2	63.93	NA	NA	NA	62.51	NA	NA	NA	NA
PotVar0090077	1	0	2	63.93	NA	NA	NA	62.51	NA	NA	NA	NA
solcap_snp_c2_7631	0	1	2	65.57	NA	NA	NA	NA	NA	NA	NA	60.13
PotVar0089984	3	4	2	66.34	NA	NA	NA	63.31	NA	NA	NA	NA
solcap_snp_c1_2656	1	0	2	66.34	NA	NA	NA	63.31	NA	NA	NA	NA
PotVar0090074	3	3	2	67.35	60.05	NA	NA	NA	NA	64.36	NA	NA
solcap_snp_c1_2641	3	3	2	67.35	60.05	NA	NA	NA	NA	64.36	NA	NA
PotVar0090139	1	1	2	67.35	58.58	NA	NA	NA	NA	60.49	NA	NA
PotVar0090156	2	3	2	67.35	61.25	67	57.93	64.21	NA	60.02	NA	NA
solcap_snp_c1_15746	1	0	2	67.95	NA	NA	NA	64.7	NA	NA	NA	NA
PotVar0118925	0	1	2	68.26	NA	NA	NA	NA	NA	NA	60.87	NA
solcap_snp_c2_7424	0	1	2	68.34	NA	NA	NA	NA	NA	NA	NA	62.9
solcap_snp_c2_7423	0	1	2	68.34	NA	NA	NA	NA	NA	NA	NA	62.9
solcap_snp_c2_7422	1	1	2	68.34	NA	NA	NA	67.59	NA	NA	NA	61.74
PotVar0118927	1	0	2	68.7	NA	NA	NA	65.45	NA	NA	NA	NA
PotVar0006761	0	1	2	68.72	NA	NA	NA	NA	NA	NA	NA	63.28
solcap_snp_c2_22939	1	2	2	69.53	NA	NA	NA	66.09	70.67	64.71	63.26	64.33
solcap_snp_c1_7346	1	2	2	69.93	NA	NA	NA	66.68	71.19	65.04	64.07	64.73
PotVar0089995	1	1	2	69.93	62.53	NA	NA	NA	NA	65.68	NA	NA
PotVar0006881	3	4	2	70	NA	68.54	NA	NA	NA	NA	NA	NA
PotVar0118890	1	2	2	70.63	62.9	NA	NA	NA	71.89	63.65	64.53	65.35
PotVar0118901	1	2	2	70.63	62.9	NA	NA	NA	71.89	63.65	64.53	65.35
solcap_snp_c2_22853	1	2	2	70.63	62.9	NA	NA	NA	71.89	63.65	64.53	65.35
solcap_snp_c1_7341	1	1	2	70.63	NA	NA	60.63	NA	NA	67.62	NA	NA
solcap_snp_c1_7342	3	3	2	70.63	NA	NA	60.63	NA	NA	67.62	NA	NA
solcap_snp_c2_22894	1	1	2	70.63	NA	NA	60.63	NA	NA	67.62	NA	NA
solcap_snp_c1_16542	4	3	2	70.63	NA	NA	NA	NA	NA	66.55	NA	NA
solcap_snp_c1_2574	1	1	2	70.63	63.33	NA	NA	NA	NA	66.15	NA	NA
solcap_snp_c1_16540	1	1	2	70.63	NA	NA	NA	66.93	NA	64.12	NA	NA
solcap_snp_c1_2640	2	3	2	70.63	64.58	70.57	61.29	63.72	NA	62.99	NA	NA
PotVar0090078	2	1	2	70.63	64.58	70.57	61.29	63.72	NA	62.99	NA	NA
PotVar0001550	1	3	2	70.63	NA	NA	67.29	NA	NA	NA	64.28	NA
PotVar0007040	3	4	2	70.63	NA	69.8	NA	NA	NA	NA	NA	NA
PotVar0006700	3	4	2	71.17	NA	NA	62.16	NA	NA	NA	NA	NA
PotVar0006735	1	0	2	71.17	NA	NA	62.16	NA	NA	NA	NA	NA
PotVar0006870	3	4	2	71.78	NA	NA	NA	68.1	NA	NA	NA	NA
PotVar0006747	1	0	2	71.78	NA	NA	NA	68.1	NA	NA	NA	NA
PotVar0007182	0	1	2	72.23	NA	NA	NA	NA	NA	68.62	NA	NA
PotVar0007146	4	3	2	72.23	NA	NA	NA	NA	NA	68.62	NA	NA
PotVar0006681	3	3	2	72.43	NA	70.97	NA	NA	NA	69.17	NA	NA
PotVar0006934	3	4	2	72.54	NA	NA	NA	68.86	NA	NA	NA	NA
PotVar0006913	1	0	2	72.54	NA	NA	NA	68.86	NA	NA	NA	NA
PotVar0006947	1	0	2	72.66	NA	NA	63.65	NA	NA	NA	NA	NA
PotVar0006752	1	2	2	73.11	NA	NA	NA	69.42	75.39	69.5	61.71	68.06
PotVar0006793	1	2	2	73.11	NA	NA	NA	69.42	75.39	69.5	61.71	68.06
PotVar0007054	3	4	2	73.51	NA	NA	NA	69.83	NA	NA	NA	NA
PotVar0007051	1	0	2	73.51	NA	NA	NA	69.83	NA	NA	NA	NA
PotVar0007012	3	4	2	73.51	NA	NA	NA	69.83	NA	NA	NA	NA
PotVar0006893	1	2	2	73.73	NA	NA	NA	69.9	76.2	70.28	62.07	68.68
PotVar0001573	2	4	2	73.73	65.28	72.27	78.47	70.02	NA	NA	NA	NA
PotVar0001694	2	4	2	73.73	65.28	72.27	78.47	70.02	NA	NA	NA	NA
PotVar0007178	3	4	2	73.98	NA	NA	NA	70.3	NA	NA	NA	NA
PotVar0007066	1	2	2	74.28	NA	NA	NA	70.6	76.76	70.83	61.21	69.25
PotVar0007181	1	2	2	74.28	NA	NA	NA	70.6	76.76	70.83	61.21	69.25
PotVar0006851	4	3	2	74.28	NA	NA	NA	NA	NA	NA	61.54	NA
PotVar0006826	0	1	2	74.28	NA	NA	NA	NA	NA	NA	61.54	NA
PotVar0006898	2	2	2	74.89	67.49	72.62	69.36	70.36	78.56	71.28	62.83	69.81
PotVar0006684	3	3	2	74.89	67.97	NA	NA	NA	74.31	NA	NA	NA
PotVar0006863	3	3	2	74.89	67.97	NA	NA	NA	74.31	NA	NA	NA
PotVar0006948	3	1	2	75.28	NA	NA	NA	71.27	77.34	NA	NA	NA
PotVar0006989	0	2	2	75.28	NA	NA	NA	NA	77.11	72.43	65.49	67.35
PotVar0007045	2	3	2	75.55	66.62	74.2	67.65	72.57	77.86	NA	NA	NA
solcap_snp_c2_27216	2	3	2	75.55	66.62	74.2	67.65	72.57	77.86	NA	NA	NA
PotVar0006916	4	2	2	75.55	NA	NA	NA	NA	77.38	72.64	65.76	67.08
PotVar0001571	4	3	2	76.13	NA	NA	NA	NA	77.96	NA	NA	NA
solcap_snp_c1_4860	3	4	2	76.29	NA	NA	68.39	NA	NA	NA	NA	NA
PotVar0001581	1	4	2	76.35	68.9	NA	NA	NA	NA	NA	NA	NA
PotVar0002114	1	0	2	76.38	NA	NA	68.48	NA	NA	NA	NA	NA
solcap_snp_c2_27271	2	0	2	76.8	69.35	77.25	64.73	75.22	NA	NA	NA	NA
solcap_snp_c2_43408	3	4	2	76.8	NA	NA	65.89	NA	NA	NA	NA	NA
PotVar0001625	3	4	2	76.8	NA	NA	65.56	NA	NA	NA	NA	NA
PotVar0001686	1	0	2	76.8	NA	NA	65.56	NA	NA	NA	NA	NA
solcap_snp_c2_27372	1	0	2	76.8	NA	NA	65.56	NA	NA	NA	NA	NA
solcap_snp_c2_27268	1	0	2	76.8	NA	NA	65.56	NA	NA	NA	NA	NA
PotVar0001799	3	3	2	77.27	NA	NA	66.49	NA	NA	NA	NA	72.07
PotVar0002440	3	4	2	77.72	NA	NA	70.25	NA	NA	NA	NA	NA
PotVar0002607	3	4	2	78.3	NA	NA	70.83	NA	NA	NA	NA	NA
PotVar0002530	3	4	2	78.3	NA	NA	70.83	NA	NA	NA	NA	NA
PotVar0001710	2	2	2	78.69	70.62	77.35	71.66	76.62	81.19	73.48	66.63	72.71
PotVar0001780	2	2	2	78.69	70.62	77.35	71.66	76.62	81.19	73.48	66.63	72.71
solcap_snp_c2_43350	1	1	2	79.12	71.64	NA	NA	NA	NA	NA	68.04	NA
solcap_snp_c1_12771	3	3	2	79.12	71.67	NA	NA	NA	NA	NA	67.92	NA
solcap_snp_c2_15047	2	4	2	79.12	71.14	77.76	72.09	76.19	NA	NA	NA	NA
PotVar0002139	2	0	2	79.42	70.69	77.96	72.25	76.44	NA	NA	NA	NA
PotVar0002736	4	3	2	79.43	NA	NA	NA	NA	NA	NA	69.64	NA
PotVar0001789	3	3	2	79.43	72.18	NA	NA	NA	NA	NA	68.66	NA
PotVar0001921	1	1	2	79.43	72.18	NA	NA	NA	NA	NA	68.66	NA
solcap_snp_c1_12509	1	1	2	79.43	72.18	NA	NA	NA	NA	NA	68.66	NA
solcap_snp_c2_42570	3	3	2	79.43	72.18	NA	NA	NA	NA	NA	68.66	NA
PotVar0001704	3	3	2	79.43	72.18	NA	NA	NA	NA	NA	68.66	NA
PotVar0001749	1	1	2	79.43	72.18	NA	NA	NA	NA	NA	68.66	NA
PotVar0002507	0	1	2	80.29	NA	NA	NA	NA	NA	76.68	NA	NA
PotVar0002627	4	3	2	80.29	NA	NA	NA	NA	NA	76.68	NA	NA
PotVar0002800	3	4	2	81.12	NA	NA	73.65	NA	NA	NA	NA	NA
PotVar0002020	2	2	2	81.42	73.44	75.04	68.66	74.75	82.66	78.48	71.19	74.08
PotVar0002533	2	1	2	81.42	77.46	80.41	79.72	78.56	NA	77.68	NA	NA
PotVar0003792	4	3	2	81.89	NA	NA	NA	NA	NA	NA	72.1	NA
PotVar0003444	0	1	2	81.89	NA	NA	NA	NA	NA	NA	72.1	NA
PotVar0003791	4	3	2	81.89	NA	NA	NA	NA	NA	NA	72.1	NA
PotVar0003627	4	3	2	81.89	NA	NA	NA	NA	NA	NA	72.1	NA
solcap_snp_c1_10593	1	0	2	82.2	NA	NA	74.73	NA	NA	NA	NA	NA
PotVar0002132	1	0	2	82.4	74.5	NA	NA	NA	NA	NA	NA	NA
PotVar0002188	1	0	2	82.4	74.5	NA	NA	NA	NA	NA	NA	NA
solcap_snp_c2_15066	3	4	2	82.4	74.5	NA	NA	NA	NA	NA	NA	NA
solcap_snp_c1_7871	3	4	2	82.4	74.5	NA	NA	NA	NA	NA	NA	NA
solcap_snp_c2_15067	3	4	2	82.4	74.5	NA	NA	NA	NA	NA	NA	NA
PotVar0002196	1	0	2	82.4	74.5	NA	NA	NA	NA	NA	NA	NA
PotVar0002461	3	4	2	82.85	74.95	NA	NA	NA	NA	NA	NA	NA
PotVar0002438	3	4	2	82.85	74.95	NA	NA	NA	NA	NA	NA	NA
solcap_snp_c2_24869	3	4	2	82.85	74.95	NA	NA	NA	NA	NA	NA	NA
PotVar0002433	1	0	2	82.85	74.95	NA	NA	NA	NA	NA	NA	NA
PotVar0002481	3	4	2	82.85	74.95	NA	NA	NA	NA	NA	NA	NA
PotVar0002556	3	4	2	83.25	75.35	NA	NA	NA	NA	NA	NA	NA
PotVar0002504	3	4	2	83.25	75.35	NA	NA	NA	NA	NA	NA	NA
PotVar0002715	1	0	2	83.25	75.35	NA	NA	NA	NA	NA	NA	NA
PotVar0002594	3	4	2	83.25	75.35	NA	NA	NA	NA	NA	NA	NA
PotVar0002940	4	3	2	83.29	NA	NA	NA	NA	NA	79.29	NA	NA
PotVar0002954	4	3	2	83.29	NA	NA	NA	NA	NA	79.29	NA	NA
PotVar0002934	0	1	2	83.29	NA	NA	NA	NA	NA	79.29	NA	NA
PotVar0003017	4	3	2	83.29	NA	NA	NA	NA	NA	79.29	NA	NA
solcap_snp_c1_5931	0	1	2	83.6	NA	NA	NA	NA	NA	NA	NA	76.26
PotVar0003452	0	1	2	83.6	NA	NA	NA	NA	NA	NA	NA	76.26
PotVar0003253	4	3	2	83.81	NA	NA	NA	NA	NA	79.81	NA	NA
PotVar0003379	4	3	2	83.81	NA	NA	NA	NA	NA	79.81	NA	NA
PotVar0002908	2	4	2	84	76.01	83.39	76.53	80.48	NA	NA	NA	NA
PotVar0002770	1	0	2	84.15	76.25	NA	NA	NA	NA	NA	NA	NA
PotVar0002772	1	0	2	84.15	76.25	NA	NA	NA	NA	NA	NA	NA
PotVar0003529	4	3	2	84.24	NA	NA	NA	NA	NA	80.24	NA	NA
solcap_snp_c2_47199	2	0	2	84.69	76.56	84	77.22	81.71	NA	NA	NA	NA
solcap_snp_c2_47200	2	0	2	84.69	76.56	84	77.22	81.71	NA	NA	NA	NA
solcap_snp_c2_47196	3	4	2	84.83	76.93	NA	NA	NA	NA	NA	NA	NA
solcap_snp_c2_47201	3	4	2	84.83	76.93	NA	NA	NA	NA	NA	NA	NA
PotVar0002892	1	0	2	84.83	76.93	NA	NA	NA	NA	NA	NA	NA
solcap_snp_c2_47163	1	0	2	84.83	76.93	NA	NA	NA	NA	NA	NA	NA
PotVar0003054	1	0	2	85	77.1	NA	NA	NA	NA	NA	NA	NA
solcap_snp_c2_35689	1	0	2	85	77.1	NA	NA	NA	NA	NA	NA	NA
solcap_snp_c2_35693	1	0	2	85	77.1	NA	NA	NA	NA	NA	NA	NA
PotVar0002935	3	4	2	85	77.1	NA	NA	NA	NA	NA	NA	NA
PotVar0003004	3	4	2	85	77.1	NA	NA	NA	NA	NA	NA	NA
PotVar0003084	3	4	2	85	77.1	NA	NA	NA	NA	NA	NA	NA
PotVar0003442	3	4	2	85	77.1	NA	NA	NA	NA	NA	NA	NA
PotVar0003462	3	4	2	85	77.1	NA	NA	NA	NA	NA	NA	NA
solcap_snp_c1_5909	3	4	2	85	77.1	NA	NA	NA	NA	NA	NA	NA
solcap_snp_c2_35691	3	4	2	85	77.1	NA	NA	NA	NA	NA	NA	NA
solcap_snp_c2_35695	3	4	2	85	77.1	NA	NA	NA	NA	NA	NA	NA
solcap_snp_c2_35698	3	4	2	85	77.1	NA	NA	NA	NA	NA	NA	NA
solcap_snp_c2_35701	3	4	2	85	77.1	NA	NA	NA	NA	NA	NA	NA
solcap_snp_c1_5908	1	0	2	85	77.1	NA	NA	NA	NA	NA	NA	NA
solcap_snp_c1_5924	3	4	2	85	77.1	NA	NA	NA	NA	NA	NA	NA
solcap_snp_c2_35702	3	4	2	85	77.1	NA	NA	NA	NA	NA	NA	NA
solcap_snp_c2_35694	1	0	2	85	77.1	NA	NA	NA	NA	NA	NA	NA
PotVar0003761	1	0	2	85	77.1	NA	NA	NA	NA	NA	NA	NA
PotVar0003546	3	4	2	85	77.1	NA	NA	NA	NA	NA	NA	NA
PotVar0002948	1	1	2	85.72	77.82	NA	NA	NA	NA	81.6	NA	NA
PotVar0002976	1	1	2	85.72	77.82	NA	NA	NA	NA	81.6	NA	NA
solcap_snp_c1_11459	1	1	2	85.72	77.82	NA	NA	NA	NA	81.6	NA	NA
PotVar0003078	1	1	2	85.85	77.95	NA	NA	NA	NA	81.85	NA	NA
PotVar0003105	1	1	2	85.85	77.95	NA	NA	NA	NA	81.85	NA	NA
PotVar0003313	1	1	2	85.85	77.95	NA	NA	NA	NA	81.85	NA	NA
PotVar0003427	1	1	2	85.85	77.95	NA	NA	NA	NA	81.85	NA	NA
PotVar0003151	3	3	2	85.85	77.95	NA	NA	NA	NA	81.85	NA	NA
PotVar0003726	3	2	2	86.77	78.87	NA	NA	NA	87.2	83.1	76.98	78.89
PotVar0003459	3	1	2	87.42	79.52	NA	NA	NA	87.42	NA	NA	NA
PotVar0003645	1	3	2	87.42	79.52	NA	NA	NA	87.42	NA	NA	NA
solcap_snp_c2_36264	3	2	3	0	NA	NA	NA	NA	0	0	0	0
PotVar0084566	4	3	3	0	NA	NA	NA	NA	NA	NA	NA	1.49
PotVar0084575	4	3	3	0	NA	NA	NA	NA	NA	NA	NA	1.49
solcap_snp_c1_12825	0	1	3	3.73	NA	NA	NA	NA	NA	NA	NA	5.22
PotVar0084554	0	2	3	6.49	NA	NA	NA	NA	5.5	4.01	7.45	7.09
solcap_snp_c2_52806	4	3	3	7.12	NA	NA	NA	NA	NA	NA	NA	8.61
solcap_snp_c2_52813	0	1	3	7.55	NA	NA	NA	NA	NA	NA	NA	9.04
PotVar0084730	0	1	3	10	NA	NA	NA	NA	6.3	NA	NA	NA
PotVar0084666	4	3	3	10	NA	NA	NA	NA	6.3	NA	NA	NA
PotVar0084556	0	1	3	10	NA	NA	NA	NA	6.3	NA	NA	NA
solcap_snp_c2_52815	0	1	3	11	NA	NA	NA	NA	7.3	NA	NA	NA
solcap_snp_c1_15782	4	3	3	11	NA	NA	NA	NA	7.3	NA	NA	NA
solcap_snp_c2_51389	0	1	3	11	NA	NA	NA	NA	7.3	NA	NA	NA
solcap_snp_c2_52809	2	1	3	11.05	0	0	0	0	7.82	NA	NA	NA
PotVar0019336	4	3	3	12.46	NA	NA	NA	NA	NA	NA	NA	13.95
solcap_snp_c2_51390	2	3	3	12.81	0.41	7.39	5.25	2.14	NA	NA	12.3	NA
solcap_snp_c2_36231	2	0	3	12.81	1.01	7.94	4.8	1.59	NA	NA	NA	NA
PotVar0084603	2	0	3	12.81	1.01	7.94	4.8	1.59	NA	NA	NA	NA
PotVar0084580	2	0	3	12.81	1.01	7.94	4.8	1.59	NA	NA	NA	NA
PotVar0084579	2	0	3	12.81	1.01	7.94	4.8	1.59	NA	NA	NA	NA
PotVar0084741	2	4	3	13.76	1.96	8.26	5.55	2.62	NA	NA	NA	NA
solcap_snp_c1_12821	2	0	3	13.76	1.96	8.26	5.55	2.62	NA	NA	NA	NA
PotVar0084678	2	0	3	13.76	1.96	8.26	5.55	2.62	NA	NA	NA	NA
PotVar0084665	2	0	3	13.76	1.96	8.26	5.55	2.62	NA	NA	NA	NA
solcap_snp_c1_15783	2	0	3	14.13	2.31	8.39	6.12	2.96	NA	NA	NA	NA
solcap_snp_c2_54290	2	4	3	14.13	2.31	8.39	6.12	2.96	NA	NA	NA	NA
solcap_snp_c2_54286	2	4	3	14.13	2.31	8.39	6.12	2.96	NA	NA	NA	NA
PotVar0019259	0	1	3	14.21	NA	NA	NA	NA	10.51	NA	NA	NA
PotVar0019474	2	1	3	14.85	4.06	2.94	4.01	3.97	12.13	NA	NA	NA
PotVar0019251	2	2	3	14.85	2.94	1.73	1.5	1.09	13.1	12.97	16.03	18.36
PotVar0019343	4	2	3	14.85	NA	NA	NA	NA	13.13	12.44	15.48	16.34
solcap_snp_c2_17279	0	1	3	15.21	NA	NA	NA	NA	11.51	NA	NA	NA
PotVar0019456	1	1	3	15.27	NA	NA	7.26	NA	NA	NA	NA	15.59
PotVar0019521	2	3	3	15.51	4.97	3.71	3.71	5.13	11.81	NA	NA	NA
PotVar0019201	2	0	3	15.51	3.72	9.66	7.5	4.71	NA	NA	NA	NA
solcap_snp_c2_17218	2	4	3	15.51	3.72	9.66	7.5	4.71	NA	NA	NA	NA
solcap_snp_c2_16682	2	3	3	15.89	5.92	4.34	3.42	5.84	11.45	NA	NA	NA
solcap_snp_c2_16677	2	1	3	15.89	5.92	4.34	3.42	5.84	11.45	NA	NA	NA
solcap_snp_c2_16681	2	3	3	15.89	5.92	4.34	3.42	5.84	11.45	NA	NA	NA
PotVar0019460	0	2	3	16.39	NA	NA	NA	NA	12.6	14.31	17.35	17.88
PotVar0019472	2	3	3	16.82	6.59	5.81	8.41	6.73	NA	NA	NA	15.59
PotVar0019302	2	0	3	16.82	5.34	8.73	8.24	6.31	NA	NA	NA	NA
PotVar0019272	2	0	3	16.82	5.34	8.73	8.24	6.31	NA	NA	NA	NA
solcap_snp_c1_15839	2	0	3	17.31	6.52	6.07	9.1	6.77	NA	NA	NA	NA
PotVar0019512	2	1	3	17.33	7.1	6.29	8.95	7.28	NA	NA	NA	16.02
solcap_snp_c2_16675	2	1	3	18.09	7.91	5.23	9.72	8.04	NA	NA	NA	17.03
solcap_snp_c1_5400	2	1	3	18.09	7.91	5.23	9.72	8.04	NA	NA	NA	17.03
solcap_snp_c2_16680	2	1	3	18.09	7.91	5.23	9.72	8.04	NA	NA	NA	17.03
solcap_snp_c2_16679	2	3	3	18.09	7.91	5.23	9.72	8.04	NA	NA	NA	17.03
solcap_snp_c1_5388	2	4	3	18.59	7.94	5.22	10.51	8.5	NA	NA	NA	NA
PotVar0019554	4	2	3	19.54	NA	NA	NA	NA	16.23	16.81	20.06	20.58
PotVar0019680	0	1	3	21.26	NA	NA	NA	NA	NA	NA	NA	22.15
solcap_snp_c1_13052	4	2	3	22.66	NA	NA	NA	NA	19.38	22.67	22.04	23.01
solcap_snp_c1_13059	3	4	3	25.05	14.82	NA	NA	NA	NA	NA	NA	NA
solcap_snp_c1_8970	1	2	3	25.98	NA	NA	16.27	NA	21.22	24.74	29.57	26.87
solcap_snp_c2_50635	3	3	3	25.98	NA	NA	NA	15.41	21.53	NA	NA	NA
solcap_snp_c2_50636	1	1	3	25.98	NA	NA	NA	15.41	21.53	NA	NA	NA
solcap_snp_c2_53606	3	3	3	25.98	NA	NA	NA	15.85	22.19	NA	NA	NA
solcap_snp_c2_5269	1	0	3	28.31	18.13	NA	NA	NA	NA	NA	NA	NA
PotVar0021474	1	0	3	28.31	18.13	NA	NA	NA	NA	NA	NA	NA
PotVar0055456	3	4	3	28.31	18.13	NA	NA	NA	NA	NA	NA	NA
PotVar0021479	3	4	3	28.31	18.13	NA	NA	NA	NA	NA	NA	NA
solcap_snp_c2_57638	3	4	3	28.31	18.13	NA	NA	NA	NA	NA	NA	NA
solcap_snp_c1_1914	1	0	3	28.31	18.13	NA	NA	NA	NA	NA	NA	NA
solcap_snp_c2_29441	3	4	3	28.31	18.13	NA	NA	NA	NA	NA	NA	NA
solcap_snp_c1_8969	3	4	3	28.31	18.13	NA	NA	NA	NA	NA	NA	NA
solcap_snp_c2_5292	3	4	3	28.31	18.13	NA	NA	NA	NA	NA	NA	NA
solcap_snp_c2_5289	3	4	3	28.31	18.13	NA	NA	NA	NA	NA	NA	NA
PotVar0021445	2	4	3	28.31	18.2	17.81	15.83	16.49	NA	NA	NA	NA
solcap_snp_c2_5263	3	4	3	28.42	NA	NA	17.9	NA	NA	NA	NA	NA
PotVar0021454	3	4	3	28.42	NA	NA	17.9	NA	NA	NA	NA	NA
solcap_snp_c2_5238	3	4	3	28.42	NA	NA	17.9	NA	NA	NA	NA	NA
PotVar0021338	1	0	3	28.58	NA	NA	NA	17.07	NA	NA	NA	NA
PotVar0021482	3	4	3	28.58	NA	NA	NA	17.07	NA	NA	NA	NA
solcap_snp_c2_5267	3	4	3	28.58	NA	NA	NA	17.07	NA	NA	NA	NA
PotVar0021457	0	1	3	28.93	NA	NA	NA	NA	25.14	NA	NA	NA
solcap_snp_c1_7144	1	0	3	29.13	18.95	NA	NA	NA	NA	NA	NA	NA
PotVar0021288	1	0	3	29.13	18.95	NA	NA	NA	NA	NA	NA	NA
solcap_snp_c2_14424	3	4	3	29.13	18.95	NA	NA	NA	NA	NA	NA	NA
solcap_snp_c2_5736	3	4	3	29.13	18.95	NA	NA	NA	NA	NA	NA	NA
solcap_snp_c2_660	3	4	3	29.6	19.42	NA	NA	NA	NA	NA	NA	NA
PotVar0019084	3	4	3	29.6	19.42	NA	NA	NA	NA	NA	NA	NA
solcap_snp_c2_662	1	0	3	29.6	19.42	NA	NA	NA	NA	NA	NA	NA
solcap_snp_c1_4778	3	4	3	29.6	19.42	NA	NA	NA	NA	NA	NA	NA
solcap_snp_c1_167	1	0	3	29.6	19.42	NA	NA	NA	NA	NA	NA	NA
PotVar0110637	3	4	3	29.6	19.42	NA	NA	NA	NA	NA	NA	NA
solcap_snp_c1_162	3	4	3	29.6	19.42	NA	NA	NA	NA	NA	NA	NA
solcap_snp_c1_156	3	4	3	29.6	19.42	NA	NA	NA	NA	NA	NA	NA
solcap_snp_c1_4775	3	4	3	29.6	19.42	NA	NA	NA	NA	NA	NA	NA
solcap_snp_c2_661	1	0	3	29.6	19.42	NA	NA	NA	NA	NA	NA	NA
solcap_snp_c2_659	1	0	3	29.6	19.42	NA	NA	NA	NA	NA	NA	NA
solcap_snp_c2_658	1	0	3	29.6	19.42	NA	NA	NA	NA	NA	NA	NA
solcap_snp_c2_657	1	0	3	29.6	19.42	NA	NA	NA	NA	NA	NA	NA
solcap_snp_c2_648	1	0	3	29.6	19.42	NA	NA	NA	NA	NA	NA	NA
solcap_snp_c2_37411	1	0	3	29.89	19.71	NA	NA	NA	NA	NA	NA	NA
solcap_snp_c2_41178	3	4	3	29.89	19.71	NA	NA	NA	NA	NA	NA	NA
solcap_snp_c1_16382	3	4	3	29.89	19.71	NA	NA	NA	NA	NA	NA	NA
PotVar0106377	3	4	3	29.89	19.71	NA	NA	NA	NA	NA	NA	NA
PotVar0106457	1	0	3	29.89	19.71	NA	NA	NA	NA	NA	NA	NA
PotVar0085038	1	0	3	29.89	19.71	NA	NA	NA	NA	NA	NA	NA
PotVar0085679	3	4	3	29.89	19.71	NA	NA	NA	NA	NA	NA	NA
solcap_snp_c1_3347	1	0	3	29.89	19.71	NA	NA	NA	NA	NA	NA	NA
PotVar0132206	1	0	3	29.89	19.71	NA	NA	NA	NA	NA	NA	NA
solcap_snp_c2_37431	3	4	3	29.89	19.71	NA	NA	NA	NA	NA	NA	NA
PotVar0121932	1	0	3	29.89	19.71	NA	NA	NA	NA	NA	NA	NA
solcap_snp_c2_11269	1	0	3	29.89	19.71	NA	NA	NA	NA	NA	NA	NA
solcap_snp_c1_16052	3	4	3	29.89	19.71	NA	NA	NA	NA	NA	NA	NA
solcap_snp_c2_41163	3	4	3	29.89	19.71	NA	NA	NA	NA	NA	NA	NA
PotVar0106337	3	4	3	29.89	19.71	NA	NA	NA	NA	NA	NA	NA
PotVar0085563	3	4	3	29.89	19.71	NA	NA	NA	NA	NA	NA	NA
solcap_snp_c2_35563	1	0	3	29.89	19.71	NA	NA	NA	NA	NA	NA	NA
solcap_snp_c2_10088	1	0	3	29.89	19.71	NA	NA	NA	NA	NA	NA	NA
PotVar0132195	1	0	3	29.89	19.71	NA	NA	NA	NA	NA	NA	NA
PotVar0121921	1	0	3	29.89	19.71	NA	NA	NA	NA	NA	NA	NA
PotVar0106434	1	0	3	29.89	19.71	NA	NA	NA	NA	NA	NA	NA
PotVar0113278	4	3	3	30.43	NA	NA	NA	NA	26.64	NA	NA	NA
solcap_snp_c2_5239	2	3	3	30.63	20.58	19.83	17.98	18.39	27.35	NA	NA	NA
PotVar0021417	2	3	3	30.63	20.58	19.83	17.98	18.39	27.35	NA	NA	NA
solcap_snp_c2_5234	2	1	3	30.63	20.58	19.83	17.98	18.39	27.35	NA	NA	NA
solcap_snp_c2_5226	3	1	3	30.63	NA	19.53	NA	NA	27.59	NA	NA	NA
solcap_snp_c1_1918	3	1	3	30.63	NA	19.53	NA	NA	27.59	NA	NA	NA
solcap_snp_c1_3662	1	0	3	30.63	NA	NA	NA	18.75	NA	NA	NA	NA
solcap_snp_c2_5300	3	1	3	31.52	NA	19.99	NA	NA	28.02	NA	NA	NA
solcap_snp_c1_16267	2	1	3	31.62	22.42	21.13	19.46	19.53	NA	26.87	NA	NA
PotVar0106413	4	1	3	31.62	NA	NA	NA	NA	NA	28.45	NA	NA
PotVar0094653	1	0	3	31.62	21.51	NA	NA	NA	NA	NA	NA	NA
PotVar0131425	3	4	3	31.62	21.51	NA	NA	NA	NA	NA	NA	NA
PotVar0085735	3	4	3	31.62	21.51	NA	NA	NA	NA	NA	NA	NA
PotVar0085805	1	0	3	31.62	21.51	NA	NA	NA	NA	NA	NA	NA
PotVar0094878	1	0	3	31.62	21.67	NA	NA	NA	NA	NA	NA	NA
PotVar0094804	3	4	3	31.62	21.67	NA	NA	NA	NA	NA	NA	NA
PotVar0094796	3	4	3	31.62	21.67	NA	NA	NA	NA	NA	NA	NA
PotVar0106352	1	0	3	31.66	NA	NA	NA	19.57	NA	NA	NA	NA
solcap_snp_c2_54674	1	3	3	31.7	NA	20.17	NA	NA	28.21	NA	NA	NA
solcap_snp_c1_10725	2	1	3	31.7	23.06	20.56	19.62	19.88	NA	26.25	NA	NA
PotVar0121928	0	3	3	31.7	NA	NA	NA	NA	NA	28.97	NA	NA
solcap_snp_c2_38515	2	3	3	32.06	16.36	21.7	20.25	20.55	26.56	NA	NA	NA
PotVar0121927	3	1	3	32.06	NA	NA	21.54	NA	NA	29.06	NA	NA
solcap_snp_c2_5286	2	4	3	32.06	17.34	23.43	21.98	18.88	NA	NA	NA	NA
solcap_snp_c2_35553	2	0	3	32.06	19.54	21.56	21.42	20.18	NA	NA	NA	NA
solcap_snp_c2_5732	0	2	3	33.61	NA	NA	NA	NA	28.54	30.62	37.08	34.5
solcap_snp_c1_15204	0	2	3	33.61	NA	NA	NA	NA	28.54	30.62	37.08	34.5
solcap_snp_c2_43267	2	2	3	36.72	24.27	29.45	28.37	22.82	31.23	34.06	39.12	38.91
PotVar0085671	2	1	3	36.72	25.15	24.96	26.71	23.39	NA	36.06	NA	NA
PotVar0085566	2	3	3	36.72	25.15	24.96	26.71	23.39	NA	36.06	NA	NA
PotVar0085644	2	1	3	36.72	25.15	24.96	26.71	23.39	NA	36.06	NA	NA
PotVar0095449	1	0	3	36.72	25.81	NA	NA	NA	NA	NA	NA	NA
solcap_snp_c2_43255	3	2	3	37.54	NA	NA	NA	23.85	31.92	34.81	40.03	40.09
solcap_snp_c1_12745	3	2	3	37.54	NA	28.98	NA	NA	32.07	34.64	39.89	39.73
solcap_snp_c2_35358	2	1	3	37.54	26.52	26.01	26.71	24.48	NA	36.06	NA	NA
PotVar0131444	2	1	3	37.54	26.52	26.01	26.71	24.48	NA	36.06	NA	NA
PotVar0085803	2	1	3	37.54	26.52	26.01	26.71	24.48	NA	36.06	NA	NA
PotVar0085797	2	4	3	37.54	26.69	26.2	25.42	24.85	NA	NA	NA	NA
PotVar0085748	2	4	3	37.54	26.69	26.2	25.42	24.85	NA	NA	NA	NA
PotVar0129536	1	0	3	37.97	27.06	NA	NA	NA	NA	NA	NA	NA
PotVar0129473	3	4	3	37.97	27.06	NA	NA	NA	NA	NA	NA	NA
PotVar0094840	2	0	3	38.04	27.91	26.65	25.71	25.37	NA	NA	NA	NA
PotVar0094679	1	4	3	38.49	NA	NA	26.41	NA	NA	NA	NA	NA
PotVar0085581	0	1	3	38.53	NA	NA	NA	NA	33.73	NA	NA	NA
PotVar0094787	3	3	3	38.79	NA	NA	26.71	NA	NA	36.06	NA	NA
solcap_snp_c1_12751	1	1	3	38.79	NA	NA	26.71	NA	NA	36.06	NA	NA
solcap_snp_c2_43182	3	3	3	38.79	NA	NA	26.71	NA	NA	36.06	NA	NA
PotVar0085799	3	3	3	38.79	NA	NA	26.71	NA	NA	36.06	NA	NA
PotVar0094670	1	1	3	38.79	NA	NA	26.71	NA	NA	36.06	NA	NA
PotVar0131468	1	1	3	38.79	NA	NA	26.71	NA	NA	36.06	NA	NA
PotVar0085575	3	3	3	38.79	NA	NA	26.71	NA	NA	36.06	NA	NA
solcap_snp_c1_15926	2	2	3	39.05	27.61	27.07	26.5	25.79	34.46	36.75	42.61	42.72
PotVar0131327	2	2	3	39.05	27.61	27.07	26.5	25.79	34.46	36.75	42.61	42.72
PotVar0085802	4	1	3	39.05	NA	NA	NA	NA	NA	36.32	NA	NA
PotVar0094713	0	3	3	39.05	NA	NA	NA	NA	NA	36.32	NA	NA
PotVar0085747	4	1	3	39.05	NA	NA	NA	NA	NA	36.32	NA	NA
PotVar0094886	4	1	3	39.05	NA	NA	NA	NA	NA	36.61	NA	NA
solcap_snp_c2_30730	0	3	3	39.05	NA	NA	NA	NA	NA	36.61	NA	NA
PotVar0094925	0	3	3	39.05	NA	NA	NA	NA	NA	36.61	NA	NA
PotVar0094857	4	1	3	39.05	NA	NA	NA	NA	NA	36.61	NA	NA
solcap_snp_c1_9268	2	4	3	39.05	28.13	27.74	26.06	26.27	NA	NA	NA	NA
solcap_snp_c2_35354	0	1	3	39.37	NA	NA	NA	NA	34.57	NA	NA	NA
PotVar0131462	0	1	3	39.37	NA	NA	NA	NA	34.57	NA	NA	NA
solcap_snp_c1_9292	3	3	3	40.13	NA	NA	28.21	NA	NA	37.4	NA	NA
PotVar0095330	3	2	3	40.13	28.67	NA	NA	NA	38.21	41.71	40.4	40.76
PotVar0094922	3	3	3	40.13	NA	NA	27.89	NA	NA	37.11	NA	NA
solcap_snp_c2_49970	2	4	3	40.13	29.1	28.55	27.61	27.5	NA	NA	NA	NA
solcap_snp_c2_52495	2	0	3	40.13	29.1	28.55	27.61	27.5	NA	NA	NA	NA
PotVar0095271	2	4	3	40.13	29.1	28.55	27.61	27.5	NA	NA	NA	NA
solcap_snp_c2_36469	2	4	3	40.13	29.1	28.55	27.61	27.5	NA	NA	NA	NA
solcap_snp_c2_37991	3	4	3	40.89	30.04	NA	NA	NA	NA	NA	NA	NA
solcap_snp_c2_37988	3	4	3	40.89	30.04	NA	NA	NA	NA	NA	NA	NA
solcap_snp_c1_4814	3	3	3	41.5	NA	NA	29	NA	NA	38.2	NA	NA
solcap_snp_c2_55729	4	1	3	41.5	NA	NA	NA	NA	NA	38.77	NA	NA
solcap_snp_c2_49976	4	1	3	41.5	NA	NA	NA	NA	NA	38.77	NA	NA
PotVar0095473	2	4	3	41.5	30.9	30.16	28.74	28.85	NA	NA	NA	NA
PotVar0095322	2	0	3	41.5	30.9	30.16	28.74	28.85	NA	NA	NA	NA
solcap_snp_c2_48359	2	0	3	42.12	31.52	30.76	29.16	29.45	NA	NA	NA	NA
PotVar0129499	2	0	3	42.22	31.43	30.86	29.34	29.55	NA	NA	NA	NA
PotVar0095452	2	2	3	42.47	31.44	31.16	29.25	29.57	38.58	40.7	40.9	41.31
solcap_snp_c1_7139	1	4	3	43.34	NA	NA	30.02	NA	NA	NA	NA	NA
PotVar0115750	1	0	3	43.71	33.11	NA	NA	NA	NA	NA	NA	NA
PotVar0115775	3	4	3	43.71	33.11	NA	NA	NA	NA	NA	NA	NA
PotVar0115570	3	4	3	43.71	33.11	NA	NA	NA	NA	NA	NA	NA
PotVar0115703	1	0	3	43.71	33.11	NA	NA	NA	NA	NA	NA	NA
PotVar0068141	3	4	3	44.07	33.47	NA	NA	NA	NA	NA	NA	NA
solcap_snp_c1_11350	1	4	3	44.1	NA	NA	30.78	NA	NA	NA	NA	NA
solcap_snp_c2_48390	3	4	3	44.1	NA	NA	30.78	NA	NA	NA	NA	NA
PotVar0095451	3	4	3	44.1	NA	NA	30.78	NA	NA	NA	NA	NA
PotVar0129720	1	0	3	44.1	NA	NA	30.78	NA	NA	NA	NA	NA
solcap_snp_c1_14316	1	0	3	44.1	NA	NA	30.78	NA	NA	NA	NA	NA
solcap_snp_c2_48381	1	0	3	44.1	NA	NA	30.78	NA	NA	NA	NA	NA
solcap_snp_c2_48368	3	0	3	44.1	NA	NA	30.78	NA	NA	NA	NA	NA
PotVar0129474	3	0	3	44.1	NA	NA	30.78	NA	NA	NA	NA	NA
solcap_snp_c2_38068	3	4	3	44.1	NA	NA	30.78	NA	NA	NA	NA	NA
PotVar0129442	1	0	3	44.1	NA	NA	30.78	NA	NA	NA	NA	NA
PotVar0129705	1	4	3	44.1	NA	NA	30.78	NA	NA	NA	NA	NA
solcap_snp_c2_48363	1	0	3	44.1	NA	NA	30.78	NA	NA	NA	NA	NA
solcap_snp_c2_48362	1	0	3	44.1	NA	NA	30.78	NA	NA	NA	NA	NA
PotVar0095450	4	2	3	44.72	NA	NA	NA	NA	39.4	43.3	40.77	42
solcap_snp_c2_38047	0	2	3	44.72	NA	NA	NA	NA	39.4	43.3	40.77	42
solcap_snp_c2_48378	0	2	3	44.72	NA	NA	NA	NA	39.92	44.26	41.41	42.61
solcap_snp_c2_48388	1	2	3	44.72	NA	NA	31	NA	41.43	42.22	43.05	46.64
PotVar0129579	4	2	3	45.07	NA	NA	NA	NA	40.27	44.07	41.75	43.1
solcap_snp_c2_48385	0	2	3	45.07	NA	NA	NA	NA	40.27	44.07	41.75	43.1
PotVar0129496	4	2	3	45.07	NA	NA	NA	NA	40.27	44.07	41.75	43.1
solcap_snp_c2_42306	2	4	3	45.63	35.35	34.21	32.31	32.99	NA	NA	NA	NA
solcap_snp_c2_37989	3	0	3	46.2	NA	NA	32.73	NA	NA	NA	NA	NA
solcap_snp_c1_16679	3	0	3	46.2	NA	NA	32.73	NA	NA	NA	NA	NA
solcap_snp_c2_24983	2	0	3	46.65	36.05	35.27	33.18	34.06	NA	NA	NA	NA
solcap_snp_c2_57349	2	4	3	46.65	36.05	35.27	33.18	34.06	NA	NA	NA	NA
solcap_snp_c1_7882	2	0	3	46.65	36.05	35.27	33.18	34.06	NA	NA	NA	NA
PotVar0068133	2	4	3	46.96	36.62	35.59	33.58	34.32	NA	NA	NA	NA
PotVar0068047	3	4	3	47.28	37	NA	NA	NA	NA	NA	NA	NA
PotVar0068165	2	2	3	47.68	37.93	36.53	33.84	34.85	40.8	43.44	46.11	45.79
PotVar0068033	2	0	3	48.13	37.85	36.75	34.29	35.51	NA	NA	NA	NA
PotVar0068140	1	1	3	49.01	NA	NA	35.03	NA	NA	NA	47.34	NA
PotVar0068152	3	4	3	49.01	NA	NA	35.04	NA	NA	NA	NA	NA
PotVar0068122	3	4	3	49.01	NA	NA	35.04	NA	NA	NA	NA	NA
solcap_snp_c1_13847	2	4	3	49.53	39.28	38.16	35.56	36.91	NA	NA	NA	NA
solcap_snp_c2_46605	2	0	3	49.53	39.28	38.16	35.56	36.91	NA	NA	NA	NA
solcap_snp_c2_42312	1	4	3	49.78	NA	NA	35.81	NA	NA	NA	NA	NA
PotVar0115449	3	0	3	49.78	NA	NA	35.81	NA	NA	NA	NA	NA
PotVar0115783	1	4	3	49.78	NA	NA	35.81	NA	NA	NA	NA	NA
PotVar0115519	1	4	3	49.78	NA	NA	35.81	NA	NA	NA	NA	NA
PotVar0115488	1	4	3	49.78	NA	NA	35.81	NA	NA	NA	NA	NA
PotVar0068174	1	3	3	50.29	NA	NA	36.32	NA	NA	46.04	NA	NA
solcap_snp_c1_6869	4	3	3	50.7	NA	NA	NA	NA	NA	NA	NA	48.68
PotVar0068173	4	3	3	50.72	NA	NA	NA	NA	NA	NA	47.63	NA
PotVar0068134	4	3	3	50.94	NA	NA	NA	NA	NA	46.69	NA	NA
PotVar0068149	4	1	3	51.14	NA	NA	NA	NA	NA	46.89	NA	NA
solcap_snp_c2_13825	2	4	3	51.18	41.06	39.84	36.93	38.55	NA	NA	NA	NA
solcap_snp_c2_46592	3	1	3	51.32	NA	NA	37.35	NA	45.79	NA	NA	NA
solcap_snp_c2_45699	3	1	3	51.54	NA	NA	37.56	NA	46.01	NA	NA	NA
solcap_snp_c2_46603	3	0	3	51.82	NA	NA	37.57	NA	NA	NA	NA	NA
solcap_snp_c1_9161	3	0	3	51.82	NA	NA	37.57	NA	NA	NA	NA	NA
solcap_snp_c2_45702	3	0	3	51.82	NA	NA	37.57	NA	NA	NA	NA	NA
PotVar0113509	2	4	3	52	41.88	40.62	38.05	39.3	NA	NA	NA	NA
PotVar0113388	2	0	3	52	41.88	40.62	38.05	39.3	NA	NA	NA	NA
solcap_snp_c1_6864	0	1	3	52.68	NA	NA	NA	NA	NA	NA	NA	50.66
PotVar0070258	3	0	3	52.7	NA	NA	38.45	NA	NA	NA	NA	NA
PotVar0070245	3	0	3	52.7	NA	NA	38.45	NA	NA	NA	NA	NA
solcap_snp_c2_55465	2	4	3	53.35	43.17	42.01	38.67	40.76	NA	NA	NA	NA
PotVar0070299	1	1	3	54.47	NA	NA	39.8	NA	NA	49.63	NA	NA
PotVar0070253	3	3	3	54.47	NA	NA	39.8	NA	NA	49.63	NA	NA
solcap_snp_c2_13821	3	2	3	54.67	NA	NA	39.41	NA	48.76	50.88	51.58	52.41
PotVar0043186	4	2	3	54.67	NA	NA	NA	NA	55.31	56.3	50.75	51.95
PotVar0070298	3	2	3	54.99	NA	NA	39.94	NA	49.05	50.73	51.9	53.39
PotVar0067935	0	1	3	55.32	NA	NA	NA	NA	NA	NA	52.23	NA
solcap_snp_c2_20333	2	1	3	55.43	45.37	43.97	41.39	42.63	NA	51.54	NA	NA
PotVar0113517	3	2	3	55.98	NA	NA	39.18	NA	50.02	49.33	58.03	54.38
PotVar0113389	1	2	3	55.98	NA	NA	39.18	NA	50.02	49.33	58.03	54.38
PotVar0113506	4	2	3	55.98	NA	NA	NA	NA	50.83	49.87	56.94	53.96
PotVar0113511	1	1	3	55.98	NA	NA	39.95	NA	NA	49.58	NA	NA
PotVar0113398	3	3	3	55.98	NA	NA	39.95	NA	NA	49.58	NA	NA
solcap_snp_c2_20347	4	1	3	55.98	NA	NA	NA	NA	NA	50.14	NA	NA
PotVar0055403	0	1	3	55.98	NA	NA	NA	NA	NA	NA	56.2	NA
PotVar0113472	0	1	3	55.98	NA	NA	NA	NA	NA	NA	56.6	NA
PotVar0055393	2	3	3	56.57	47.62	45.23	40.62	43.77	NA	52.31	NA	NA
PotVar0055392	2	3	3	57.21	48.12	46.14	42.02	44.19	NA	NA	NA	58.62
PotVar0055361	2	0	3	57.21	47.22	45.79	42.4	44.74	NA	NA	NA	NA
PotVar0121873	4	2	3	57.51	NA	NA	NA	NA	51.98	53.37	53.64	55.97
PotVar0120627	0	2	3	57.51	NA	NA	NA	NA	51.98	53.37	53.64	55.97
PotVar0120554	4	2	3	57.51	NA	NA	NA	NA	51.98	53.37	53.64	55.97
solcap_snp_c2_57865	4	2	3	57.51	NA	NA	NA	NA	51.98	53.37	53.64	55.97
PotVar0070260	0	2	3	57.51	NA	NA	NA	NA	51.98	53.37	53.64	55.97
PotVar0055399	0	2	3	57.51	NA	NA	NA	NA	51.98	53.37	53.64	55.97
solcap_snp_c2_17552	4	2	3	57.51	NA	NA	NA	NA	51.98	53.37	53.64	55.97
PotVar0120452	4	2	3	57.51	NA	NA	NA	NA	51.98	53.37	53.64	55.97
PotVar0070281	0	1	3	57.51	NA	NA	NA	NA	NA	NA	NA	56.31
PotVar0070248	1	3	3	57.51	NA	NA	39.66	NA	NA	NA	NA	56.69
solcap_snp_c1_6352	1	2	3	57.69	NA	NA	41.02	NA	51.38	50.42	57.62	55.5
solcap_snp_c2_25653	1	2	3	57.69	NA	NA	42.74	NA	52.16	52.85	54.6	58.33
PotVar0055145	2	1	3	57.69	48.57	46.92	43.03	45.12	NA	NA	NA	54.95
PotVar0055394	1	1	3	57.69	NA	NA	42.79	NA	NA	NA	NA	59.1
PotVar0055353	1	0	3	57.9	48.94	NA	NA	NA	NA	NA	NA	NA
PotVar0055339	3	4	3	57.9	48.94	NA	NA	NA	NA	NA	NA	NA
PotVar0055248	3	4	3	57.9	48.94	NA	NA	NA	NA	NA	NA	NA
PotVar0055234	3	4	3	57.9	48.94	NA	NA	NA	NA	NA	NA	NA
PotVar0055210	3	4	3	57.9	48.94	NA	NA	NA	NA	NA	NA	NA
PotVar0055105	3	4	3	57.9	48.94	NA	NA	NA	NA	NA	NA	NA
PotVar0042853	3	4	3	58.26	NA	NA	NA	45.79	NA	NA	NA	NA
PotVar0042845	3	4	3	58.26	NA	NA	NA	45.79	NA	NA	NA	NA
solcap_snp_c2_55276	4	3	3	58.42	NA	NA	NA	NA	NA	53.5	NA	NA
PotVar0056507	4	3	3	58.47	NA	NA	NA	NA	NA	NA	58.92	NA
PotVar0056231	4	1	3	58.47	NA	NA	NA	NA	NA	NA	58.92	NA
PotVar0120373	2	2	3	58.91	53.16	51.52	46.86	50.1	52.85	53.87	55.13	55.89
solcap_snp_c1_8036	3	2	3	58.91	NA	NA	43.23	NA	53.24	53.16	60.26	57.98
PotVar0055120	0	1	3	58.91	NA	NA	NA	NA	NA	53.99	NA	NA
solcap_snp_c2_25560	4	3	3	58.91	NA	NA	NA	NA	NA	NA	55.82	NA
PotVar0054983	2	1	3	58.91	49.95	48.1	43.48	46.81	NA	NA	55.92	NA
PotVar0055831	4	3	3	58.91	NA	NA	NA	NA	NA	NA	59.36	NA
PotVar0055205	4	1	3	59.25	NA	NA	NA	NA	NA	NA	NA	59.89
solcap_snp_c2_55283	4	3	3	59.37	NA	NA	NA	NA	NA	NA	NA	60.01
PotVar0055003	3	3	3	59.37	50.19	NA	NA	NA	NA	NA	NA	60.11
PotVar0055362	3	3	3	59.37	50.19	NA	NA	NA	NA	NA	NA	60.11
PotVar0042846	0	1	3	59.6	NA	NA	NA	NA	NA	NA	NA	60.24
PotVar0054986	0	1	3	59.6	NA	NA	NA	NA	NA	NA	NA	60.24
solcap_snp_c2_57860	4	3	3	59.6	NA	NA	NA	NA	NA	NA	NA	60.24
PotVar0055130	0	1	3	59.6	NA	NA	NA	NA	NA	NA	NA	60.24
solcap_snp_c2_55279	3	1	3	59.6	NA	NA	43.88	NA	NA	NA	NA	60.66
solcap_snp_c1_8069	1	3	3	59.6	NA	NA	43.88	NA	NA	NA	NA	60.66
PotVar0055343	3	1	3	59.6	NA	NA	43.88	NA	NA	NA	NA	60.66
solcap_snp_c2_55284	3	1	3	59.6	NA	NA	43.88	NA	NA	NA	NA	60.66
solcap_snp_c2_55285	1	3	3	59.6	NA	NA	43.88	NA	NA	NA	NA	60.66
PotVar0054961	3	4	3	59.83	50.88	NA	NA	NA	NA	NA	NA	NA
PotVar0042968	3	0	3	60.22	NA	NA	45.09	NA	NA	NA	NA	NA
solcap_snp_c1_3637	3	3	3	60.25	52.15	NA	NA	NA	NA	NA	NA	59.74
PotVar0042829	3	3	3	60.25	52.15	NA	NA	NA	NA	NA	NA	59.74
PotVar0042906	1	1	3	60.25	52.15	NA	NA	NA	NA	NA	NA	59.74
solcap_snp_c1_3638	3	3	3	60.25	52.15	NA	NA	NA	NA	NA	NA	59.74
PotVar0042852	3	4	3	60.25	51.92	NA	NA	NA	NA	NA	NA	NA
solcap_snp_c2_57864	2	3	3	60.46	52.41	50.96	45.71	47.85	NA	55.08	NA	NA
PotVar0043187	3	3	3	60.46	NA	NA	45.17	NA	NA	55.61	NA	NA
solcap_snp_c1_9025	1	3	3	60.46	NA	NA	45.15	NA	NA	NA	NA	61.35
PotVar0042948	3	1	3	60.46	NA	NA	45.15	NA	NA	NA	NA	61.35
PotVar0043163	2	0	3	60.46	51.51	49.58	46.05	49.08	NA	NA	NA	NA
solcap_snp_c2_54785	3	3	3	60.46	NA	NA	45.41	NA	NA	54.69	NA	NA
PotVar0042832	2	3	3	60.46	52.36	52.87	45.32	48.74	NA	NA	NA	61.26
PotVar0043197	3	4	3	60.63	52.53	NA	NA	NA	NA	NA	NA	NA
PotVar0043145	3	4	3	60.63	52.53	NA	NA	NA	NA	NA	NA	NA
PotVar0043007	3	4	3	60.63	52.53	NA	NA	NA	NA	NA	NA	NA
PotVar0043211	4	3	3	61.09	NA	NA	NA	NA	NA	NA	NA	61.68
PotVar0043199	0	1	3	61.09	NA	NA	NA	NA	NA	NA	NA	61.68
PotVar0120323	0	1	3	61.68	NA	NA	NA	NA	NA	NA	NA	62.27
PotVar0120416	0	1	3	61.68	NA	NA	NA	NA	NA	NA	NA	62.27
PotVar0120487	0	1	3	61.68	NA	NA	NA	NA	NA	NA	NA	62.27
PotVar0120531	0	1	3	61.68	NA	NA	NA	NA	NA	NA	NA	62.27
PotVar0120242	4	3	3	61.68	NA	NA	NA	NA	NA	NA	NA	62.27
PotVar0121744	4	3	3	61.68	NA	NA	NA	NA	NA	NA	NA	62.27
solcap_snp_c2_20097	4	3	3	61.68	NA	NA	NA	NA	NA	NA	NA	62.27
PotVar0121869	4	3	3	61.68	NA	NA	NA	NA	NA	NA	NA	62.27
solcap_snp_c2_20113	4	3	3	61.68	NA	NA	NA	NA	NA	NA	NA	62.27
PotVar0120555	0	1	3	61.68	NA	NA	NA	NA	NA	NA	NA	62.27
PotVar0120195	2	3	3	61.84	53.51	52.14	47.88	50.57	NA	56.35	NA	NA
PotVar0043196	3	1	3	61.84	54.16	NA	NA	NA	NA	56.8	NA	NA
PotVar0120480	1	1	3	61.84	NA	NA	47.41	NA	NA	57.22	NA	NA
PotVar0120444	1	1	3	61.84	NA	NA	47.41	NA	NA	57.22	NA	NA
PotVar0120608	3	3	3	61.84	NA	NA	47.41	NA	NA	57.22	NA	NA
PotVar0120279	3	3	3	61.84	NA	NA	47.41	NA	NA	57.22	NA	NA
PotVar0120301	1	1	3	61.84	NA	NA	47.41	NA	NA	57.22	NA	NA
PotVar0120489	1	1	3	61.84	54.36	NA	NA	NA	NA	NA	NA	62.43
PotVar0056297	0	3	3	61.84	NA	NA	NA	NA	NA	NA	NA	63.47
solcap_snp_c2_1556	4	3	3	61.84	NA	NA	NA	NA	NA	NA	NA	63.47
PotVar0056380	0	3	3	61.84	NA	NA	NA	NA	NA	NA	NA	63.47
solcap_snp_c2_55072	3	1	3	61.84	NA	NA	47.02	NA	NA	NA	NA	63.78
PotVar0043256	3	1	3	61.84	NA	NA	46.71	NA	NA	NA	NA	63.88
solcap_snp_c2_29678	3	1	3	61.84	NA	NA	46.71	NA	NA	NA	NA	63.88
PotVar0043210	1	3	3	61.84	NA	NA	46.71	NA	NA	NA	NA	63.88
PotVar0120595	1	3	3	61.84	NA	NA	47.21	NA	NA	NA	NA	64.03
PotVar0055804	0	1	3	61.84	NA	NA	NA	NA	NA	NA	NA	64.25
PotVar0055885	0	1	3	61.84	NA	NA	NA	NA	NA	NA	NA	64.25
PotVar0055755	0	3	3	61.84	NA	NA	NA	NA	NA	NA	NA	64.25
PotVar0056019	4	3	3	61.84	NA	NA	NA	NA	NA	NA	NA	64.25
PotVar0055978	0	1	3	61.84	NA	NA	NA	NA	NA	NA	NA	64.25
solcap_snp_c2_1720	4	3	3	61.84	NA	NA	NA	NA	NA	NA	NA	64.25
PotVar0055999	0	3	3	61.84	NA	NA	NA	NA	NA	NA	NA	64.25
PotVar0120488	3	1	3	61.84	NA	NA	47.42	NA	NA	NA	NA	64.41
PotVar0121803	1	3	3	61.84	NA	NA	47.82	NA	NA	NA	NA	64.52
PotVar0043245	2	4	3	61.84	53.14	51.39	47.56	50.15	NA	NA	NA	NA
PotVar0120600	2	4	3	61.84	53.76	51.72	48.13	51.21	NA	NA	NA	NA
PotVar0120252	2	4	3	61.84	53.76	51.72	48.13	51.21	NA	NA	NA	NA
PotVar0120613	1	0	3	61.84	54.7	NA	NA	NA	NA	NA	NA	NA
PotVar0120478	1	0	3	61.84	54.7	NA	NA	NA	NA	NA	NA	NA
PotVar0120283	1	0	3	61.84	54.7	NA	NA	NA	NA	NA	NA	NA
PotVar0121805	3	4	3	62.14	55.32	NA	NA	NA	NA	NA	NA	NA
solcap_snp_c2_20176	1	0	3	62.14	55.32	NA	NA	NA	NA	NA	NA	NA
PotVar0121761	3	4	3	62.14	55.32	NA	NA	NA	NA	NA	NA	NA
PotVar0121756	3	4	3	62.14	55.32	NA	NA	NA	NA	NA	NA	NA
PotVar0056884	4	3	3	62.23	NA	NA	NA	NA	NA	57.61	NA	NA
PotVar0070350	1	0	3	62.4	55.58	NA	NA	NA	NA	NA	NA	NA
PotVar0070358	3	4	3	62.4	55.58	NA	NA	NA	NA	NA	NA	NA
solcap_snp_c2_20179	1	1	3	62.49	NA	NA	49.24	NA	NA	57.87	NA	NA
PotVar0070334	1	1	3	62.49	NA	NA	49.24	NA	NA	57.87	NA	NA
PotVar0056242	4	2	3	63.05	NA	NA	NA	NA	54.79	59.14	62.59	61.92
solcap_snp_c2_1688	0	2	3	63.05	NA	NA	NA	NA	57.11	60.18	64.44	62.54
solcap_snp_c2_1579	1	1	3	63.05	58.29	NA	NA	NA	NA	58.43	NA	NA
solcap_snp_c2_1724	3	3	3	63.05	NA	NA	NA	55.06	NA	NA	60.95	NA
PotVar0055692	0	1	3	63.05	NA	NA	NA	NA	NA	NA	61.56	NA
PotVar0056260	2	3	3	63.05	58.1	55.69	52.24	54.56	NA	NA	NA	57.49
PotVar0056887	2	1	3	63.05	56.95	54.45	51.23	52.71	NA	NA	NA	57.68
solcap_snp_c2_20259	3	3	3	63.05	56.35	NA	NA	NA	NA	NA	NA	62.77
solcap_snp_c2_20175	4	3	3	63.05	NA	NA	NA	NA	NA	NA	NA	62.87
solcap_snp_c1_4509	4	3	3	63.05	NA	NA	NA	NA	NA	NA	NA	66.29
PotVar0056273	1	3	3	63.05	NA	NA	50.03	NA	NA	NA	NA	66.46
PotVar0056554	1	3	3	63.05	NA	NA	50.03	NA	NA	NA	NA	66.46
PotVar0070335	2	0	3	63.05	56.23	53.98	50.12	53.43	NA	NA	NA	NA
PotVar0055776	2	4	3	63.05	61.52	55.47	55.09	53.69	NA	NA	NA	NA
PotVar0055694	0	2	3	63.34	NA	NA	NA	NA	56.68	61	64.78	63.05
PotVar0056835	4	3	3	63.34	NA	NA	NA	NA	NA	NA	NA	63.08
PotVar0070435	4	3	3	63.34	NA	NA	NA	NA	NA	NA	NA	63.08
PotVar0120484	1	3	3	63.34	NA	NA	48.27	NA	NA	NA	NA	63.33
PotVar0056464	3	4	3	63.49	NA	NA	51.67	NA	NA	NA	NA	NA
PotVar0056453	3	0	3	63.49	NA	NA	51.67	NA	NA	NA	NA	NA
PotVar0056506	1	0	3	63.49	NA	NA	51.67	NA	NA	NA	NA	NA
PotVar0056116	3	4	3	63.49	NA	NA	51.67	NA	NA	NA	NA	NA
solcap_snp_c2_1567	2	0	3	63.71	57.92	56.01	51.89	55.11	NA	NA	NA	NA
PotVar0056354	2	0	3	63.85	58.54	56.21	52.03	55.45	NA	NA	NA	NA
PotVar0055756	1	0	3	63.92	NA	56.56	NA	NA	NA	NA	NA	NA
PotVar0055910	2	1	3	63.94	60.04	56.58	50.45	53.21	NA	NA	NA	65.14
solcap_snp_c2_1718	3	3	3	63.94	60.04	NA	NA	NA	NA	NA	NA	65.33
PotVar0056911	1	3	3	63.94	NA	NA	48.93	NA	NA	NA	NA	65.61
PotVar0070449	1	3	3	63.94	NA	NA	48.93	NA	NA	NA	NA	65.61
PotVar0056921	1	3	3	63.94	NA	NA	48.93	NA	NA	NA	NA	65.61
PotVar0070532	1	3	3	63.94	NA	NA	48.93	NA	NA	NA	NA	65.61
PotVar0056042	3	1	3	63.94	NA	NA	50.19	NA	NA	NA	NA	66.57
PotVar0056881	2	4	3	63.94	57.12	54.68	50.75	54	NA	NA	NA	NA
PotVar0056200	2	4	3	63.94	59.22	56.81	52.45	55.98	NA	NA	NA	NA
PotVar0056335	1	0	3	64.79	60.74	NA	NA	NA	NA	NA	NA	NA
PotVar0055916	2	0	3	64.9	61.13	55.2	55.38	53.22	NA	NA	NA	NA
PotVar0055556	3	4	3	64.95	NA	57.59	NA	NA	NA	NA	NA	NA
PotVar0055722	3	4	3	64.95	NA	57.59	NA	NA	NA	NA	NA	NA
[truncated: 4,911 more rows]
