# Supplementary material for: Integrating haplotype-specific linkage maps in tetraploid species using SNP markers
Source: Theor Appl Genet. 2016 Aug 25;129(11):2211–26. doi: 10.1007/s00122-016-2768-1 (PMC5069339; doi:10.1007/s00122-016-2768-1)
Supplement: Supplementary file 4 — Supplementary material 4 (XLSX 16 kb) [file 122_2016_2768_MOESM4_ESM.xlsx]

## Sheet: Supplementary File S4
Marker	Chm	cM	bp	ST4.03_phys_chm	Proposed chm	Approx Mb	Centromeric
solcap_snp_c2_2332	1	30.99	0	0	1	10	No
PotVar0118576	1	35.1	52034130	10	1	10...56	Yes
PotVar0014240	1	36.47	38714113	10	1	10...56	Yes
solcap_snp_c2_54303	1	36.78	0	0	1	10...56	Yes
solcap_snp_c2_54306	1	36.78	0	0	1	10...56	Yes
PotVar0071270	1	36.78	34315041	11	1	10...56	Yes
solcap_snp_c2_54307	1	40.93	0	0	1	10...56	Yes
solcap_snp_c2_55639	1	41.41	0	0	1	10...56	Yes
PotVar0125072	2	43.02	45790082	8	2	31.5	No
solcap_snp_c2_42265	2	56.08	45024176	12	2	37	No
D_locus_(DFR)_H_LG02	2	63.13	0	0	2	40.5	No
D_locus_(DFR)_E_LG02	2	63.13	0	0	2	40.5	No
D_locus_(DFR)_G_LG02	2	63.13	0	0	2	40.5	No
D_locus_(DFR)_D_LG02	2	63.13	0	0	2	40.5	No
D_locus_(DFR)_C_LG02	2	63.13	0	0	2	40.5	No
D_locus_(DFR)_A_LG02	2	63.13	0	0	2	40.5	No
solcap_snp_c2_47201	2	84.83	0	0	2	47.5	No
PotVar0085038	3	29.89	49818714	6	3	7...36	Yes
solcap_snp_c2_36941	4	0	0	0	4	0	No
solcap_snp_c2_36951	4	1.97	0	0	4	0	No
solcap_snp_c1_11008	4	4.45	0	0	4	0	No
solcap_snp_c1_11030	4	4.72	0	0	4	0	No
solcap_snp_c2_36955	4	4.72	0	0	4	0	No
solcap_snp_c2_36957	4	5.36	0	0	4	0	No
solcap_snp_c2_36993	4	5.67	0	0	4	0	No
R2_D_LG04	4	21.76	0	0	4	3.5	No
R2_E_LG04	4	25.96	0	0	4	3.5	No
solcap_snp_c2_53782	4	37.51	0	0	4	9.5	No
solcap_snp_c2_57825	4	39.84	32007868	6	4	9...46	Yes
PotVar0013144	4	70.72	36743973	10	4	63	No
solcap_snp_c2_50286	5	20.06	0	0	5	5	No
PotVar0047235	5	30.5	39417958	11	5	9	No
PotVar0055481	5	41.19	6780667	3	5	13	No
solcap_snp_c2_48820	5	45.32	0	0	5	16...42	Yes
PotVar0134955	5	45.5	0	0	5	16...42	Yes
PotVar0134951	5	46.21	0	0	5	16...42	Yes
solcap_snp_c2_48821	5	46.29	0	0	5	16...42	Yes
PotVar0024151	5	47.73	0	0	5	16...42	Yes
PotVar0084430	5	47.73	58263426	4	5	16...42	Yes
PotVar0084432	5	47.73	58263375	4	5	16...42	Yes
PotVar0024137	5	47.73	0	0	5	16...42	Yes
solcap_snp_c2_57676	5	60.59	0	0	5	45.5	No
PotVar0007814	5	66.07	17623063	12	5	48	No
solcap_snp_c2_33830	6	48.88	0	0	6	49	No
solcap_snp_c2_31179	6	50.99	0	0	6	50.5	No
solcap_snp_c2_5791	6	53.22	0	0	6	51.5	No
PotVar0032760	7	20.68	13034157	4	7	9...40	Yes
solcap_snp_c1_6815	7	20.68	13865780	4	7	9...40	Yes
solcap_snp_c2_21637	7	20.68	13863939	4	7	9...40	Yes
solcap_snp_c2_49853	7	21.41	13549150	4	7	9...40	Yes
PotVar0032726	7	21.41	13034475	4	7	9...40	Yes
solcap_snp_c2_56547	7	21.41	0	0	7	9...40	Yes
PotVar0037615	7	21.75	50380397	12	7	9...40	Yes
PotVar0032779	7	21.75	13034026	4	7	9...40	Yes
PotVar0032700	7	21.75	13034726	4	7	9...40	Yes
solcap_snp_c2_49847	7	21.8	13556151	4	7	9...40	Yes
Gro14_a_Paal_LG07	7	52.04	0	0	7	50.5	No
PotVar0118200	8	5.41	45421108	11	8	2	No
PotVar0118202	8	5.41	45421226	11	8	2	No
solcap_snp_c2_30054	8	14.94	0	0	8	4.5	No
solcap_snp_c2_57588	8	23.49	0	0	8	8...35	Yes
solcap_snp_c2_57589	8	23.49	0	0	8	8...35	Yes
PotVar0081045	8	23.49	25032740	1	8	8...35	Yes
solcap_snp_c2_37600	8	23.49	0	0	8	8...35	Yes
solcap_snp_c2_54581	8	23.49	24708276	1	8	8...35	Yes
solcap_snp_c2_57591	8	23.49	0	0	8	8...35	Yes
solcap_snp_c2_37599	8	23.49	0	0	8	8...35	Yes
solcap_snp_c2_53177	8	24.81	0	0	8	8...35	Yes
PotVar0029800	8	27.6	53740092	3	8	8...35	Yes
PotVar0069362	8	47.79	30358249	6	8	48	No
solcap_snp_c2_10963	9	20.29	0	0	9	3	No
solcap_snp_c2_21313	9	41	0	0	9	13...44	Yes
solcap_snp_c2_21318	9	41	0	0	9	13...44	Yes
solcap_snp_c2_54624	9	41	0	0	9	13...44	Yes
solcap_snp_c2_21332	9	41	0	0	9	13...44	Yes
solcap_snp_c2_4437	9	41	0	0	9	13...44	Yes
PotVar0131246	9	41	0	0	9	13...44	Yes
solcap_snp_c2_4393	9	41	18715095	7	9	13...44	Yes
solcap_snp_c2_21331	9	42.34	0	0	9	13...44	Yes
PotVar0131182	9	42.34	0	0	9	13...44	Yes
solcap_snp_c2_21314	9	42.34	0	0	9	13...44	Yes
solcap_snp_c2_4567	9	43.09	12696253	7	9	13...44	Yes
PotVar0131102	9	44.98	0	0	9	13...44	Yes
PotVar0131150	9	44.98	0	0	9	13...44	Yes
PotVar0131026	9	44.98	0	0	9	13...44	Yes
PotVar0131000	9	44.98	0	0	9	13...44	Yes
PotVar0131045	9	44.98	0	0	9	13...44	Yes
PotVar0131220	9	44.98	0	0	9	13...44	Yes
PotVar0131152	9	44.98	0	0	9	13...44	Yes
solcap_snp_c2_53375	9	44.98	0	0	9	13...44	Yes
solcap_snp_c2_21320	9	44.98	0	0	9	13...44	Yes
PotVar0118577	9	63.39	52034143	10	9	50	No
solcap_snp_c2_54951	10	32.21	0	0	10	44	No
solcap_snp_c1_12039	10	38.76	0	0	10	46.5	No
solcap_snp_c2_56344	10	46.64	0	0	10	48.5	No
solcap_snp_c2_32337	11	40.51	57541294	1	11	11	No
PotVar0101550	11	49.07	4925336	4	11	17...35	Yes
PotVar0101542	11	49.07	4925258	4	11	17...35	Yes
Plocus_F35H_c2_LG11	11	57.48	0	0	11	40	No
Plocus_F35H_a2_LG11	11	57.48	0	0	11	40	No
Plocus_F35H_a1_LG11	11	57.48	0	0	11	40	No
PotVar0022107	12	8.34	1503568	7	12	1.5	No
PotVar0125939	12	12.81	8135275	5	12	3	No
solcap_snp_c1_4486	12	30.97	0	0	12	11...49	Yes
PotVar0124931	12	57.71	45789083	8	12	56	No
PotVar0124993	12	57.71	45789554	8	12	56	No
