# Supplementary material for: Integrating haplotype-specific linkage maps in tetraploid species using SNP markers
Source: Theor Appl Genet. 2016 Aug 25;129(11):2211–26. doi: 10.1007/s00122-016-2768-1 (PMC5069339; doi:10.1007/s00122-016-2768-1)
Supplement: Supplementary file 5 — Supplementary material 5 (XLSX 897 kb) [file 122_2016_2768_MOESM5_ESM.xlsx]

## Sheet: Supplementary File S5
Ch.	marker_a	marker_b	r	LOD	Haldane.cM
1	PotVar0060678	PotVar0060667	0	70.14	0
1	PotVar0060667	PotVar0060753	0	70.14	0
1	PotVar0060678	PotVar0060753	0	70.14	0
1	PotVar0122353	PotVar0122386	0	68.6348	0
1	PotVar0122414	PotVar0122353	0	68.6348	0
1	PotVar0122353	PotVar0122388	0	68.6348	0
1	PotVar0122423	PotVar0122353	0	68.6348	0
1	PotVar0122353	solcap_snp_c2_31041	0	68.6348	0
1	PotVar0122414	PotVar0122386	0	68.6348	0
1	PotVar0122386	PotVar0122388	0	68.6348	0
1	PotVar0122423	PotVar0122386	0	68.6348	0
1	PotVar0122386	solcap_snp_c2_31041	0	68.6348	0
1	PotVar0122414	PotVar0122388	0	68.6348	0
1	PotVar0122414	PotVar0122423	0	68.6348	0
1	PotVar0122414	solcap_snp_c2_31041	0	68.6348	0
1	PotVar0122423	PotVar0122388	0	68.6348	0
1	PotVar0122388	solcap_snp_c2_31041	0	68.6348	0
1	PotVar0122423	solcap_snp_c2_31041	0	68.6348	0
1	PotVar0124464	solcap_snp_c2_49911	0	70.14	0
1	PotVar0124515	solcap_snp_c2_49911	0	70.14	0
1	solcap_snp_c2_49911	solcap_snp_c2_49917	0	70.14	0
1	PotVar0124464	PotVar0124515	0	70.14	0
1	PotVar0124464	solcap_snp_c2_49917	0	70.14	0
1	PotVar0124515	solcap_snp_c2_49917	0	70.14	0
1	PotVar0045260	PotVar0045662	0	70.14	0
1	PotVar0099756	PotVar0099782	0	64.1194	0
1	PotVar0122550	PotVar0014240	0	70.742	0
1	PotVar0122547	PotVar0122550	0	70.441	0
1	PotVar0014240	PotVar0122547	0	70.441	0
1	PotVar0036149	PotVar0126587	0	67.7317	0
1	PotVar0102229	solcap_snp_c1_14649	0	70.742	0
1	PotVar0018968	PotVar0018985	0	70.742	0
1	PotVar0071624	PotVar0018968	0	70.742	0
1	PotVar0018968	PotVar0071575	0	70.742	0
1	PotVar0071624	PotVar0018985	0	70.742	0
1	PotVar0018985	PotVar0071575	0	70.742	0
1	PotVar0071624	PotVar0071575	0	70.742	0
1	solcap_snp_c2_35536	solcap_snp_c2_35537	0	70.441	0
1	PotVar0126035	solcap_snp_c1_13686	0	70.742	0
1	PotVar0126035	solcap_snp_c2_40954	0	70.742	0
1	solcap_snp_c1_13686	solcap_snp_c2_40954	0	70.742	0
1	PotVar0028605	PotVar0118576	0	65.3235	0
1	PotVar0028605	solcap_snp_c1_14648	0	68.3338	0
1	PotVar0118576	solcap_snp_c1_14648	0	66.5276	0
1	PotVar0049593	solcap_snp_c2_38404	0	70.441	0
1	solcap_snp_c2_38404	PotVar0049542	0	70.742	0
1	PotVar0049542	PotVar0049593	0	70.441	0
1	PotVar0037326	PotVar0122549	0	70.742	0
1	PotVar0032928	PotVar0032910	0	70.742	0
1	PotVar0049777	PotVar0049754	0	70.742	0
1	PotVar0018687	solcap_snp_c2_35503	0	70.742	0
1	PotVar0098422	PotVar0098530	0	70.14	0
1	PotVar0098422	PotVar0098430	0	69.5379	0
1	PotVar0098530	PotVar0098430	0	69.5379	0
1	PotVar0041748	PotVar0041770	0	69.839	0
1	PotVar0041748	PotVar0041837	0	69.839	0
1	PotVar0041748	PotVar0041852	0	69.839	0
1	PotVar0041748	PotVar0042153	0	69.839	0
1	PotVar0041770	PotVar0041837	0	69.839	0
1	PotVar0041770	PotVar0041852	0	69.839	0
1	PotVar0041770	PotVar0042153	0	69.839	0
1	PotVar0041837	PotVar0041852	0	69.839	0
1	PotVar0041837	PotVar0042153	0	69.839	0
1	PotVar0041852	PotVar0042153	0	69.839	0
1	PotVar0049974	PotVar0050056	0	69.5379	0
1	PotVar0050116	PotVar0050140	0	69.5379	0
1	PotVar0050484	PotVar0050638	0	69.5379	0
1	solcap_snp_c1_3853	solcap_snp_c1_3854	0	70.14	0
1	solcap_snp_c1_3853	solcap_snp_c2_12215	0	70.14	0
1	solcap_snp_c1_3854	solcap_snp_c2_12215	0	70.14	0
1	PotVar0049351	PotVar0049426	0	70.441	0
1	PotVar0049351	PotVar0049273	0	70.441	0
1	PotVar0049351	PotVar0049427	0	70.441	0
1	PotVar0049351	PotVar0049291	0	70.441	0
1	PotVar0049426	PotVar0049273	0	70.441	0
1	PotVar0049426	PotVar0049427	0	70.441	0
1	PotVar0049426	PotVar0049291	0	70.441	0
1	PotVar0049427	PotVar0049273	0	70.441	0
1	PotVar0049273	PotVar0049291	0	70.441	0
1	PotVar0049427	PotVar0049291	0	70.441	0
1	PotVar0119913	PotVar0120075	0	70.742	0
1	PotVar0119913	PotVar0119973	0	70.742	0
1	PotVar0120075	PotVar0119973	0	70.742	0
1	solcap_snp_c2_53763	solcap_snp_c2_45395	0	70.742	0
1	solcap_snp_c1_5477	solcap_snp_c2_53763	0	70.441	0
1	PotVar0071270	solcap_snp_c2_53763	0	69.839	0
1	solcap_snp_c2_53763	solcap_snp_c2_54306	0	70.742	0
1	solcap_snp_c2_53763	solcap_snp_c2_54303	0	68.0328	0
1	solcap_snp_c1_5477	solcap_snp_c2_45395	0	70.441	0
1	solcap_snp_c2_45395	PotVar0071270	0	69.839	0
1	solcap_snp_c2_54306	solcap_snp_c2_45395	0	70.742	0
1	solcap_snp_c2_45395	solcap_snp_c2_54303	0	68.0328	0
1	PotVar0071270	solcap_snp_c1_5477	0	69.5379	0
1	solcap_snp_c1_5477	solcap_snp_c2_54306	0	70.441	0
1	solcap_snp_c1_5477	solcap_snp_c2_54303	0	67.7317	0
1	PotVar0071270	solcap_snp_c2_54306	0	69.839	0
1	solcap_snp_c2_54303	PotVar0071270	0	67.4307	0
1	solcap_snp_c2_54306	solcap_snp_c2_54303	0	68.0328	0
1	solcap_snp_c2_2873	solcap_snp_c2_55618	0	70.742	0
1	PotVar0102233	solcap_snp_c2_686	0	70.742	0
1	solcap_snp_c2_41339	PotVar0049174	0	70.441	0
1	solcap_snp_c1_12131	solcap_snp_c2_41339	0	70.441	0
1	PotVar0049174	solcap_snp_c1_12131	0	70.441	0
1	PotVar0072072	solcap_snp_c2_6906	0	70.742	0
1	solcap_snp_c2_38406	PotVar0049628	0	70.441	0
1	PotVar0028811	PotVar0028699	0	69.839	0
1	PotVar0098526	solcap_snp_c2_20501	0	70.441	0
1	PotVar0098524	solcap_snp_c2_20513	0	70.14	0
1	solcap_snp_c2_20501	solcap_snp_c2_20513	0	69.839	0
1	solcap_snp_c2_20513	solcap_snp_c2_20522	0	70.14	0
1	solcap_snp_c2_20501	PotVar0098524	0	70.441	0
1	PotVar0098524	solcap_snp_c2_20522	0	70.742	0
1	solcap_snp_c2_20522	solcap_snp_c2_20501	0	70.441	0
1	PotVar0032875	PotVar0032984	0	70.441	0
1	PotVar0032984	PotVar0033007	0	70.441	0
1	PotVar0032875	PotVar0033007	0	70.742	0
1	PotVar0049948	PotVar0050052	0	70.14	0
1	PotVar0110247	solcap_snp_c1_573	0	70.441	0
1	solcap_snp_c1_573	solcap_snp_c2_2291	0	70.441	0
1	PotVar0110247	solcap_snp_c2_2291	0	70.441	0
1	PotVar0071554	PotVar0018996	0	68.3338	0
1	PotVar0042300	PotVar0041919	0	70.742	0
1	PotVar0088385	PotVar0095087	0	66.5276	0
1	PotVar0088385	solcap_snp_c1_15612	0	65.0225	0
1	PotVar0088385	solcap_snp_c1_15853	0	66.5276	0
1	PotVar0088385	solcap_snp_c1_16423	0	66.5276	0
1	PotVar0132283	PotVar0088385	0	66.5276	0
1	PotVar0132289	PotVar0088385	0	66.5276	0
1	solcap_snp_c2_55113	PotVar0088385	0	66.5276	0
1	solcap_snp_c2_55621	PotVar0088385	0	66.5276	0
1	PotVar0088385	solcap_snp_c1_6795	0	66.5276	0
1	PotVar0088385	solcap_snp_c2_27681	0	66.5276	0
1	solcap_snp_c1_15855	PotVar0088385	0	66.5276	0
1	PotVar0088385	PotVar0122548	0	66.5276	0
1	solcap_snp_c1_16425	PotVar0088385	0	65.9256	0
1	solcap_snp_c2_2874	PotVar0088385	0	66.2266	0
1	PotVar0088385	solcap_snp_c1_16690	0	66.5276	0
1	PotVar0132309	PotVar0088385	0	66.5276	0
1	solcap_snp_c2_56843	PotVar0088385	0	66.5276	0
1	PotVar0088385	solcap_snp_c2_2871	0	66.5276	0
1	PotVar0100630	PotVar0088385	0	66.5276	0
1	PotVar0088385	PotVar0095116	0	66.5276	0
1	solcap_snp_c1_8535	PotVar0088385	0	66.5276	0
1	solcap_snp_c2_32111	PotVar0088385	0	66.5276	0
1	PotVar0122472	PotVar0088385	0	66.5276	0
1	PotVar0037332	PotVar0088385	0	66.5276	0
1	PotVar0088385	solcap_snp_c2_54307	0	64.4204	0
1	PotVar0095087	solcap_snp_c1_15612	0	68.0328	0
1	PotVar0095087	solcap_snp_c1_15853	0	70.742	0
1	PotVar0095087	solcap_snp_c1_16423	0	70.742	0
1	PotVar0132283	PotVar0095087	0	70.742	0
1	PotVar0132289	PotVar0095087	0	70.742	0
1	solcap_snp_c2_55113	PotVar0095087	0	70.742	0
1	solcap_snp_c2_55621	PotVar0095087	0	70.742	0
1	PotVar0095087	solcap_snp_c1_6795	0	70.742	0
1	PotVar0095087	solcap_snp_c2_27681	0	70.742	0
1	solcap_snp_c1_15855	PotVar0095087	0	70.742	0
1	PotVar0095087	PotVar0122548	0	70.742	0
1	solcap_snp_c1_16425	PotVar0095087	0	68.6348	0
1	solcap_snp_c2_2874	PotVar0095087	0	70.441	0
1	PotVar0095087	solcap_snp_c1_16690	0	70.742	0
1	PotVar0132309	PotVar0095087	0	70.742	0
1	solcap_snp_c2_56843	PotVar0095087	0	70.742	0
1	PotVar0095087	solcap_snp_c2_2871	0	70.742	0
1	PotVar0100630	PotVar0095087	0	70.742	0
1	PotVar0095087	PotVar0095116	0	70.742	0
1	solcap_snp_c1_8535	PotVar0095087	0	70.742	0
1	solcap_snp_c2_32111	PotVar0095087	0	70.742	0
1	PotVar0122472	PotVar0095087	0	70.742	0
1	PotVar0037332	PotVar0095087	0	70.742	0
1	PotVar0095087	solcap_snp_c2_54307	0	65.6245	0
1	solcap_snp_c1_15612	solcap_snp_c1_15853	0	68.0328	0
1	solcap_snp_c1_15612	solcap_snp_c1_16423	0	68.0328	0
1	PotVar0132283	solcap_snp_c1_15612	0	68.0328	0
1	PotVar0132289	solcap_snp_c1_15612	0	68.0328	0
1	solcap_snp_c2_55113	solcap_snp_c1_15612	0	68.0328	0
1	solcap_snp_c2_55621	solcap_snp_c1_15612	0	68.0328	0
1	solcap_snp_c1_15612	solcap_snp_c1_6795	0	68.0328	0
1	solcap_snp_c1_15612	solcap_snp_c2_27681	0	68.0328	0
1	solcap_snp_c1_15855	solcap_snp_c1_15612	0	68.0328	0
1	PotVar0122548	solcap_snp_c1_15612	0	68.0328	0
1	solcap_snp_c1_16425	solcap_snp_c1_15612	0	66.8287	0
1	solcap_snp_c2_2874	solcap_snp_c1_15612	0	67.7317	0
1	solcap_snp_c1_15612	solcap_snp_c1_16690	0	68.0328	0
1	PotVar0132309	solcap_snp_c1_15612	0	68.0328	0
1	solcap_snp_c2_56843	solcap_snp_c1_15612	0	68.0328	0
1	solcap_snp_c1_15612	solcap_snp_c2_2871	0	68.0328	0
1	solcap_snp_c1_15612	PotVar0100630	0	68.0328	0
1	PotVar0095116	solcap_snp_c1_15612	0	68.0328	0
1	solcap_snp_c1_8535	solcap_snp_c1_15612	0	68.0328	0
1	solcap_snp_c2_32111	solcap_snp_c1_15612	0	68.0328	0
1	PotVar0122472	solcap_snp_c1_15612	0	68.0328	0
1	PotVar0037332	solcap_snp_c1_15612	0	68.0328	0
1	solcap_snp_c1_15612	solcap_snp_c2_54307	0	63.8184	0
1	solcap_snp_c1_15853	solcap_snp_c1_16423	0	70.742	0
1	PotVar0132283	solcap_snp_c1_15853	0	70.742	0
1	PotVar0132289	solcap_snp_c1_15853	0	70.742	0
1	solcap_snp_c2_55113	solcap_snp_c1_15853	0	70.742	0
1	solcap_snp_c2_55621	solcap_snp_c1_15853	0	70.742	0
1	solcap_snp_c1_15853	solcap_snp_c1_6795	0	70.742	0
1	solcap_snp_c1_15853	solcap_snp_c2_27681	0	70.742	0
1	solcap_snp_c1_15855	solcap_snp_c1_15853	0	70.742	0
1	PotVar0122548	solcap_snp_c1_15853	0	70.742	0
1	solcap_snp_c1_16425	solcap_snp_c1_15853	0	68.6348	0
1	solcap_snp_c2_2874	solcap_snp_c1_15853	0	70.441	0
1	solcap_snp_c1_15853	solcap_snp_c1_16690	0	70.742	0
1	PotVar0132309	solcap_snp_c1_15853	0	70.742	0
1	solcap_snp_c2_56843	solcap_snp_c1_15853	0	70.742	0
1	solcap_snp_c1_15853	solcap_snp_c2_2871	0	70.742	0
1	solcap_snp_c1_15853	PotVar0100630	0	70.742	0
1	PotVar0095116	solcap_snp_c1_15853	0	70.742	0
1	solcap_snp_c1_8535	solcap_snp_c1_15853	0	70.742	0
1	solcap_snp_c2_32111	solcap_snp_c1_15853	0	70.742	0
1	PotVar0122472	solcap_snp_c1_15853	0	70.742	0
1	PotVar0037332	solcap_snp_c1_15853	0	70.742	0
1	solcap_snp_c1_15853	solcap_snp_c2_54307	0	65.6245	0
1	PotVar0132283	solcap_snp_c1_16423	0	70.742	0
1	PotVar0132289	solcap_snp_c1_16423	0	70.742	0
1	solcap_snp_c2_55113	solcap_snp_c1_16423	0	70.742	0
1	solcap_snp_c2_55621	solcap_snp_c1_16423	0	70.742	0
1	solcap_snp_c1_16423	solcap_snp_c1_6795	0	70.742	0
1	solcap_snp_c1_16423	solcap_snp_c2_27681	0	70.742	0
1	solcap_snp_c1_15855	solcap_snp_c1_16423	0	70.742	0
1	PotVar0122548	solcap_snp_c1_16423	0	70.742	0
1	solcap_snp_c1_16425	solcap_snp_c1_16423	0	68.6348	0
1	solcap_snp_c2_2874	solcap_snp_c1_16423	0	70.441	0
1	solcap_snp_c1_16423	solcap_snp_c1_16690	0	70.742	0
1	PotVar0132309	solcap_snp_c1_16423	0	70.742	0
1	solcap_snp_c2_56843	solcap_snp_c1_16423	0	70.742	0
1	solcap_snp_c1_16423	solcap_snp_c2_2871	0	70.742	0
1	solcap_snp_c1_16423	PotVar0100630	0	70.742	0
1	PotVar0095116	solcap_snp_c1_16423	0	70.742	0
1	solcap_snp_c1_8535	solcap_snp_c1_16423	0	70.742	0
1	solcap_snp_c2_32111	solcap_snp_c1_16423	0	70.742	0
1	PotVar0122472	solcap_snp_c1_16423	0	70.742	0
1	PotVar0037332	solcap_snp_c1_16423	0	70.742	0
1	solcap_snp_c1_16423	solcap_snp_c2_54307	0	65.6245	0
1	PotVar0132283	PotVar0132289	0	70.742	0
1	PotVar0132283	solcap_snp_c2_55113	0	70.742	0
1	PotVar0132283	solcap_snp_c2_55621	0	70.742	0
1	PotVar0132283	solcap_snp_c1_6795	0	70.742	0
1	PotVar0132283	solcap_snp_c2_27681	0	70.742	0
1	PotVar0132283	solcap_snp_c1_15855	0	70.742	0
1	PotVar0132283	PotVar0122548	0	70.742	0
1	PotVar0132283	solcap_snp_c1_16425	0	68.6348	0
1	PotVar0132283	solcap_snp_c2_2874	0	70.441	0
1	PotVar0132283	solcap_snp_c1_16690	0	70.742	0
1	PotVar0132283	PotVar0132309	0	70.742	0
1	PotVar0132283	solcap_snp_c2_56843	0	70.742	0
1	PotVar0132283	solcap_snp_c2_2871	0	70.742	0
1	PotVar0100630	PotVar0132283	0	70.742	0
1	PotVar0132283	PotVar0095116	0	70.742	0
1	PotVar0132283	solcap_snp_c1_8535	0	70.742	0
1	PotVar0132283	solcap_snp_c2_32111	0	70.742	0
1	PotVar0122472	PotVar0132283	0	70.742	0
1	PotVar0132283	PotVar0037332	0	70.742	0
1	solcap_snp_c2_54307	PotVar0132283	0	65.6245	0
1	PotVar0132289	solcap_snp_c2_55113	0	70.742	0
1	PotVar0132289	solcap_snp_c2_55621	0	70.742	0
1	PotVar0132289	solcap_snp_c1_6795	0	70.742	0
1	PotVar0132289	solcap_snp_c2_27681	0	70.742	0
1	PotVar0132289	solcap_snp_c1_15855	0	70.742	0
1	PotVar0132289	PotVar0122548	0	70.742	0
1	PotVar0132289	solcap_snp_c1_16425	0	68.6348	0
1	PotVar0132289	solcap_snp_c2_2874	0	70.441	0
1	PotVar0132289	solcap_snp_c1_16690	0	70.742	0
1	PotVar0132289	PotVar0132309	0	70.742	0
1	PotVar0132289	solcap_snp_c2_56843	0	70.742	0
1	PotVar0132289	solcap_snp_c2_2871	0	70.742	0
1	PotVar0100630	PotVar0132289	0	70.742	0
1	PotVar0132289	PotVar0095116	0	70.742	0
1	PotVar0132289	solcap_snp_c1_8535	0	70.742	0
1	PotVar0132289	solcap_snp_c2_32111	0	70.742	0
1	PotVar0122472	PotVar0132289	0	70.742	0
1	PotVar0132289	PotVar0037332	0	70.742	0
1	solcap_snp_c2_54307	PotVar0132289	0	65.6245	0
1	solcap_snp_c2_55113	solcap_snp_c2_55621	0	70.742	0
1	solcap_snp_c2_55113	solcap_snp_c1_6795	0	70.742	0
1	solcap_snp_c2_55113	solcap_snp_c2_27681	0	70.742	0
1	solcap_snp_c1_15855	solcap_snp_c2_55113	0	70.742	0
1	solcap_snp_c2_55113	PotVar0122548	0	70.742	0
1	solcap_snp_c1_16425	solcap_snp_c2_55113	0	68.6348	0
1	solcap_snp_c2_2874	solcap_snp_c2_55113	0	70.441	0
1	solcap_snp_c2_55113	solcap_snp_c1_16690	0	70.742	0
1	PotVar0132309	solcap_snp_c2_55113	0	70.742	0
1	solcap_snp_c2_55113	solcap_snp_c2_56843	0	70.742	0
1	solcap_snp_c2_55113	solcap_snp_c2_2871	0	70.742	0
1	PotVar0100630	solcap_snp_c2_55113	0	70.742	0
1	solcap_snp_c2_55113	PotVar0095116	0	70.742	0
1	solcap_snp_c1_8535	solcap_snp_c2_55113	0	70.742	0
1	solcap_snp_c2_32111	solcap_snp_c2_55113	0	70.742	0
1	PotVar0122472	solcap_snp_c2_55113	0	70.742	0
1	solcap_snp_c2_55113	PotVar0037332	0	70.742	0
1	solcap_snp_c2_55113	solcap_snp_c2_54307	0	65.6245	0
1	solcap_snp_c2_55621	solcap_snp_c1_6795	0	70.742	0
1	solcap_snp_c2_55621	solcap_snp_c2_27681	0	70.742	0
1	solcap_snp_c1_15855	solcap_snp_c2_55621	0	70.742	0
1	solcap_snp_c2_55621	PotVar0122548	0	70.742	0
1	solcap_snp_c1_16425	solcap_snp_c2_55621	0	68.6348	0
1	solcap_snp_c2_2874	solcap_snp_c2_55621	0	70.441	0
1	solcap_snp_c2_55621	solcap_snp_c1_16690	0	70.742	0
1	PotVar0132309	solcap_snp_c2_55621	0	70.742	0
1	solcap_snp_c2_55621	solcap_snp_c2_56843	0	70.742	0
1	solcap_snp_c2_55621	solcap_snp_c2_2871	0	70.742	0
1	PotVar0100630	solcap_snp_c2_55621	0	70.742	0
1	solcap_snp_c2_55621	PotVar0095116	0	70.742	0
1	solcap_snp_c1_8535	solcap_snp_c2_55621	0	70.742	0
1	solcap_snp_c2_32111	solcap_snp_c2_55621	0	70.742	0
1	PotVar0122472	solcap_snp_c2_55621	0	70.742	0
1	solcap_snp_c2_55621	PotVar0037332	0	70.742	0
1	solcap_snp_c2_55621	solcap_snp_c2_54307	0	65.6245	0
1	solcap_snp_c1_6795	solcap_snp_c2_27681	0	70.742	0
1	solcap_snp_c1_15855	solcap_snp_c1_6795	0	70.742	0
1	PotVar0122548	solcap_snp_c1_6795	0	70.742	0
1	solcap_snp_c1_16425	solcap_snp_c1_6795	0	68.6348	0
1	solcap_snp_c2_2874	solcap_snp_c1_6795	0	70.441	0
1	solcap_snp_c1_16690	solcap_snp_c1_6795	0	70.742	0
1	PotVar0132309	solcap_snp_c1_6795	0	70.742	0
1	solcap_snp_c2_56843	solcap_snp_c1_6795	0	70.742	0
1	solcap_snp_c1_6795	solcap_snp_c2_2871	0	70.742	0
1	solcap_snp_c1_6795	PotVar0100630	0	70.742	0
1	PotVar0095116	solcap_snp_c1_6795	0	70.742	0
1	solcap_snp_c1_8535	solcap_snp_c1_6795	0	70.742	0
1	solcap_snp_c2_32111	solcap_snp_c1_6795	0	70.742	0
1	solcap_snp_c1_6795	PotVar0122472	0	70.742	0
1	PotVar0037332	solcap_snp_c1_6795	0	70.742	0
1	solcap_snp_c1_6795	solcap_snp_c2_54307	0	65.6245	0
1	solcap_snp_c1_15855	solcap_snp_c2_27681	0	70.742	0
1	PotVar0122548	solcap_snp_c2_27681	0	70.742	0
1	solcap_snp_c1_16425	solcap_snp_c2_27681	0	68.6348	0
1	solcap_snp_c2_2874	solcap_snp_c2_27681	0	70.441	0
1	solcap_snp_c1_16690	solcap_snp_c2_27681	0	70.742	0
1	PotVar0132309	solcap_snp_c2_27681	0	70.742	0
1	solcap_snp_c2_56843	solcap_snp_c2_27681	0	70.742	0
1	solcap_snp_c2_27681	solcap_snp_c2_2871	0	70.742	0
1	solcap_snp_c2_27681	PotVar0100630	0	70.742	0
1	PotVar0095116	solcap_snp_c2_27681	0	70.742	0
1	solcap_snp_c1_8535	solcap_snp_c2_27681	0	70.742	0
1	solcap_snp_c2_32111	solcap_snp_c2_27681	0	70.742	0
1	solcap_snp_c2_27681	PotVar0122472	0	70.742	0
1	PotVar0037332	solcap_snp_c2_27681	0	70.742	0
1	solcap_snp_c2_27681	solcap_snp_c2_54307	0	65.6245	0
1	solcap_snp_c1_15855	PotVar0122548	0	70.742	0
1	solcap_snp_c1_15855	solcap_snp_c1_16425	0	68.6348	0
1	solcap_snp_c1_15855	solcap_snp_c2_2874	0	70.441	0
1	solcap_snp_c1_15855	solcap_snp_c1_16690	0	70.742	0
1	PotVar0132309	solcap_snp_c1_15855	0	70.742	0
1	solcap_snp_c1_15855	solcap_snp_c2_56843	0	70.742	0
1	solcap_snp_c1_15855	solcap_snp_c2_2871	0	70.742	0
1	PotVar0100630	solcap_snp_c1_15855	0	70.742	0
1	solcap_snp_c1_15855	PotVar0095116	0	70.742	0
1	solcap_snp_c1_15855	solcap_snp_c1_8535	0	70.742	0
1	solcap_snp_c1_15855	solcap_snp_c2_32111	0	70.742	0
1	PotVar0122472	solcap_snp_c1_15855	0	70.742	0
1	solcap_snp_c1_15855	PotVar0037332	0	70.742	0
1	solcap_snp_c1_15855	solcap_snp_c2_54307	0	65.6245	0
1	solcap_snp_c1_16425	PotVar0122548	0	68.6348	0
1	solcap_snp_c2_2874	PotVar0122548	0	70.441	0
1	PotVar0122548	solcap_snp_c1_16690	0	70.742	0
1	PotVar0132309	PotVar0122548	0	70.742	0
1	solcap_snp_c2_56843	PotVar0122548	0	70.742	0
1	PotVar0122548	solcap_snp_c2_2871	0	70.742	0
1	PotVar0122548	PotVar0100630	0	70.742	0
1	PotVar0095116	PotVar0122548	0	70.742	0
1	solcap_snp_c1_8535	PotVar0122548	0	70.742	0
1	solcap_snp_c2_32111	PotVar0122548	0	70.742	0
1	PotVar0122472	PotVar0122548	0	70.742	0
1	PotVar0037332	PotVar0122548	0	70.742	0
1	PotVar0122548	solcap_snp_c2_54307	0	65.6245	0
1	solcap_snp_c1_16425	solcap_snp_c2_2874	0	68.3338	0
1	solcap_snp_c1_16425	solcap_snp_c1_16690	0	68.6348	0
1	PotVar0132309	solcap_snp_c1_16425	0	68.6348	0
1	solcap_snp_c1_16425	solcap_snp_c2_56843	0	68.6348	0
1	solcap_snp_c1_16425	solcap_snp_c2_2871	0	68.6348	0
1	PotVar0100630	solcap_snp_c1_16425	0	68.6348	0
1	solcap_snp_c1_16425	PotVar0095116	0	68.6348	0
1	solcap_snp_c1_16425	solcap_snp_c1_8535	0	68.6348	0
1	solcap_snp_c1_16425	solcap_snp_c2_32111	0	68.6348	0
1	PotVar0122472	solcap_snp_c1_16425	0	68.6348	0
1	solcap_snp_c1_16425	PotVar0037332	0	68.6348	0
1	solcap_snp_c1_16425	solcap_snp_c2_54307	0	64.4204	0
1	solcap_snp_c2_2874	solcap_snp_c1_16690	0	70.441	0
1	PotVar0132309	solcap_snp_c2_2874	0	70.441	0
1	solcap_snp_c2_2874	solcap_snp_c2_56843	0	70.441	0
1	solcap_snp_c2_2874	solcap_snp_c2_2871	0	70.441	0
1	PotVar0100630	solcap_snp_c2_2874	0	70.441	0
1	solcap_snp_c2_2874	PotVar0095116	0	70.441	0
1	solcap_snp_c1_8535	solcap_snp_c2_2874	0	70.441	0
1	solcap_snp_c2_2874	solcap_snp_c2_32111	0	70.441	0
1	PotVar0122472	solcap_snp_c2_2874	0	70.441	0
1	solcap_snp_c2_2874	PotVar0037332	0	70.441	0
1	solcap_snp_c2_2874	solcap_snp_c2_54307	0	65.3235	0
1	PotVar0132309	solcap_snp_c1_16690	0	70.742	0
1	solcap_snp_c2_56843	solcap_snp_c1_16690	0	70.742	0
1	solcap_snp_c1_16690	solcap_snp_c2_2871	0	70.742	0
1	solcap_snp_c1_16690	PotVar0100630	0	70.742	0
1	PotVar0095116	solcap_snp_c1_16690	0	70.742	0
1	solcap_snp_c1_8535	solcap_snp_c1_16690	0	70.742	0
1	solcap_snp_c2_32111	solcap_snp_c1_16690	0	70.742	0
1	PotVar0122472	solcap_snp_c1_16690	0	70.742	0
1	PotVar0037332	solcap_snp_c1_16690	0	70.742	0
1	solcap_snp_c1_16690	solcap_snp_c2_54307	0	65.6245	0
1	PotVar0132309	solcap_snp_c2_56843	0	70.742	0
1	PotVar0132309	solcap_snp_c2_2871	0	70.742	0
1	PotVar0100630	PotVar0132309	0	70.742	0
1	PotVar0132309	PotVar0095116	0	70.742	0
1	PotVar0132309	solcap_snp_c1_8535	0	70.742	0
1	PotVar0132309	solcap_snp_c2_32111	0	70.742	0
1	PotVar0122472	PotVar0132309	0	70.742	0
1	PotVar0132309	PotVar0037332	0	70.742	0
1	solcap_snp_c2_54307	PotVar0132309	0	65.6245	0
1	solcap_snp_c2_56843	solcap_snp_c2_2871	0	70.742	0
1	PotVar0100630	solcap_snp_c2_56843	0	70.742	0
1	solcap_snp_c2_56843	PotVar0095116	0	70.742	0
1	solcap_snp_c1_8535	solcap_snp_c2_56843	0	70.742	0
1	solcap_snp_c2_32111	solcap_snp_c2_56843	0	70.742	0
1	PotVar0122472	solcap_snp_c2_56843	0	70.742	0
1	solcap_snp_c2_56843	PotVar0037332	0	70.742	0
1	solcap_snp_c2_56843	solcap_snp_c2_54307	0	65.6245	0
1	solcap_snp_c2_2871	PotVar0100630	0	70.742	0
1	PotVar0095116	solcap_snp_c2_2871	0	70.742	0
1	solcap_snp_c1_8535	solcap_snp_c2_2871	0	70.742	0
1	solcap_snp_c2_32111	solcap_snp_c2_2871	0	70.742	0
1	solcap_snp_c2_2871	PotVar0122472	0	70.742	0
1	PotVar0037332	solcap_snp_c2_2871	0	70.742	0
1	solcap_snp_c2_2871	solcap_snp_c2_54307	0	65.6245	0
1	PotVar0100630	PotVar0095116	0	70.742	0
1	PotVar0100630	solcap_snp_c1_8535	0	70.742	0
1	PotVar0100630	solcap_snp_c2_32111	0	70.742	0
1	PotVar0100630	PotVar0122472	0	70.742	0
1	PotVar0100630	PotVar0037332	0	70.742	0
1	solcap_snp_c2_54307	PotVar0100630	0	65.6245	0
1	solcap_snp_c1_8535	PotVar0095116	0	70.742	0
1	solcap_snp_c2_32111	PotVar0095116	0	70.742	0
1	PotVar0122472	PotVar0095116	0	70.742	0
1	PotVar0037332	PotVar0095116	0	70.742	0
1	PotVar0095116	solcap_snp_c2_54307	0	65.6245	0
1	solcap_snp_c1_8535	solcap_snp_c2_32111	0	70.742	0
1	PotVar0122472	solcap_snp_c1_8535	0	70.742	0
1	solcap_snp_c1_8535	PotVar0037332	0	70.742	0
1	solcap_snp_c1_8535	solcap_snp_c2_54307	0	65.6245	0
1	PotVar0122472	solcap_snp_c2_32111	0	70.742	0
1	solcap_snp_c2_32111	PotVar0037332	0	70.742	0
1	solcap_snp_c2_32111	solcap_snp_c2_54307	0	65.6245	0
1	PotVar0122472	PotVar0037332	0	70.742	0
1	solcap_snp_c2_54307	PotVar0122472	0	65.6245	0
1	PotVar0037332	solcap_snp_c2_54307	0	65.6245	0
1	solcap_snp_c2_694	PotVar0102148	0	63.8184	0
1	PotVar0102234	PotVar0102148	0	63.8184	0
1	PotVar0102148	PotVar0109024	0	63.8184	0
1	PotVar0102234	solcap_snp_c2_694	0	70.441	0
1	solcap_snp_c2_694	PotVar0109024	0	70.441	0
1	PotVar0102234	PotVar0109024	0	70.441	0
1	solcap_snp_c2_45625	solcap_snp_c2_45626	0	70.742	0
1	PotVar0071645	solcap_snp_c2_45625	0	70.742	0
1	solcap_snp_c2_45625	solcap_snp_c2_45627	0	70.742	0
1	solcap_snp_c2_45625	PotVar0071625	0	70.742	0
1	PotVar0071645	solcap_snp_c2_45626	0	70.742	0
1	solcap_snp_c2_45626	solcap_snp_c2_45627	0	70.742	0
1	solcap_snp_c2_45626	PotVar0071625	0	70.742	0
1	PotVar0071645	solcap_snp_c2_45627	0	70.742	0
1	PotVar0071645	PotVar0071625	0	70.742	0
1	solcap_snp_c2_45627	PotVar0071625	0	70.742	0
1	PotVar0041366	PotVar0041397	0	70.14	0
1	PotVar0041366	PotVar0041586	0	70.14	0
1	PotVar0041397	PotVar0041586	0	70.14	0
1	solcap_snp_c1_1638	solcap_snp_c2_4799	0	70.441	0
1	solcap_snp_c2_4799	solcap_snp_c2_4860	0	70.441	0
1	solcap_snp_c1_1638	solcap_snp_c2_4860	0	70.441	0
1	PotVar0072433	PotVar0072441	0	70.441	0
1	PotVar0072443	PotVar0072433	0	70.441	0
1	PotVar0072441	PotVar0072443	0	70.441	0
1	solcap_snp_c2_43984	solcap_snp_c1_12937	0	70.441	0
1	PotVar0033081	PotVar0032877	0	70.441	0
1	PotVar0018693	solcap_snp_c2_2591	0	70.742	0
1	PotVar0050349	PotVar0050401	0	68.9359	0
1	PotVar0050349	PotVar0050406	0	68.9359	0
1	PotVar0050349	PotVar0050409	0	68.9359	0
1	PotVar0050349	solcap_snp_c1_1838	0	68.9359	0
1	PotVar0050349	PotVar0050120	0	68.9359	0
1	PotVar0050349	PotVar0050133	0	68.9359	0
1	PotVar0050349	PotVar0050207	0	68.9359	0
1	PotVar0050245	PotVar0050349	0	68.9359	0
1	PotVar0050453	PotVar0050349	0	68.9359	0
1	PotVar0050349	PotVar0050432	0	68.9359	0
1	PotVar0050349	solcap_snp_c1_1847	0	68.9359	0
1	PotVar0050599	PotVar0050349	0	68.9359	0
1	PotVar0050401	PotVar0050406	0	68.9359	0
1	PotVar0050401	PotVar0050409	0	68.9359	0
1	PotVar0050401	solcap_snp_c1_1838	0	68.9359	0
1	PotVar0050401	PotVar0050120	0	68.9359	0
1	PotVar0050401	PotVar0050133	0	68.9359	0
1	PotVar0050401	PotVar0050207	0	68.9359	0
1	PotVar0050401	PotVar0050245	0	68.9359	0
1	PotVar0050453	PotVar0050401	0	68.9359	0
1	PotVar0050401	PotVar0050432	0	68.9359	0
1	PotVar0050401	solcap_snp_c1_1847	0	68.9359	0
1	PotVar0050599	PotVar0050401	0	68.9359	0
1	PotVar0050406	PotVar0050409	0	68.9359	0
1	PotVar0050406	solcap_snp_c1_1838	0	68.9359	0
1	PotVar0050406	PotVar0050120	0	68.9359	0
1	PotVar0050406	PotVar0050133	0	68.9359	0
1	PotVar0050406	PotVar0050207	0	68.9359	0
1	PotVar0050406	PotVar0050245	0	68.9359	0
1	PotVar0050406	PotVar0050453	0	68.9359	0
1	PotVar0050406	PotVar0050432	0	68.9359	0
1	PotVar0050406	solcap_snp_c1_1847	0	68.9359	0
1	PotVar0050599	PotVar0050406	0	68.9359	0
1	PotVar0050409	solcap_snp_c1_1838	0	68.9359	0
1	PotVar0050409	PotVar0050120	0	68.9359	0
1	PotVar0050409	PotVar0050133	0	68.9359	0
1	PotVar0050409	PotVar0050207	0	68.9359	0
1	PotVar0050409	PotVar0050245	0	68.9359	0
1	PotVar0050409	PotVar0050453	0	68.9359	0
1	PotVar0050409	PotVar0050432	0	68.9359	0
1	PotVar0050409	solcap_snp_c1_1847	0	68.9359	0
1	PotVar0050409	PotVar0050599	0	68.9359	0
1	solcap_snp_c1_1838	PotVar0050120	0	68.9359	0
1	solcap_snp_c1_1838	PotVar0050133	0	68.9359	0
1	solcap_snp_c1_1838	PotVar0050207	0	68.9359	0
1	solcap_snp_c1_1838	PotVar0050245	0	68.9359	0
1	solcap_snp_c1_1838	PotVar0050453	0	68.9359	0
1	PotVar0050432	solcap_snp_c1_1838	0	68.9359	0
1	solcap_snp_c1_1838	solcap_snp_c1_1847	0	68.9359	0
1	solcap_snp_c1_1838	PotVar0050599	0	68.9359	0
1	PotVar0050120	PotVar0050133	0	68.9359	0
1	PotVar0050120	PotVar0050207	0	68.9359	0
1	PotVar0050120	PotVar0050245	0	68.9359	0
1	PotVar0050120	PotVar0050453	0	68.9359	0
1	PotVar0050432	PotVar0050120	0	68.9359	0
1	solcap_snp_c1_1847	PotVar0050120	0	68.9359	0
1	PotVar0050120	PotVar0050599	0	68.9359	0
1	PotVar0050133	PotVar0050207	0	68.9359	0
1	PotVar0050133	PotVar0050245	0	68.9359	0
1	PotVar0050133	PotVar0050453	0	68.9359	0
1	PotVar0050432	PotVar0050133	0	68.9359	0
1	solcap_snp_c1_1847	PotVar0050133	0	68.9359	0
1	PotVar0050133	PotVar0050599	0	68.9359	0
1	PotVar0050207	PotVar0050245	0	68.9359	0
1	PotVar0050207	PotVar0050453	0	68.9359	0
1	PotVar0050432	PotVar0050207	0	68.9359	0
1	solcap_snp_c1_1847	PotVar0050207	0	68.9359	0
1	PotVar0050207	PotVar0050599	0	68.9359	0
1	PotVar0050245	PotVar0050453	0	68.9359	0
1	PotVar0050432	PotVar0050245	0	68.9359	0
1	solcap_snp_c1_1847	PotVar0050245	0	68.9359	0
1	PotVar0050245	PotVar0050599	0	68.9359	0
1	PotVar0050432	PotVar0050453	0	68.9359	0
1	solcap_snp_c1_1847	PotVar0050453	0	68.9359	0
1	PotVar0050453	PotVar0050599	0	68.9359	0
1	PotVar0050432	solcap_snp_c1_1847	0	68.9359	0
1	PotVar0050432	PotVar0050599	0	68.9359	0
1	solcap_snp_c1_1847	PotVar0050599	0	68.9359	0
1	PotVar0050773	PotVar0050806	0	68.9359	0
1	PotVar0050773	solcap_snp_c2_9988	0	68.9359	0
1	PotVar0050773	PotVar0050814	0	68.9359	0
1	PotVar0050806	solcap_snp_c2_9988	0	68.9359	0
1	PotVar0050806	PotVar0050814	0	68.9359	0
1	solcap_snp_c2_9988	PotVar0050814	0	68.9359	0
1	PotVar0119813	PotVar0120004	0	70.742	0
1	solcap_snp_c2_7056	solcap_snp_c2_7059	0	68.9359	0
1	PotVar0035301	PotVar0035543	0	68.9359	0
1	PotVar0049853	PotVar0049906	0	68.9359	0
1	PotVar0049906	PotVar0049929	0	67.4307	0
1	PotVar0049853	PotVar0049929	0	67.4307	0
1	PotVar0096778	PotVar0096787	0	68.9359	0
1	PotVar0126593	PotVar0126676	0	68.3338	0
1	PotVar0035697	solcap_snp_c2_36571	0	68.9359	0
1	solcap_snp_c2_36571	PotVar0035595	0	68.9359	0
1	PotVar0035595	PotVar0035697	0	68.9359	0
1	solcap_snp_c1_14219	PotVar0018848	0	70.441	0
1	PotVar0102174	solcap_snp_c2_35601	0	70.742	0
1	solcap_snp_c2_20507	PotVar0098421	0	70.14	0
1	PotVar0045210	PotVar0045404	0	70.441	0
1	PotVar0043404	PotVar0043513	0	70.441	0
1	PotVar0043404	PotVar0043559	0	70.441	0
1	PotVar0043513	PotVar0043559	0	70.441	0
1	PotVar0072127	PotVar0072239	0	70.14	0
1	PotVar0124463	PotVar0124552	0	70.14	0
1	PotVar0124463	solcap_snp_c2_49906	0	70.14	0
1	PotVar0124552	solcap_snp_c2_49906	0	70.14	0
1	PotVar0050316	PotVar0050601	0	69.839	0
1	PotVar0050316	solcap_snp_c2_5076	0	69.839	0
1	PotVar0050601	solcap_snp_c2_5076	0	69.839	0
1	PotVar0095184	PotVar0132333	0	70.742	0
1	PotVar0132333	solcap_snp_c2_27682	0	70.742	0
1	PotVar0132333	solcap_snp_c2_27677	0	69.2369	0
1	solcap_snp_c2_27682	PotVar0095184	0	70.742	0
1	PotVar0095184	solcap_snp_c2_27677	0	69.2369	0
1	solcap_snp_c2_27677	solcap_snp_c2_27682	0	69.2369	0
1	PotVar0088355	PotVar0122473	0	69.5379	0
1	PotVar0102161	solcap_snp_c2_49722	0	70.742	0
1	solcap_snp_c2_41438	PotVar0102161	0	70.742	0
1	solcap_snp_c2_49722	solcap_snp_c2_41438	0	70.742	0
1	PotVar0045459	PotVar0045167	0	70.742	0
1	PotVar0050864	PotVar0050824	0	69.5379	0
1	PotVar0099321	PotVar0099426	0	70.441	0
2	PotVar0038002	PotVar0038032	0	69.839	0
2	PotVar0062004	PotVar0062142	0	70.14	0
2	PotVar0062079	PotVar0062142	0	70.14	0
2	PotVar0062142	PotVar0062308	0	70.14	0
2	PotVar0062004	PotVar0062079	0	70.441	0
2	PotVar0062004	PotVar0062308	0	70.441	0
2	PotVar0062079	PotVar0062308	0	70.441	0
2	solcap_snp_c2_30952	solcap_snp_c2_41879	0	67.4307	0
2	PotVar0010735	PotVar0010874	0	70.441	0
2	PotVar0010874	PotVar0010934	0	69.839	0
2	PotVar0010874	PotVar0010928	0	70.441	0
2	PotVar0010735	PotVar0010934	0	69.839	0
2	PotVar0010735	PotVar0010928	0	70.441	0
2	PotVar0010934	PotVar0010928	0	69.839	0
2	PotVar0062484	PotVar0062566	0	68.3338	0
2	PotVar0062484	PotVar0062568	0	70.14	0
2	PotVar0062566	PotVar0062568	0	68.0328	0
2	PotVar0124128	PotVar0124142	0	70.441	0
2	PotVar0124128	PotVar0124165	0	68.0328	0
2	PotVar0124142	PotVar0124165	0	68.0328	0
2	PotVar0124219	PotVar0124338	0	70.441	0
2	PotVar0124165	PotVar0124219	0	68.0328	0
2	PotVar0124219	solcap_snp_c2_45319	0	70.441	0
2	PotVar0124165	PotVar0124338	0	68.0328	0
2	PotVar0124338	solcap_snp_c2_45319	0	70.441	0
2	PotVar0124165	solcap_snp_c2_45319	0	68.0328	0
2	PotVar0082438	PotVar0082313	0	68.6348	0
2	PotVar0082313	PotVar0125072	0	67.4307	0
2	PotVar0082438	PotVar0125072	0	65.9256	0
2	solcap_snp_c2_730	PotVar0109627	0	68.6348	0
2	PotVar0039021	PotVar0039050	0	70.441	0
2	PotVar0046535	PotVar0046722	0	69.5379	0
2	PotVar0046724	PotVar0046535	0	69.5379	0
2	PotVar0046608	PotVar0046535	0	69.5379	0
2	PotVar0046903	PotVar0046535	0	69.2369	0
2	PotVar0046535	PotVar0046900	0	68.9359	0
2	PotVar0046724	PotVar0046722	0	69.5379	0
2	PotVar0046608	PotVar0046722	0	69.5379	0
2	PotVar0046903	PotVar0046722	0	69.2369	0
2	PotVar0046722	PotVar0046900	0	68.9359	0
2	PotVar0046608	PotVar0046724	0	69.5379	0
2	PotVar0046724	PotVar0046903	0	69.2369	0
2	PotVar0046724	PotVar0046900	0	68.9359	0
2	PotVar0046608	PotVar0046903	0	69.2369	0
2	PotVar0046608	PotVar0046900	0	68.9359	0
2	PotVar0046903	PotVar0046900	0	68.9359	0
2	PotVar0002940	PotVar0002954	0	69.839	0
2	PotVar0002934	PotVar0002940	0	69.5379	0
2	PotVar0002940	PotVar0003017	0	69.2369	0
2	PotVar0002934	PotVar0002954	0	70.14	0
2	PotVar0002954	PotVar0003017	0	69.839	0
2	PotVar0002934	PotVar0003017	0	69.5379	0
2	PotVar0003253	PotVar0003379	0	70.14	0
2	PotVar0039293	PotVar0039503	0	69.839	0
2	PotVar0039293	PotVar0039524	0	67.1297	0
2	PotVar0039293	PotVar0039162	0	70.742	0
2	PotVar0039503	PotVar0039524	0	66.8287	0
2	PotVar0039503	PotVar0039162	0	69.839	0
2	PotVar0039524	PotVar0039162	0	67.1297	0
2	PotVar0046364	PotVar0046427	0	69.5379	0
2	PotVar0046968	PotVar0047042	0	69.5379	0
2	PotVar0038914	PotVar0039112	0	70.742	0
2	PotVar0010703	solcap_snp_c2_40610	0	69.5379	0
2	PotVar0002507	PotVar0002627	0	69.5379	0
2	PotVar0007182	PotVar0007146	0	62.9153	0
2	PotVar0094218	PotVar0094115	0	69.5379	0
2	PotVar0094115	PotVar0094276	0	70.441	0
2	PotVar0094218	PotVar0094276	0	69.2369	0
2	PotVar0003627	PotVar0003791	0	69.2369	0
2	PotVar0003444	PotVar0003627	0	69.2369	0
2	PotVar0003627	PotVar0003792	0	69.2369	0
2	PotVar0003444	PotVar0003791	0	69.2369	0
2	PotVar0003791	PotVar0003792	0	69.2369	0
2	PotVar0003444	PotVar0003792	0	69.2369	0
2	PotVar0010629	PotVar0010684	0	69.5379	0
2	PotVar0010629	PotVar0010869	0	69.5379	0
2	PotVar0010684	PotVar0010869	0	70.441	0
2	PotVar0117640	PotVar0117650	0	70.742	0
2	PotVar0117640	solcap_snp_c2_21721	0	70.441	0
2	PotVar0117640	solcap_snp_c2_21717	0	70.742	0
2	solcap_snp_c2_21721	PotVar0117650	0	70.441	0
2	PotVar0117650	solcap_snp_c2_21717	0	70.742	0
2	solcap_snp_c2_21721	solcap_snp_c2_21717	0	70.441	0
2	PotVar0094361	solcap_snp_c2_41495	0	70.441	0
2	PotVar0094361	PotVar0094383	0	70.441	0
2	solcap_snp_c2_41495	PotVar0094383	0	70.441	0
2	solcap_snp_c2_37248	solcap_snp_c2_39705	0	70.14	0
2	PotVar0006826	PotVar0006851	0	70.14	0
2	D_locus_(DFR)_A_LG02	D_locus_(DFR)_C_LG02	0	69.5379	0
2	D_locus_(DFR)_A_LG02	D_locus_(DFR)_D_LG02	0	68.9359	0
2	D_locus_(DFR)_A_LG02	PotVar0009466	0	69.2369	0
2	D_locus_(DFR)_A_LG02	PotVar0009505	0	69.5379	0
2	D_locus_(DFR)_A_LG02	PotVar0009747	0	69.5379	0
2	D_locus_(DFR)_A_LG02	D_locus_(DFR)_G_LG02	0	69.2369	0
2	PotVar0009483	D_locus_(DFR)_A_LG02	0	69.2369	0
2	PotVar0009827	D_locus_(DFR)_A_LG02	0	69.5379	0
2	PotVar0009844	D_locus_(DFR)_A_LG02	0	69.5379	0
2	D_locus_(DFR)_A_LG02	D_locus_(DFR)_E_LG02	0	69.5379	0
2	D_locus_(DFR)_A_LG02	D_locus_(DFR)_H_LG02	0	69.5379	0
2	D_locus_(DFR)_A_LG02	solcap_snp_c1_7964	0	69.2369	0
2	D_locus_(DFR)_A_LG02	PotVar0009951	0	69.2369	0
2	PotVar0010007	D_locus_(DFR)_A_LG02	0	69.2369	0
2	D_locus_(DFR)_C_LG02	D_locus_(DFR)_D_LG02	0	68.9359	0
2	D_locus_(DFR)_C_LG02	PotVar0009466	0	69.2369	0
2	D_locus_(DFR)_C_LG02	PotVar0009505	0	69.839	0
2	D_locus_(DFR)_C_LG02	PotVar0009747	0	69.839	0
2	D_locus_(DFR)_C_LG02	D_locus_(DFR)_G_LG02	0	69.5379	0
2	PotVar0009483	D_locus_(DFR)_C_LG02	0	69.2369	0
2	PotVar0009827	D_locus_(DFR)_C_LG02	0	69.839	0
2	PotVar0009844	D_locus_(DFR)_C_LG02	0	69.839	0
2	D_locus_(DFR)_C_LG02	D_locus_(DFR)_E_LG02	0	69.839	0
2	D_locus_(DFR)_C_LG02	D_locus_(DFR)_H_LG02	0	69.839	0
2	D_locus_(DFR)_C_LG02	solcap_snp_c1_7964	0	69.5379	0
2	D_locus_(DFR)_C_LG02	PotVar0009951	0	69.5379	0
2	PotVar0010007	D_locus_(DFR)_C_LG02	0	69.5379	0
2	D_locus_(DFR)_D_LG02	PotVar0009466	0	68.9359	0
2	D_locus_(DFR)_D_LG02	PotVar0009505	0	68.9359	0
2	D_locus_(DFR)_D_LG02	PotVar0009747	0	68.9359	0
2	D_locus_(DFR)_D_LG02	D_locus_(DFR)_G_LG02	0	68.6348	0
2	PotVar0009483	D_locus_(DFR)_D_LG02	0	68.6348	0
2	PotVar0009827	D_locus_(DFR)_D_LG02	0	68.9359	0
2	PotVar0009844	D_locus_(DFR)_D_LG02	0	68.9359	0
2	D_locus_(DFR)_D_LG02	D_locus_(DFR)_E_LG02	0	68.9359	0
2	D_locus_(DFR)_D_LG02	D_locus_(DFR)_H_LG02	0	68.9359	0
2	D_locus_(DFR)_D_LG02	solcap_snp_c1_7964	0	68.9359	0
2	D_locus_(DFR)_D_LG02	PotVar0009951	0	68.9359	0
2	PotVar0010007	D_locus_(DFR)_D_LG02	0	68.6348	0
2	PotVar0009466	PotVar0009505	0	69.2369	0
2	PotVar0009466	PotVar0009747	0	69.5379	0
2	PotVar0009466	D_locus_(DFR)_G_LG02	0	69.2369	0
2	PotVar0009466	PotVar0009483	0	69.2369	0
2	PotVar0009466	PotVar0009827	0	69.5379	0
2	PotVar0009466	PotVar0009844	0	69.5379	0
2	D_locus_(DFR)_E_LG02	PotVar0009466	0	69.5379	0
2	PotVar0009466	D_locus_(DFR)_H_LG02	0	69.5379	0
2	PotVar0009466	solcap_snp_c1_7964	0	69.2369	0
2	PotVar0009466	PotVar0009951	0	69.2369	0
2	PotVar0010007	PotVar0009466	0	68.9359	0
2	PotVar0009505	PotVar0009747	0	69.839	0
2	PotVar0009505	D_locus_(DFR)_G_LG02	0	69.5379	0
2	PotVar0009505	PotVar0009483	0	69.2369	0
2	PotVar0009505	PotVar0009827	0	69.839	0
2	PotVar0009505	PotVar0009844	0	69.839	0
2	D_locus_(DFR)_E_LG02	PotVar0009505	0	69.839	0
2	PotVar0009505	D_locus_(DFR)_H_LG02	0	69.839	0
2	PotVar0009505	solcap_snp_c1_7964	0	69.5379	0
2	PotVar0009505	PotVar0009951	0	69.5379	0
2	PotVar0009505	PotVar0010007	0	69.5379	0
2	PotVar0009747	D_locus_(DFR)_G_LG02	0	69.839	0
2	PotVar0009747	PotVar0009483	0	69.5379	0
2	PotVar0009747	PotVar0009827	0	70.14	0
2	PotVar0009747	PotVar0009844	0	70.14	0
2	D_locus_(DFR)_E_LG02	PotVar0009747	0	70.14	0
2	PotVar0009747	D_locus_(DFR)_H_LG02	0	70.14	0
2	PotVar0009747	solcap_snp_c1_7964	0	69.839	0
2	PotVar0009747	PotVar0009951	0	69.5379	0
2	PotVar0009747	PotVar0010007	0	69.5379	0
2	D_locus_(DFR)_G_LG02	PotVar0009483	0	69.2369	0
2	D_locus_(DFR)_G_LG02	PotVar0009827	0	69.839	0
2	D_locus_(DFR)_G_LG02	PotVar0009844	0	69.839	0
2	D_locus_(DFR)_E_LG02	D_locus_(DFR)_G_LG02	0	69.839	0
2	D_locus_(DFR)_G_LG02	D_locus_(DFR)_H_LG02	0	69.839	0
2	solcap_snp_c1_7964	D_locus_(DFR)_G_LG02	0	69.5379	0
2	PotVar0009951	D_locus_(DFR)_G_LG02	0	69.2369	0
2	D_locus_(DFR)_G_LG02	PotVar0010007	0	69.2369	0
2	PotVar0009483	PotVar0009827	0	69.5379	0
2	PotVar0009483	PotVar0009844	0	69.5379	0
2	PotVar0009483	D_locus_(DFR)_E_LG02	0	69.5379	0
2	D_locus_(DFR)_H_LG02	PotVar0009483	0	69.5379	0
2	solcap_snp_c1_7964	PotVar0009483	0	69.2369	0
2	PotVar0009951	PotVar0009483	0	68.9359	0
2	PotVar0009483	PotVar0010007	0	68.9359	0
2	PotVar0009827	PotVar0009844	0	70.14	0
2	PotVar0009827	D_locus_(DFR)_E_LG02	0	70.14	0
2	D_locus_(DFR)_H_LG02	PotVar0009827	0	70.14	0
2	solcap_snp_c1_7964	PotVar0009827	0	69.839	0
2	PotVar0009951	PotVar0009827	0	69.5379	0
2	PotVar0009827	PotVar0010007	0	69.5379	0
2	PotVar0009844	D_locus_(DFR)_E_LG02	0	70.14	0
2	D_locus_(DFR)_H_LG02	PotVar0009844	0	70.14	0
2	solcap_snp_c1_7964	PotVar0009844	0	69.839	0
2	PotVar0009951	PotVar0009844	0	69.5379	0
2	PotVar0009844	PotVar0010007	0	69.5379	0
2	D_locus_(DFR)_E_LG02	D_locus_(DFR)_H_LG02	0	70.14	0
2	D_locus_(DFR)_E_LG02	solcap_snp_c1_7964	0	69.839	0
2	D_locus_(DFR)_E_LG02	PotVar0009951	0	69.5379	0
2	PotVar0010007	D_locus_(DFR)_E_LG02	0	69.5379	0
2	solcap_snp_c1_7964	D_locus_(DFR)_H_LG02	0	69.839	0
2	PotVar0009951	D_locus_(DFR)_H_LG02	0	69.5379	0
2	D_locus_(DFR)_H_LG02	PotVar0010007	0	69.5379	0
2	PotVar0009951	solcap_snp_c1_7964	0	69.2369	0
2	solcap_snp_c1_7964	PotVar0010007	0	69.2369	0
2	PotVar0009951	PotVar0010007	0	69.2369	0
2	solcap_snp_c2_7423	solcap_snp_c2_7424	0	68.6348	0
2	PotVar0038033	PotVar0038035	0	70.742	0
2	PotVar0046575	PotVar0046640	0	69.2369	0
2	PotVar0046575	PotVar0046916	0	70.742	0
2	PotVar0046640	PotVar0046916	0	69.2369	0
2	PotVar0010677	PotVar0010835	0	70.742	0
2	PotVar0010677	PotVar0010948	0	70.742	0
2	PotVar0010835	PotVar0010948	0	70.742	0
2	PotVar0010353	solcap_snp_c2_42133	0	70.14	0
2	PotVar0003452	solcap_snp_c1_5931	0	68.3338	0
2	solcap_snp_c1_12320	PotVar0124100	0	69.839	0
2	PotVar0009171	PotVar0009282	0	69.5379	0
2	PotVar0002132	PotVar0002188	0	69.839	0
2	solcap_snp_c2_15066	PotVar0002132	0	69.839	0
2	solcap_snp_c1_7871	PotVar0002132	0	69.839	0
2	solcap_snp_c2_15067	PotVar0002132	0	63.5173	0
2	PotVar0002132	PotVar0002196	0	69.839	0
2	solcap_snp_c2_15066	PotVar0002188	0	69.839	0
2	solcap_snp_c1_7871	PotVar0002188	0	69.839	0
2	solcap_snp_c2_15067	PotVar0002188	0	63.5173	0
2	PotVar0002188	PotVar0002196	0	69.839	0
2	solcap_snp_c1_7871	solcap_snp_c2_15066	0	69.839	0
2	solcap_snp_c2_15066	solcap_snp_c2_15067	0	63.8184	0
2	solcap_snp_c2_15066	PotVar0002196	0	69.839	0
2	solcap_snp_c1_7871	solcap_snp_c2_15067	0	63.5173	0
2	solcap_snp_c1_7871	PotVar0002196	0	69.839	0
2	solcap_snp_c2_15067	PotVar0002196	0	63.5173	0
2	PotVar0002770	PotVar0002772	0	69.5379	0
2	PotVar0003054	solcap_snp_c2_35689	0	69.5379	0
2	PotVar0003054	solcap_snp_c2_35693	0	69.5379	0
2	PotVar0003054	PotVar0002935	0	69.5379	0
2	PotVar0003054	PotVar0003004	0	69.5379	0
2	PotVar0003054	PotVar0003084	0	69.5379	0
2	PotVar0003054	PotVar0003442	0	69.2369	0
2	PotVar0003054	PotVar0003462	0	69.5379	0
2	solcap_snp_c1_5909	PotVar0003054	0	69.5379	0
2	solcap_snp_c2_35691	PotVar0003054	0	69.2369	0
2	solcap_snp_c2_35695	PotVar0003054	0	69.5379	0
2	solcap_snp_c2_35698	PotVar0003054	0	69.5379	0
2	solcap_snp_c2_35701	PotVar0003054	0	69.5379	0
2	PotVar0003054	solcap_snp_c1_5908	0	69.5379	0
2	solcap_snp_c1_5924	PotVar0003054	0	69.5379	0
2	solcap_snp_c2_35702	PotVar0003054	0	69.5379	0
2	PotVar0003054	solcap_snp_c2_35694	0	69.5379	0
2	PotVar0003054	PotVar0003761	0	68.9359	0
2	PotVar0003054	PotVar0003546	0	69.5379	0
2	solcap_snp_c2_35689	solcap_snp_c2_35693	0	69.5379	0
2	solcap_snp_c2_35689	PotVar0002935	0	69.5379	0
2	solcap_snp_c2_35689	PotVar0003004	0	69.5379	0
2	solcap_snp_c2_35689	PotVar0003084	0	69.5379	0
2	solcap_snp_c2_35689	PotVar0003442	0	69.2369	0
2	solcap_snp_c2_35689	PotVar0003462	0	69.5379	0
2	solcap_snp_c1_5909	solcap_snp_c2_35689	0	69.5379	0
2	solcap_snp_c2_35691	solcap_snp_c2_35689	0	69.2369	0
2	solcap_snp_c2_35695	solcap_snp_c2_35689	0	69.5379	0
2	solcap_snp_c2_35698	solcap_snp_c2_35689	0	69.5379	0
2	solcap_snp_c2_35701	solcap_snp_c2_35689	0	69.5379	0
2	solcap_snp_c1_5908	solcap_snp_c2_35689	0	69.5379	0
2	solcap_snp_c1_5924	solcap_snp_c2_35689	0	69.5379	0
2	solcap_snp_c2_35702	solcap_snp_c2_35689	0	69.5379	0
2	solcap_snp_c2_35689	solcap_snp_c2_35694	0	69.5379	0
2	PotVar0003761	solcap_snp_c2_35689	0	68.9359	0
2	solcap_snp_c2_35689	PotVar0003546	0	69.5379	0
2	solcap_snp_c2_35693	PotVar0002935	0	69.5379	0
2	solcap_snp_c2_35693	PotVar0003004	0	69.5379	0
2	solcap_snp_c2_35693	PotVar0003084	0	69.5379	0
2	solcap_snp_c2_35693	PotVar0003442	0	69.2369	0
2	solcap_snp_c2_35693	PotVar0003462	0	69.5379	0
2	solcap_snp_c1_5909	solcap_snp_c2_35693	0	69.5379	0
2	solcap_snp_c2_35691	solcap_snp_c2_35693	0	69.2369	0
2	solcap_snp_c2_35695	solcap_snp_c2_35693	0	69.5379	0
2	solcap_snp_c2_35698	solcap_snp_c2_35693	0	69.5379	0
2	solcap_snp_c2_35701	solcap_snp_c2_35693	0	69.5379	0
2	solcap_snp_c1_5908	solcap_snp_c2_35693	0	69.5379	0
2	solcap_snp_c1_5924	solcap_snp_c2_35693	0	69.5379	0
2	solcap_snp_c2_35702	solcap_snp_c2_35693	0	69.5379	0
2	solcap_snp_c2_35693	solcap_snp_c2_35694	0	69.5379	0
2	PotVar0003761	solcap_snp_c2_35693	0	68.9359	0
2	solcap_snp_c2_35693	PotVar0003546	0	69.5379	0
2	PotVar0002935	PotVar0003004	0	69.5379	0
2	PotVar0002935	PotVar0003084	0	69.5379	0
2	PotVar0002935	PotVar0003442	0	69.2369	0
2	PotVar0002935	PotVar0003462	0	69.5379	0
2	PotVar0002935	solcap_snp_c1_5909	0	69.5379	0
2	PotVar0002935	solcap_snp_c2_35691	0	69.2369	0
2	PotVar0002935	solcap_snp_c2_35695	0	69.5379	0
2	PotVar0002935	solcap_snp_c2_35698	0	69.5379	0
2	PotVar0002935	solcap_snp_c2_35701	0	69.5379	0
2	solcap_snp_c1_5908	PotVar0002935	0	69.5379	0
2	PotVar0002935	solcap_snp_c1_5924	0	69.5379	0
2	PotVar0002935	solcap_snp_c2_35702	0	69.5379	0
2	solcap_snp_c2_35694	PotVar0002935	0	69.5379	0
2	PotVar0003761	PotVar0002935	0	68.9359	0
2	PotVar0002935	PotVar0003546	0	69.5379	0
2	PotVar0003004	PotVar0003084	0	69.5379	0
2	PotVar0003004	PotVar0003442	0	69.2369	0
2	PotVar0003004	PotVar0003462	0	69.5379	0
2	PotVar0003004	solcap_snp_c1_5909	0	69.5379	0
2	PotVar0003004	solcap_snp_c2_35691	0	69.2369	0
2	PotVar0003004	solcap_snp_c2_35695	0	69.5379	0
2	PotVar0003004	solcap_snp_c2_35698	0	69.5379	0
2	PotVar0003004	solcap_snp_c2_35701	0	69.5379	0
2	solcap_snp_c1_5908	PotVar0003004	0	69.5379	0
2	PotVar0003004	solcap_snp_c1_5924	0	69.5379	0
2	PotVar0003004	solcap_snp_c2_35702	0	69.5379	0
2	solcap_snp_c2_35694	PotVar0003004	0	69.5379	0
2	PotVar0003761	PotVar0003004	0	68.9359	0
2	PotVar0003004	PotVar0003546	0	69.5379	0
2	PotVar0003084	PotVar0003442	0	69.2369	0
2	PotVar0003084	PotVar0003462	0	69.5379	0
2	PotVar0003084	solcap_snp_c1_5909	0	69.5379	0
2	PotVar0003084	solcap_snp_c2_35691	0	69.2369	0
2	PotVar0003084	solcap_snp_c2_35695	0	69.5379	0
2	PotVar0003084	solcap_snp_c2_35698	0	69.5379	0
2	PotVar0003084	solcap_snp_c2_35701	0	69.5379	0
2	solcap_snp_c1_5908	PotVar0003084	0	69.5379	0
2	PotVar0003084	solcap_snp_c1_5924	0	69.5379	0
2	PotVar0003084	solcap_snp_c2_35702	0	69.5379	0
2	solcap_snp_c2_35694	PotVar0003084	0	69.5379	0
2	PotVar0003761	PotVar0003084	0	68.9359	0
2	PotVar0003084	PotVar0003546	0	69.5379	0
2	PotVar0003442	PotVar0003462	0	69.2369	0
2	PotVar0003442	solcap_snp_c1_5909	0	69.2369	0
2	PotVar0003442	solcap_snp_c2_35691	0	69.2369	0
2	PotVar0003442	solcap_snp_c2_35695	0	69.2369	0
2	PotVar0003442	solcap_snp_c2_35698	0	69.2369	0
2	PotVar0003442	solcap_snp_c2_35701	0	69.2369	0
2	solcap_snp_c1_5908	PotVar0003442	0	69.2369	0
2	PotVar0003442	solcap_snp_c1_5924	0	69.2369	0
2	PotVar0003442	solcap_snp_c2_35702	0	69.2369	0
2	solcap_snp_c2_35694	PotVar0003442	0	69.2369	0
2	PotVar0003761	PotVar0003442	0	68.9359	0
2	PotVar0003442	PotVar0003546	0	69.2369	0
2	PotVar0003462	solcap_snp_c1_5909	0	69.5379	0
2	PotVar0003462	solcap_snp_c2_35691	0	69.2369	0
2	PotVar0003462	solcap_snp_c2_35695	0	69.5379	0
2	PotVar0003462	solcap_snp_c2_35698	0	69.5379	0
2	PotVar0003462	solcap_snp_c2_35701	0	69.5379	0
2	solcap_snp_c1_5908	PotVar0003462	0	69.5379	0
2	PotVar0003462	solcap_snp_c1_5924	0	69.5379	0
2	PotVar0003462	solcap_snp_c2_35702	0	69.5379	0
2	solcap_snp_c2_35694	PotVar0003462	0	69.5379	0
2	PotVar0003761	PotVar0003462	0	68.9359	0
2	PotVar0003462	PotVar0003546	0	69.5379	0
2	solcap_snp_c1_5909	solcap_snp_c2_35691	0	69.2369	0
2	solcap_snp_c1_5909	solcap_snp_c2_35695	0	69.5379	0
2	solcap_snp_c1_5909	solcap_snp_c2_35698	0	69.5379	0
2	solcap_snp_c1_5909	solcap_snp_c2_35701	0	69.5379	0
2	solcap_snp_c1_5909	solcap_snp_c1_5908	0	69.5379	0
2	solcap_snp_c1_5909	solcap_snp_c1_5924	0	69.5379	0
2	solcap_snp_c1_5909	solcap_snp_c2_35702	0	69.5379	0
2	solcap_snp_c1_5909	solcap_snp_c2_35694	0	69.5379	0
2	solcap_snp_c1_5909	PotVar0003761	0	68.9359	0
2	PotVar0003546	solcap_snp_c1_5909	0	69.5379	0
2	solcap_snp_c2_35691	solcap_snp_c2_35695	0	69.2369	0
2	solcap_snp_c2_35691	solcap_snp_c2_35698	0	69.2369	0
2	solcap_snp_c2_35691	solcap_snp_c2_35701	0	69.2369	0
2	solcap_snp_c2_35691	solcap_snp_c1_5908	0	69.2369	0
2	solcap_snp_c1_5924	solcap_snp_c2_35691	0	69.2369	0
2	solcap_snp_c2_35691	solcap_snp_c2_35702	0	69.2369	0
2	solcap_snp_c2_35691	solcap_snp_c2_35694	0	69.2369	0
2	solcap_snp_c2_35691	PotVar0003761	0	68.9359	0
2	PotVar0003546	solcap_snp_c2_35691	0	69.2369	0
2	solcap_snp_c2_35695	solcap_snp_c2_35698	0	69.5379	0
2	solcap_snp_c2_35695	solcap_snp_c2_35701	0	69.5379	0
2	solcap_snp_c2_35695	solcap_snp_c1_5908	0	69.5379	0
2	solcap_snp_c1_5924	solcap_snp_c2_35695	0	69.5379	0
2	solcap_snp_c2_35695	solcap_snp_c2_35702	0	69.5379	0
2	solcap_snp_c2_35695	solcap_snp_c2_35694	0	69.5379	0
2	solcap_snp_c2_35695	PotVar0003761	0	68.9359	0
2	PotVar0003546	solcap_snp_c2_35695	0	69.5379	0
2	solcap_snp_c2_35698	solcap_snp_c2_35701	0	69.5379	0
2	solcap_snp_c2_35698	solcap_snp_c1_5908	0	69.5379	0
2	solcap_snp_c1_5924	solcap_snp_c2_35698	0	69.5379	0
2	solcap_snp_c2_35698	solcap_snp_c2_35702	0	69.5379	0
2	solcap_snp_c2_35698	solcap_snp_c2_35694	0	69.5379	0
2	solcap_snp_c2_35698	PotVar0003761	0	68.9359	0
2	PotVar0003546	solcap_snp_c2_35698	0	69.5379	0
2	solcap_snp_c2_35701	solcap_snp_c1_5908	0	69.5379	0
2	solcap_snp_c1_5924	solcap_snp_c2_35701	0	69.5379	0
2	solcap_snp_c2_35701	solcap_snp_c2_35702	0	69.5379	0
2	solcap_snp_c2_35701	solcap_snp_c2_35694	0	69.5379	0
2	solcap_snp_c2_35701	PotVar0003761	0	68.9359	0
2	PotVar0003546	solcap_snp_c2_35701	0	69.5379	0
2	solcap_snp_c1_5924	solcap_snp_c1_5908	0	69.5379	0
2	solcap_snp_c2_35702	solcap_snp_c1_5908	0	69.5379	0
2	solcap_snp_c1_5908	solcap_snp_c2_35694	0	69.5379	0
2	PotVar0003761	solcap_snp_c1_5908	0	68.9359	0
2	solcap_snp_c1_5908	PotVar0003546	0	69.5379	0
2	solcap_snp_c1_5924	solcap_snp_c2_35702	0	69.5379	0
2	solcap_snp_c1_5924	solcap_snp_c2_35694	0	69.5379	0
2	solcap_snp_c1_5924	PotVar0003761	0	68.9359	0
2	PotVar0003546	solcap_snp_c1_5924	0	69.5379	0
2	solcap_snp_c2_35702	solcap_snp_c2_35694	0	69.5379	0
2	solcap_snp_c2_35702	PotVar0003761	0	68.9359	0
2	PotVar0003546	solcap_snp_c2_35702	0	69.5379	0
2	PotVar0003761	solcap_snp_c2_35694	0	68.9359	0
2	solcap_snp_c2_35694	PotVar0003546	0	69.5379	0
2	PotVar0003761	PotVar0003546	0	68.9359	0
2	PotVar0094352	PotVar0094171	0	70.441	0
2	PotVar0094537	PotVar0094171	0	70.441	0
2	PotVar0094171	PotVar0094224	0	70.441	0
2	PotVar0094352	PotVar0094537	0	70.742	0
2	PotVar0094352	PotVar0094224	0	70.742	0
2	PotVar0094537	PotVar0094224	0	70.742	0
2	PotVar0002438	PotVar0002461	0	69.5379	0
2	PotVar0002461	solcap_snp_c2_24869	0	69.5379	0
2	PotVar0002433	PotVar0002461	0	69.5379	0
2	PotVar0002461	PotVar0002481	0	69.5379	0
2	PotVar0002438	solcap_snp_c2_24869	0	69.5379	0
2	PotVar0002433	PotVar0002438	0	69.5379	0
2	PotVar0002438	PotVar0002481	0	69.5379	0
2	solcap_snp_c2_24869	PotVar0002433	0	69.5379	0
2	PotVar0002481	solcap_snp_c2_24869	0	69.5379	0
2	PotVar0002433	PotVar0002481	0	69.5379	0
2	PotVar0002504	PotVar0002556	0	69.2369	0
2	PotVar0002715	PotVar0002556	0	69.5379	0
2	PotVar0002556	PotVar0002594	0	69.5379	0
2	PotVar0002715	PotVar0002504	0	69.2369	0
2	PotVar0002504	PotVar0002594	0	69.2369	0
2	PotVar0002715	PotVar0002594	0	69.5379	0
2	PotVar0109791	solcap_snp_c1_233	0	68.6348	0
2	solcap_snp_c1_233	PotVar0109750	0	68.6348	0
2	solcap_snp_c2_765	solcap_snp_c1_233	0	70.441	0
2	PotVar0032442	solcap_snp_c1_233	0	70.742	0
2	solcap_snp_c1_233	solcap_snp_c1_239	0	70.742	0
2	PotVar0109791	PotVar0109750	0	68.0328	0
2	solcap_snp_c2_765	PotVar0109791	0	68.6348	0
2	PotVar0032442	PotVar0109791	0	68.6348	0
2	PotVar0109791	solcap_snp_c2_14690	0	68.6348	0
2	PotVar0109791	solcap_snp_c1_239	0	68.6348	0
2	PotVar0109750	solcap_snp_c2_765	0	68.6348	0
2	PotVar0109750	PotVar0032442	0	68.6348	0
2	solcap_snp_c2_14690	PotVar0109750	0	68.6348	0
2	solcap_snp_c1_239	PotVar0109750	0	68.6348	0
2	solcap_snp_c2_765	PotVar0032442	0	70.441	0
2	solcap_snp_c2_765	solcap_snp_c1_239	0	70.441	0
2	PotVar0032442	solcap_snp_c1_239	0	70.742	0
2	solcap_snp_c1_15975	solcap_snp_c2_30940	0	70.441	0
2	solcap_snp_c2_30940	solcap_snp_c2_30950	0	70.742	0
2	PotVar0054527	solcap_snp_c2_30940	0	70.742	0
2	solcap_snp_c2_30940	solcap_snp_c2_49068	0	70.441	0
2	solcap_snp_c2_30940	solcap_snp_c1_868	0	70.441	0
2	solcap_snp_c1_15975	solcap_snp_c2_30950	0	70.441	0
2	PotVar0054527	solcap_snp_c1_15975	0	70.441	0
2	solcap_snp_c1_15975	solcap_snp_c2_49068	0	70.14	0
2	solcap_snp_c1_15975	solcap_snp_c1_868	0	70.441	0
2	PotVar0054527	solcap_snp_c2_30950	0	70.742	0
2	solcap_snp_c2_30950	solcap_snp_c2_49068	0	70.441	0
2	solcap_snp_c2_30950	solcap_snp_c1_868	0	70.441	0
2	PotVar0054527	solcap_snp_c2_49068	0	70.441	0
2	solcap_snp_c1_868	PotVar0054527	0	70.441	0
2	solcap_snp_c2_49068	solcap_snp_c1_868	0	70.14	0
2	solcap_snp_c2_41878	solcap_snp_c2_41904	0	70.441	0
2	solcap_snp_c2_41904	solcap_snp_c2_41906	0	70.742	0
2	solcap_snp_c2_41904	solcap_snp_c2_41874	0	63.5173	0
2	solcap_snp_c2_41878	solcap_snp_c2_41906	0	70.441	0
2	solcap_snp_c2_41878	solcap_snp_c2_41874	0	63.2163	0
2	solcap_snp_c2_41906	solcap_snp_c2_41874	0	63.5173	0
2	solcap_snp_c2_47196	solcap_snp_c2_47201	0	69.5379	0
2	solcap_snp_c2_47196	PotVar0002892	0	69.5379	0
2	solcap_snp_c2_47196	solcap_snp_c2_47163	0	69.5379	0
2	solcap_snp_c2_47201	PotVar0002892	0	69.5379	0
2	solcap_snp_c2_47201	solcap_snp_c2_47163	0	69.5379	0
2	PotVar0002892	solcap_snp_c2_47163	0	69.5379	0
2	solcap_snp_c2_30156	solcap_snp_c2_47765	0	70.14	0
2	PotVar0009411	PotVar0009460	0	70.441	0
2	PotVar0009673	PotVar0009651	0	67.7317	0
2	PotVar0009651	PotVar0009808	0	67.7317	0
2	PotVar0009673	PotVar0009808	0	70.742	0
2	PotVar0054438	solcap_snp_c2_30915	0	70.14	0
2	PotVar0054438	PotVar0054546	0	70.14	0
2	PotVar0054438	solcap_snp_c2_47096	0	69.5379	0
2	PotVar0054546	solcap_snp_c2_30915	0	70.742	0
2	solcap_snp_c2_30915	solcap_snp_c2_47096	0	70.14	0
2	PotVar0054546	solcap_snp_c2_47096	0	70.14	0
2	PotVar0046902	PotVar0047075	0	70.441	0
2	PotVar0047075	PotVar0047107	0	70.441	0
2	PotVar0046902	PotVar0047107	0	70.441	0
2	solcap_snp_c2_27268	solcap_snp_c2_27372	0	69.839	0
2	PotVar0001686	solcap_snp_c2_27268	0	69.839	0
2	solcap_snp_c2_27268	PotVar0001625	0	69.5379	0
2	PotVar0001686	solcap_snp_c2_27372	0	70.14	0
2	solcap_snp_c2_27372	PotVar0001625	0	69.839	0
2	PotVar0001686	PotVar0001625	0	69.839	0
2	PotVar0038389	PotVar0038423	0	70.14	0
2	PotVar0038389	PotVar0038425	0	70.14	0
2	PotVar0038423	PotVar0038425	0	70.14	0
2	PotVar0038859	PotVar0038876	0	70.441	0
2	PotVar0038859	PotVar0038880	0	70.441	0
2	PotVar0038876	PotVar0038880	0	70.441	0
2	PotVar0032441	PotVar0039373	0	70.742	0
2	PotVar0039373	PotVar0032158	0	69.839	0
2	solcap_snp_c2_17424	PotVar0039373	0	70.742	0
2	PotVar0039373	PotVar0054564	0	70.742	0
2	solcap_snp_c1_15873	PotVar0039373	0	70.742	0
2	PotVar0039373	solcap_snp_c1_4792	0	70.742	0
2	PotVar0039416	PotVar0039373	0	70.441	0
2	PotVar0039373	PotVar0075203	0	70.441	0
2	PotVar0032521	PotVar0039373	0	70.742	0
2	solcap_snp_c2_30164	PotVar0039373	0	70.742	0
2	PotVar0039373	PotVar0099232	0	70.742	0
2	PotVar0039373	PotVar0039384	0	70.441	0
2	PotVar0054547	PotVar0039373	0	69.2369	0
2	solcap_snp_c2_785	PotVar0039373	0	70.742	0
2	PotVar0039373	solcap_snp_c2_17427	0	70.742	0
2	PotVar0032158	PotVar0032441	0	69.839	0
2	solcap_snp_c2_17424	PotVar0032441	0	70.742	0
2	PotVar0032441	PotVar0054564	0	70.742	0
2	solcap_snp_c1_15873	PotVar0032441	0	70.742	0
2	PotVar0032441	solcap_snp_c1_4792	0	70.742	0
2	PotVar0039416	PotVar0032441	0	70.441	0
2	PotVar0032441	PotVar0075203	0	70.441	0
2	PotVar0032441	PotVar0032521	0	70.742	0
2	solcap_snp_c2_30164	PotVar0032441	0	70.742	0
2	PotVar0032441	PotVar0099232	0	70.742	0
2	PotVar0032441	PotVar0039384	0	70.441	0
2	PotVar0054547	PotVar0032441	0	69.2369	0
2	solcap_snp_c2_785	PotVar0032441	0	70.742	0
2	PotVar0032441	solcap_snp_c2_17427	0	70.742	0
2	PotVar0032158	solcap_snp_c2_17424	0	69.839	0
2	PotVar0054564	PotVar0032158	0	69.839	0
2	PotVar0032158	solcap_snp_c1_15873	0	69.839	0
2	solcap_snp_c1_4792	PotVar0032158	0	69.839	0
2	PotVar0032158	PotVar0039416	0	69.5379	0
2	PotVar0075203	PotVar0032158	0	69.5379	0
2	PotVar0032158	PotVar0032521	0	69.839	0
2	PotVar0032158	solcap_snp_c2_30164	0	69.839	0
2	PotVar0099232	PotVar0032158	0	69.839	0
2	PotVar0039384	PotVar0032158	0	69.5379	0
2	PotVar0032158	PotVar0054547	0	68.6348	0
2	PotVar0032158	solcap_snp_c2_785	0	69.839	0
2	solcap_snp_c2_17427	PotVar0032158	0	69.839	0
2	solcap_snp_c2_17424	PotVar0054564	0	70.742	0
2	solcap_snp_c1_15873	solcap_snp_c2_17424	0	70.742	0
2	solcap_snp_c1_4792	solcap_snp_c2_17424	0	70.742	0
2	PotVar0039416	solcap_snp_c2_17424	0	70.441	0
2	solcap_snp_c2_17424	PotVar0075203	0	70.441	0
2	solcap_snp_c2_17424	PotVar0032521	0	70.742	0
2	solcap_snp_c2_17424	solcap_snp_c2_30164	0	70.742	0
2	solcap_snp_c2_17424	PotVar0099232	0	70.742	0
2	solcap_snp_c2_17424	PotVar0039384	0	70.441	0
2	PotVar0054547	solcap_snp_c2_17424	0	69.2369	0
2	solcap_snp_c2_17424	solcap_snp_c2_785	0	70.742	0
2	solcap_snp_c2_17427	solcap_snp_c2_17424	0	70.742	0
2	solcap_snp_c1_15873	PotVar0054564	0	70.742	0
2	PotVar0054564	solcap_snp_c1_4792	0	70.742	0
2	PotVar0054564	PotVar0039416	0	70.441	0
2	PotVar0054564	PotVar0075203	0	70.441	0
2	PotVar0032521	PotVar0054564	0	70.742	0
2	solcap_snp_c2_30164	PotVar0054564	0	70.742	0
2	PotVar0054564	PotVar0099232	0	70.742	0
2	PotVar0039384	PotVar0054564	0	70.441	0
2	PotVar0054564	PotVar0054547	0	69.2369	0
2	solcap_snp_c2_785	PotVar0054564	0	70.742	0
2	PotVar0054564	solcap_snp_c2_17427	0	70.742	0
2	solcap_snp_c1_4792	solcap_snp_c1_15873	0	70.742	0
2	PotVar0039416	solcap_snp_c1_15873	0	70.441	0
2	solcap_snp_c1_15873	PotVar0075203	0	70.441	0
2	solcap_snp_c1_15873	PotVar0032521	0	70.742	0
2	solcap_snp_c1_15873	solcap_snp_c2_30164	0	70.742	0
2	solcap_snp_c1_15873	PotVar0099232	0	70.742	0
2	solcap_snp_c1_15873	PotVar0039384	0	70.441	0
2	PotVar0054547	solcap_snp_c1_15873	0	69.2369	0
2	solcap_snp_c1_15873	solcap_snp_c2_785	0	70.742	0
2	solcap_snp_c2_17427	solcap_snp_c1_15873	0	70.742	0
2	solcap_snp_c1_4792	PotVar0039416	0	70.441	0
2	PotVar0075203	solcap_snp_c1_4792	0	70.441	0
2	PotVar0032521	solcap_snp_c1_4792	0	70.742	0
2	solcap_snp_c1_4792	solcap_snp_c2_30164	0	70.742	0
2	PotVar0099232	solcap_snp_c1_4792	0	70.742	0
2	PotVar0039384	solcap_snp_c1_4792	0	70.441	0
2	solcap_snp_c1_4792	PotVar0054547	0	69.2369	0
2	solcap_snp_c2_785	solcap_snp_c1_4792	0	70.742	0
2	solcap_snp_c1_4792	solcap_snp_c2_17427	0	70.742	0
2	PotVar0075203	PotVar0039416	0	70.14	0
2	PotVar0039416	PotVar0032521	0	70.441	0
2	PotVar0039416	solcap_snp_c2_30164	0	70.441	0
2	PotVar0099232	PotVar0039416	0	70.441	0
2	PotVar0039384	PotVar0039416	0	70.14	0
2	PotVar0039416	PotVar0054547	0	68.9359	0
2	PotVar0039416	solcap_snp_c2_785	0	70.441	0
2	solcap_snp_c2_17427	PotVar0039416	0	70.441	0
2	PotVar0032521	PotVar0075203	0	70.441	0
2	solcap_snp_c2_30164	PotVar0075203	0	70.441	0
2	PotVar0075203	PotVar0099232	0	70.441	0
2	PotVar0039384	PotVar0075203	0	70.441	0
2	PotVar0075203	PotVar0054547	0	68.9359	0
2	solcap_snp_c2_785	PotVar0075203	0	70.441	0
2	PotVar0075203	solcap_snp_c2_17427	0	70.441	0
2	PotVar0075203	solcap_snp_c2_804	0	70.441	0
2	solcap_snp_c2_30164	PotVar0032521	0	70.742	0
2	PotVar0032521	PotVar0099232	0	70.742	0
2	PotVar0032521	PotVar0039384	0	70.441	0
2	PotVar0054547	PotVar0032521	0	69.2369	0
2	solcap_snp_c2_785	PotVar0032521	0	70.742	0
2	PotVar0032521	solcap_snp_c2_17427	0	70.742	0
2	solcap_snp_c2_30164	PotVar0099232	0	70.742	0
2	solcap_snp_c2_30164	PotVar0039384	0	70.441	0
2	PotVar0054547	solcap_snp_c2_30164	0	69.2369	0
2	solcap_snp_c2_30164	solcap_snp_c2_785	0	70.742	0
2	solcap_snp_c2_17427	solcap_snp_c2_30164	0	70.742	0
2	PotVar0039384	PotVar0099232	0	70.441	0
2	PotVar0099232	PotVar0054547	0	69.2369	0
2	solcap_snp_c2_785	PotVar0099232	0	70.742	0
2	PotVar0099232	solcap_snp_c2_17427	0	70.742	0
2	PotVar0054547	PotVar0039384	0	68.9359	0
2	solcap_snp_c2_785	PotVar0039384	0	70.441	0
2	PotVar0039384	solcap_snp_c2_17427	0	70.441	0
2	PotVar0039384	solcap_snp_c2_804	0	70.441	0
2	PotVar0054547	solcap_snp_c2_785	0	69.2369	0
2	solcap_snp_c2_17427	PotVar0054547	0	69.2369	0
2	solcap_snp_c2_785	solcap_snp_c2_17427	0	70.742	0
2	PotVar0045734	PotVar0045743	0	70.441	0
2	PotVar0045734	solcap_snp_c2_17926	0	70.441	0
2	PotVar0045734	PotVar0045952	0	70.441	0
2	PotVar0045743	solcap_snp_c2_17926	0	70.441	0
2	PotVar0045743	PotVar0045952	0	70.441	0
2	solcap_snp_c2_17926	PotVar0045952	0	70.441	0
2	PotVar0046419	PotVar0046422	0	70.441	0
2	PotVar0046419	PotVar0046462	0	70.441	0
2	PotVar0046422	PotVar0046462	0	70.441	0
2	PotVar0002530	PotVar0002607	0	70.14	0
2	PotVar0039004	PotVar0039094	0	70.441	0
2	PotVar0006735	PotVar0006700	0	70.14	0
2	PotVar0009802	PotVar0009943	0	69.839	0
2	PotVar0009802	PotVar0009928	0	70.14	0
2	PotVar0009802	PotVar0009955	0	69.839	0
2	PotVar0009928	PotVar0009943	0	70.14	0
2	PotVar0009943	PotVar0009955	0	70.14	0
2	PotVar0009928	PotVar0009955	0	70.14	0
2	PotVar0010350	PotVar0010303	0	70.14	0
2	PotVar0010350	PotVar0010331	0	70.14	0
2	PotVar0010350	PotVar0010195	0	70.14	0
2	PotVar0010350	PotVar0010400	0	70.14	0
2	PotVar0010350	PotVar0010351	0	70.14	0
2	PotVar0010303	PotVar0010331	0	70.14	0
2	PotVar0010195	PotVar0010303	0	70.14	0
2	PotVar0010400	PotVar0010303	0	70.14	0
2	PotVar0010303	PotVar0010351	0	70.14	0
2	PotVar0010195	PotVar0010331	0	70.14	0
2	PotVar0010400	PotVar0010331	0	70.14	0
2	PotVar0010331	PotVar0010351	0	70.14	0
2	PotVar0010400	PotVar0010195	0	70.14	0
2	PotVar0010195	PotVar0010351	0	70.14	0
2	PotVar0010400	PotVar0010351	0	70.14	0
2	PotVar0038662	PotVar0038759	0	62.9153	0
2	PotVar0038662	PotVar0038592	0	62.9153	0
2	PotVar0038662	PotVar0038855	0	62.9153	0
2	PotVar0038662	PotVar0038830	0	62.9153	0
2	PotVar0038592	PotVar0038759	0	70.441	0
2	PotVar0038855	PotVar0038759	0	70.441	0
2	PotVar0038759	PotVar0038830	0	70.441	0
2	PotVar0038855	PotVar0038592	0	70.441	0
2	PotVar0038592	PotVar0038830	0	70.441	0
2	PotVar0038855	PotVar0038830	0	70.441	0
2	PotVar0045680	PotVar0045695	0	69.839	0
2	PotVar0046193	PotVar0045695	0	69.839	0
2	PotVar0045695	PotVar0045853	0	69.839	0
2	PotVar0045730	PotVar0045695	0	69.839	0
2	PotVar0046194	PotVar0045695	0	69.839	0
2	PotVar0045695	PotVar0046115	0	69.839	0
2	PotVar0045680	PotVar0046193	0	70.441	0
2	PotVar0045853	PotVar0045680	0	70.441	0
2	PotVar0045680	PotVar0045730	0	70.441	0
2	PotVar0045680	PotVar0046194	0	70.441	0
2	PotVar0046115	PotVar0045680	0	69.839	0
2	PotVar0046193	PotVar0045853	0	70.441	0
2	PotVar0045730	PotVar0046193	0	70.441	0
2	PotVar0046193	PotVar0046194	0	70.441	0
2	PotVar0046193	PotVar0046115	0	69.839	0
2	PotVar0045730	PotVar0045853	0	70.441	0
2	PotVar0046194	PotVar0045853	0	70.441	0
2	PotVar0045853	PotVar0046115	0	69.839	0
2	PotVar0045730	PotVar0046194	0	70.441	0
2	PotVar0046115	PotVar0045730	0	69.839	0
2	PotVar0046194	PotVar0046115	0	69.839	0
2	PotVar0046549	PotVar0046605	0	68.3338	0
2	PotVar0046605	PotVar0046782	0	68.3338	0
2	PotVar0046936	PotVar0046605	0	68.3338	0
2	PotVar0046605	PotVar0047112	0	68.0328	0
2	PotVar0046549	PotVar0046782	0	70.14	0
2	PotVar0046549	PotVar0046936	0	70.14	0
2	PotVar0046549	PotVar0047112	0	69.839	0
2	PotVar0046936	PotVar0046782	0	70.14	0
2	PotVar0046782	PotVar0047112	0	69.839	0
2	PotVar0046936	PotVar0047112	0	69.839	0
2	PotVar0062136	PotVar0062180	0	70.14	0
2	PotVar0062231	PotVar0062136	0	69.839	0
2	PotVar0062136	PotVar0062276	0	70.14	0
2	solcap_snp_c2_51115	PotVar0062136	0	66.8287	0
2	PotVar0062385	PotVar0062136	0	70.14	0
2	PotVar0062136	solcap_snp_c2_51113	0	69.839	0
2	PotVar0062231	PotVar0062180	0	69.839	0
2	PotVar0062180	PotVar0062276	0	70.742	0
2	solcap_snp_c2_51115	PotVar0062180	0	66.8287	0
2	PotVar0062385	PotVar0062180	0	70.441	0
2	PotVar0062180	solcap_snp_c2_51113	0	70.14	0
2	PotVar0062231	PotVar0062276	0	69.839	0
2	PotVar0062231	solcap_snp_c2_51115	0	66.8287	0
2	PotVar0062231	PotVar0062385	0	69.839	0
2	solcap_snp_c2_51113	PotVar0062231	0	69.839	0
2	solcap_snp_c2_51115	PotVar0062276	0	66.8287	0
2	PotVar0062385	PotVar0062276	0	70.441	0
2	PotVar0062276	solcap_snp_c2_51113	0	70.14	0
2	PotVar0062385	solcap_snp_c2_51115	0	66.8287	0
2	solcap_snp_c2_51115	solcap_snp_c2_51113	0	66.8287	0
2	solcap_snp_c2_51113	PotVar0062385	0	70.14	0
2	PotVar0082429	PotVar0082241	0	70.441	0
2	PotVar0082458	PotVar0082241	0	70.441	0
2	PotVar0082241	PotVar0082281	0	70.441	0
2	PotVar0082429	PotVar0082458	0	70.441	0
2	PotVar0082429	PotVar0082281	0	70.441	0
2	PotVar0082458	PotVar0082281	0	70.441	0
2	PotVar0090045	PotVar0090077	0	70.14	0
2	PotVar0090077	PotVar0090084	0	70.14	0
2	PotVar0090045	PotVar0090084	0	70.441	0
2	PotVar0094234	PotVar0094274	0	70.14	0
2	PotVar0094274	PotVar0094547	0	69.839	0
2	PotVar0094234	PotVar0094547	0	69.839	0
2	PotVar0009408	PotVar0009279	0	69.839	0
2	PotVar0009279	PotVar0009568	0	69.839	0
2	PotVar0009408	PotVar0009568	0	70.14	0
2	PotVar0007051	PotVar0007012	0	70.14	0
2	PotVar0007012	PotVar0007054	0	70.14	0
2	PotVar0007051	PotVar0007054	0	70.14	0
2	PotVar0010535	solcap_snp_c2_53034	0	70.14	0
2	solcap_snp_c2_53034	PotVar0010668	0	69.5379	0
2	PotVar0010668	PotVar0010535	0	69.5379	0
2	PotVar0009159	solcap_snp_c1_7957	0	68.6348	0
2	solcap_snp_c2_48239	solcap_snp_c1_5091	0	70.14	0
2	solcap_snp_c2_7559	PotVar0090166	0	70.441	0
2	PotVar0006747	PotVar0006870	0	69.839	0
2	PotVar0006913	PotVar0006934	0	69.5379	0
2	solcap_snp_c1_10492	PotVar0119034	0	69.5379	0
2	PotVar0010080	PotVar0010072	0	69.839	0
2	solcap_snp_c1_2656	PotVar0089984	0	70.441	0
2	PotVar0115923	solcap_snp_c1_12373	0	70.14	0
3	PotVar0084666	PotVar0084556	0	68.9359	0
3	PotVar0084556	PotVar0084730	0	68.9359	0
3	PotVar0084666	PotVar0084730	0	68.9359	0
3	PotVar0020426	PotVar0020507	0	68.3338	0
3	PotVar0020656	PotVar0020803	0	69.2369	0
3	solcap_snp_c1_15782	solcap_snp_c2_51389	0	68.9359	0
3	solcap_snp_c2_51389	solcap_snp_c2_52815	0	68.9359	0
3	solcap_snp_c1_15782	solcap_snp_c2_52815	0	68.9359	0
3	PotVar0131462	solcap_snp_c2_35354	0	70.14	0
3	PotVar0094713	PotVar0085747	0	69.839	0
3	PotVar0085747	PotVar0085802	0	70.14	0
3	PotVar0094713	PotVar0085802	0	69.5379	0
3	PotVar0094925	PotVar0094857	0	70.14	0
3	solcap_snp_c2_30730	PotVar0094857	0	70.14	0
3	PotVar0094857	PotVar0094886	0	70.14	0
3	PotVar0094925	solcap_snp_c2_30730	0	70.14	0
3	PotVar0094925	PotVar0094886	0	69.839	0
3	solcap_snp_c2_30730	PotVar0094886	0	69.839	0
3	solcap_snp_c2_49976	solcap_snp_c2_55729	0	70.441	0
3	PotVar0056231	PotVar0056507	0	69.839	0
3	PotVar0020171	PotVar0020249	0	69.2369	0
3	PotVar0020227	PotVar0020249	0	69.2369	0
3	PotVar0020249	PotVar0020451	0	69.2369	0
3	PotVar0020171	PotVar0020227	0	69.5379	0
3	PotVar0020171	PotVar0020451	0	69.2369	0
3	PotVar0020227	PotVar0020451	0	69.2369	0
3	PotVar0055804	PotVar0055885	0	69.839	0
3	PotVar0055804	PotVar0055755	0	69.839	0
3	PotVar0056019	PotVar0055804	0	70.14	0
3	PotVar0055804	PotVar0055978	0	69.5379	0
3	solcap_snp_c2_1720	PotVar0055804	0	68.6348	0
3	PotVar0055804	PotVar0055999	0	69.2369	0
3	PotVar0055885	PotVar0055755	0	69.839	0
3	PotVar0056019	PotVar0055885	0	70.14	0
3	PotVar0055885	PotVar0055978	0	69.839	0
3	solcap_snp_c2_1720	PotVar0055885	0	68.9359	0
3	PotVar0055885	PotVar0055999	0	69.5379	0
3	PotVar0055755	PotVar0056019	0	70.14	0
3	PotVar0055978	PotVar0055755	0	69.5379	0
3	solcap_snp_c2_1720	PotVar0055755	0	68.6348	0
3	PotVar0055755	PotVar0055999	0	69.5379	0
3	PotVar0056019	PotVar0055978	0	69.839	0
3	PotVar0056019	solcap_snp_c2_1720	0	68.9359	0
3	PotVar0055999	PotVar0056019	0	69.5379	0
3	solcap_snp_c2_1720	PotVar0055978	0	68.6348	0
3	PotVar0055978	PotVar0055999	0	69.5379	0
3	solcap_snp_c2_1720	PotVar0055999	0	68.3338	0
3	PotVar0120323	PotVar0120416	0	70.441	0
3	PotVar0120323	PotVar0120487	0	70.441	0
3	PotVar0120323	PotVar0120531	0	70.441	0
3	PotVar0120242	PotVar0120323	0	70.441	0
3	PotVar0121744	PotVar0120323	0	70.441	0
3	solcap_snp_c2_20097	PotVar0120323	0	70.441	0
3	PotVar0121869	PotVar0120323	0	70.441	0
3	solcap_snp_c2_20113	PotVar0120323	0	70.441	0
3	PotVar0120323	PotVar0120555	0	70.441	0
3	PotVar0120416	PotVar0120487	0	70.441	0
3	PotVar0120416	PotVar0120531	0	70.441	0
3	PotVar0120242	PotVar0120416	0	70.441	0
3	PotVar0121744	PotVar0120416	0	70.441	0
3	solcap_snp_c2_20097	PotVar0120416	0	70.441	0
3	PotVar0121869	PotVar0120416	0	70.441	0
3	solcap_snp_c2_20113	PotVar0120416	0	70.441	0
3	PotVar0120416	PotVar0120555	0	70.441	0
3	PotVar0120487	PotVar0120531	0	70.441	0
3	PotVar0120242	PotVar0120487	0	70.441	0
3	PotVar0121744	PotVar0120487	0	70.441	0
3	solcap_snp_c2_20097	PotVar0120487	0	70.441	0
3	PotVar0121869	PotVar0120487	0	70.441	0
3	solcap_snp_c2_20113	PotVar0120487	0	70.441	0
3	PotVar0120487	PotVar0120555	0	70.441	0
3	PotVar0120242	PotVar0120531	0	70.441	0
3	PotVar0121744	PotVar0120531	0	70.441	0
3	solcap_snp_c2_20097	PotVar0120531	0	70.441	0
3	PotVar0121869	PotVar0120531	0	70.441	0
3	solcap_snp_c2_20113	PotVar0120531	0	70.441	0
3	PotVar0120531	PotVar0120555	0	70.441	0
3	PotVar0120242	PotVar0121744	0	70.441	0
3	PotVar0120242	solcap_snp_c2_20097	0	70.441	0
3	PotVar0120242	PotVar0121869	0	70.441	0
3	PotVar0120242	solcap_snp_c2_20113	0	70.441	0
3	PotVar0120242	PotVar0120555	0	70.441	0
3	PotVar0121744	solcap_snp_c2_20097	0	70.441	0
3	PotVar0121744	PotVar0121869	0	70.441	0
3	PotVar0121744	solcap_snp_c2_20113	0	70.441	0
3	PotVar0121744	PotVar0120555	0	70.441	0
3	PotVar0121869	solcap_snp_c2_20097	0	70.441	0
3	solcap_snp_c2_20097	solcap_snp_c2_20113	0	70.441	0
3	solcap_snp_c2_20097	PotVar0120555	0	70.441	0
3	PotVar0121869	solcap_snp_c2_20113	0	70.441	0
3	PotVar0121869	PotVar0120555	0	70.441	0
3	solcap_snp_c2_20113	PotVar0120555	0	70.441	0
3	solcap_snp_c2_1556	PotVar0056297	0	70.14	0
3	PotVar0056297	PotVar0056380	0	70.14	0
3	solcap_snp_c2_1556	PotVar0056380	0	70.14	0
3	PotVar0019773	PotVar0019827	0	68.6348	0
3	PotVar0019773	PotVar0019900	0	68.6348	0
3	PotVar0019773	PotVar0020037	0	68.6348	0
3	PotVar0019773	PotVar0019703	0	68.6348	0
3	PotVar0019827	PotVar0019900	0	68.9359	0
3	PotVar0019827	PotVar0020037	0	68.6348	0
3	PotVar0019827	PotVar0019703	0	68.9359	0
3	PotVar0019900	PotVar0020037	0	68.6348	0
3	PotVar0019900	PotVar0019703	0	68.9359	0
3	PotVar0020037	PotVar0019703	0	68.6348	0
3	PotVar0084566	PotVar0084575	0	70.441	0
3	PotVar0042846	PotVar0054986	0	70.742	0
3	solcap_snp_c2_57860	PotVar0042846	0	69.839	0
3	PotVar0042846	PotVar0055130	0	70.14	0
3	solcap_snp_c2_57860	PotVar0054986	0	69.839	0
3	PotVar0054986	PotVar0055130	0	70.14	0
3	solcap_snp_c2_57860	PotVar0055130	0	69.5379	0
3	PotVar0056835	PotVar0070435	0	70.441	0
3	PotVar0043211	PotVar0043199	0	70.441	0
3	solcap_snp_c2_14064	solcap_snp_c1_4542	0	69.5379	0
3	PotVar0055546	PotVar0055584	0	70.441	0
3	solcap_snp_c2_1835	PotVar0055584	0	69.2369	0
3	PotVar0055584	PotVar0055635	0	70.441	0
3	solcap_snp_c2_1835	PotVar0055546	0	69.2369	0
3	PotVar0055546	PotVar0055635	0	70.441	0
3	solcap_snp_c2_1835	PotVar0055635	0	69.2369	0
3	PotVar0085735	PotVar0085805	0	70.441	0
3	PotVar0131425	PotVar0085805	0	70.742	0
3	PotVar0085805	PotVar0094653	0	70.742	0
3	PotVar0085735	PotVar0131425	0	70.441	0
3	PotVar0085735	PotVar0094653	0	70.441	0
3	PotVar0131425	PotVar0094653	0	70.742	0
3	PotVar0106434	PotVar0121921	0	70.441	0
3	PotVar0106434	PotVar0132195	0	70.742	0
3	PotVar0106434	solcap_snp_c2_10088	0	70.742	0
3	PotVar0106434	solcap_snp_c2_35563	0	70.742	0
3	PotVar0085563	PotVar0106434	0	70.742	0
3	PotVar0106337	PotVar0106434	0	70.742	0
3	solcap_snp_c2_41163	PotVar0106434	0	70.742	0
3	solcap_snp_c1_16052	PotVar0106434	0	70.742	0
3	PotVar0106434	solcap_snp_c2_11269	0	70.742	0
3	PotVar0106434	PotVar0121932	0	70.441	0
3	solcap_snp_c2_37431	PotVar0106434	0	70.742	0
3	PotVar0106434	PotVar0132206	0	70.742	0
3	PotVar0106434	solcap_snp_c1_3347	0	69.839	0
3	PotVar0085679	PotVar0106434	0	69.5379	0
3	PotVar0085038	PotVar0106434	0	70.742	0
3	PotVar0106434	PotVar0106457	0	70.742	0
3	PotVar0106377	PotVar0106434	0	70.742	0
3	solcap_snp_c1_16382	PotVar0106434	0	70.441	0
3	solcap_snp_c2_41178	PotVar0106434	0	70.742	0
3	PotVar0106434	solcap_snp_c2_37411	0	70.742	0
3	PotVar0121921	PotVar0132195	0	70.441	0
3	PotVar0121921	solcap_snp_c2_10088	0	70.441	0
3	PotVar0121921	solcap_snp_c2_35563	0	70.441	0
3	PotVar0085563	PotVar0121921	0	70.441	0
3	PotVar0106337	PotVar0121921	0	70.441	0
3	solcap_snp_c2_41163	PotVar0121921	0	70.441	0
3	solcap_snp_c1_16052	PotVar0121921	0	70.441	0
3	PotVar0121921	solcap_snp_c2_11269	0	70.441	0
3	PotVar0121921	PotVar0121932	0	70.441	0
3	solcap_snp_c2_37431	PotVar0121921	0	70.441	0
3	PotVar0121921	PotVar0132206	0	70.441	0
3	PotVar0121921	solcap_snp_c1_3347	0	69.839	0
3	PotVar0085679	PotVar0121921	0	69.2369	0
3	PotVar0085038	PotVar0121921	0	70.441	0
3	PotVar0106457	PotVar0121921	0	70.441	0
3	PotVar0106377	PotVar0121921	0	70.441	0
3	solcap_snp_c1_16382	PotVar0121921	0	70.441	0
3	solcap_snp_c2_41178	PotVar0121921	0	70.441	0
3	PotVar0121921	solcap_snp_c2_37411	0	70.441	0
3	PotVar0132195	solcap_snp_c2_10088	0	70.742	0
3	PotVar0132195	solcap_snp_c2_35563	0	70.742	0
3	PotVar0132195	PotVar0085563	0	70.742	0
3	PotVar0106337	PotVar0132195	0	70.742	0
3	solcap_snp_c2_41163	PotVar0132195	0	70.742	0
3	solcap_snp_c1_16052	PotVar0132195	0	70.742	0
3	PotVar0132195	solcap_snp_c2_11269	0	70.742	0
3	PotVar0121932	PotVar0132195	0	70.441	0
3	solcap_snp_c2_37431	PotVar0132195	0	70.742	0
3	PotVar0132195	PotVar0132206	0	70.742	0
3	PotVar0132195	solcap_snp_c1_3347	0	69.839	0
3	PotVar0132195	PotVar0085679	0	69.5379	0
3	PotVar0085038	PotVar0132195	0	70.742	0
3	PotVar0106457	PotVar0132195	0	70.742	0
3	PotVar0106377	PotVar0132195	0	70.742	0
3	solcap_snp_c1_16382	PotVar0132195	0	70.441	0
3	solcap_snp_c2_41178	PotVar0132195	0	70.742	0
3	PotVar0132195	solcap_snp_c2_37411	0	70.742	0
3	solcap_snp_c2_10088	solcap_snp_c2_35563	0	70.742	0
3	solcap_snp_c2_10088	PotVar0085563	0	70.742	0
3	solcap_snp_c2_10088	PotVar0106337	0	70.742	0
3	solcap_snp_c2_41163	solcap_snp_c2_10088	0	70.742	0
3	solcap_snp_c1_16052	solcap_snp_c2_10088	0	70.742	0
3	solcap_snp_c2_10088	solcap_snp_c2_11269	0	70.742	0
3	PotVar0121932	solcap_snp_c2_10088	0	70.441	0
3	solcap_snp_c2_37431	solcap_snp_c2_10088	0	70.742	0
3	PotVar0132206	solcap_snp_c2_10088	0	70.742	0
3	solcap_snp_c1_3347	solcap_snp_c2_10088	0	69.839	0
3	solcap_snp_c2_10088	PotVar0085679	0	69.5379	0
3	PotVar0085038	solcap_snp_c2_10088	0	70.742	0
3	PotVar0106457	solcap_snp_c2_10088	0	70.742	0
3	solcap_snp_c2_10088	PotVar0106377	0	70.742	0
3	solcap_snp_c1_16382	solcap_snp_c2_10088	0	70.441	0
3	solcap_snp_c2_41178	solcap_snp_c2_10088	0	70.742	0
3	solcap_snp_c2_10088	solcap_snp_c2_37411	0	70.742	0
3	solcap_snp_c2_35563	PotVar0085563	0	70.742	0
3	solcap_snp_c2_35563	PotVar0106337	0	70.742	0
3	solcap_snp_c2_41163	solcap_snp_c2_35563	0	70.742	0
3	solcap_snp_c1_16052	solcap_snp_c2_35563	0	70.742	0
3	solcap_snp_c2_11269	solcap_snp_c2_35563	0	70.742	0
3	PotVar0121932	solcap_snp_c2_35563	0	70.441	0
3	solcap_snp_c2_37431	solcap_snp_c2_35563	0	70.742	0
3	PotVar0132206	solcap_snp_c2_35563	0	70.742	0
3	solcap_snp_c1_3347	solcap_snp_c2_35563	0	69.839	0
3	solcap_snp_c2_35563	PotVar0085679	0	69.5379	0
3	PotVar0085038	solcap_snp_c2_35563	0	70.742	0
3	PotVar0106457	solcap_snp_c2_35563	0	70.742	0
3	solcap_snp_c2_35563	PotVar0106377	0	70.742	0
3	solcap_snp_c1_16382	solcap_snp_c2_35563	0	70.441	0
3	solcap_snp_c2_41178	solcap_snp_c2_35563	0	70.742	0
3	solcap_snp_c2_35563	solcap_snp_c2_37411	0	70.742	0
3	PotVar0085563	PotVar0106337	0	70.742	0
3	PotVar0085563	solcap_snp_c2_41163	0	70.742	0
3	PotVar0085563	solcap_snp_c1_16052	0	70.742	0
3	solcap_snp_c2_11269	PotVar0085563	0	70.742	0
3	PotVar0085563	PotVar0121932	0	70.441	0
3	PotVar0085563	solcap_snp_c2_37431	0	70.742	0
3	PotVar0132206	PotVar0085563	0	70.742	0
3	solcap_snp_c1_3347	PotVar0085563	0	69.839	0
3	PotVar0085563	PotVar0085679	0	69.5379	0
3	PotVar0085563	PotVar0085038	0	70.742	0
3	PotVar0085563	PotVar0106457	0	70.742	0
3	PotVar0085563	PotVar0106377	0	70.742	0
3	PotVar0085563	solcap_snp_c1_16382	0	70.441	0
3	PotVar0085563	solcap_snp_c2_41178	0	70.742	0
3	solcap_snp_c2_37411	PotVar0085563	0	70.742	0
3	PotVar0106337	solcap_snp_c2_41163	0	70.742	0
3	PotVar0106337	solcap_snp_c1_16052	0	70.742	0
3	solcap_snp_c2_11269	PotVar0106337	0	70.742	0
3	PotVar0106337	PotVar0121932	0	70.441	0
3	PotVar0106337	solcap_snp_c2_37431	0	70.742	0
3	PotVar0106337	PotVar0132206	0	70.742	0
3	solcap_snp_c1_3347	PotVar0106337	0	69.839	0
3	PotVar0085679	PotVar0106337	0	69.5379	0
3	PotVar0106337	PotVar0085038	0	70.742	0
3	PotVar0106337	PotVar0106457	0	70.742	0
3	PotVar0106337	PotVar0106377	0	70.742	0
3	PotVar0106337	solcap_snp_c1_16382	0	70.441	0
3	PotVar0106337	solcap_snp_c2_41178	0	70.742	0
3	solcap_snp_c2_37411	PotVar0106337	0	70.742	0
3	solcap_snp_c1_16052	solcap_snp_c2_41163	0	70.742	0
3	solcap_snp_c2_41163	solcap_snp_c2_11269	0	70.742	0
3	solcap_snp_c2_41163	PotVar0121932	0	70.441	0
3	solcap_snp_c2_37431	solcap_snp_c2_41163	0	70.742	0
3	solcap_snp_c2_41163	PotVar0132206	0	70.742	0
3	solcap_snp_c2_41163	solcap_snp_c1_3347	0	69.839	0
3	PotVar0085679	solcap_snp_c2_41163	0	69.5379	0
3	solcap_snp_c2_41163	PotVar0085038	0	70.742	0
3	solcap_snp_c2_41163	PotVar0106457	0	70.742	0
3	PotVar0106377	solcap_snp_c2_41163	0	70.742	0
3	solcap_snp_c1_16382	solcap_snp_c2_41163	0	70.441	0
3	solcap_snp_c2_41163	solcap_snp_c2_41178	0	70.742	0
3	solcap_snp_c2_41163	solcap_snp_c2_37411	0	70.742	0
3	solcap_snp_c1_16052	solcap_snp_c2_11269	0	70.742	0
3	solcap_snp_c1_16052	PotVar0121932	0	70.441	0
3	solcap_snp_c1_16052	solcap_snp_c2_37431	0	70.742	0
3	solcap_snp_c1_16052	PotVar0132206	0	70.742	0
3	solcap_snp_c1_16052	solcap_snp_c1_3347	0	69.839	0
3	PotVar0085679	solcap_snp_c1_16052	0	69.5379	0
3	solcap_snp_c1_16052	PotVar0085038	0	70.742	0
3	solcap_snp_c1_16052	PotVar0106457	0	70.742	0
3	PotVar0106377	solcap_snp_c1_16052	0	70.742	0
3	solcap_snp_c1_16052	solcap_snp_c1_16382	0	70.441	0
3	solcap_snp_c1_16052	solcap_snp_c2_41178	0	70.742	0
3	solcap_snp_c1_16052	solcap_snp_c2_37411	0	70.742	0
3	PotVar0121932	solcap_snp_c2_11269	0	70.441	0
3	solcap_snp_c2_37431	solcap_snp_c2_11269	0	70.742	0
3	PotVar0132206	solcap_snp_c2_11269	0	70.742	0
3	solcap_snp_c1_3347	solcap_snp_c2_11269	0	69.839	0
3	solcap_snp_c2_11269	PotVar0085679	0	69.5379	0
3	PotVar0085038	solcap_snp_c2_11269	0	70.742	0
3	PotVar0106457	solcap_snp_c2_11269	0	70.742	0
3	solcap_snp_c2_11269	PotVar0106377	0	70.742	0
3	solcap_snp_c1_16382	solcap_snp_c2_11269	0	70.441	0
3	solcap_snp_c2_41178	solcap_snp_c2_11269	0	70.742	0
3	solcap_snp_c2_11269	solcap_snp_c2_37411	0	70.742	0
3	solcap_snp_c2_37431	PotVar0121932	0	70.441	0
3	PotVar0121932	PotVar0132206	0	70.441	0
3	PotVar0121932	solcap_snp_c1_3347	0	69.839	0
3	PotVar0085679	PotVar0121932	0	69.2369	0
3	PotVar0085038	PotVar0121932	0	70.441	0
3	PotVar0106457	PotVar0121932	0	70.441	0
3	PotVar0106377	PotVar0121932	0	70.441	0
3	solcap_snp_c1_16382	PotVar0121932	0	70.441	0
3	solcap_snp_c2_41178	PotVar0121932	0	70.441	0
3	PotVar0121932	solcap_snp_c2_37411	0	70.441	0
3	solcap_snp_c2_37431	PotVar0132206	0	70.742	0
3	solcap_snp_c2_37431	solcap_snp_c1_3347	0	69.839	0
3	PotVar0085679	solcap_snp_c2_37431	0	69.5379	0
3	solcap_snp_c2_37431	PotVar0085038	0	70.742	0
3	solcap_snp_c2_37431	PotVar0106457	0	70.742	0
3	PotVar0106377	solcap_snp_c2_37431	0	70.742	0
3	solcap_snp_c1_16382	solcap_snp_c2_37431	0	70.441	0
3	solcap_snp_c2_37431	solcap_snp_c2_41178	0	70.742	0
3	solcap_snp_c2_37431	solcap_snp_c2_37411	0	70.742	0
3	PotVar0132206	solcap_snp_c1_3347	0	69.839	0
3	PotVar0132206	PotVar0085679	0	69.5379	0
3	PotVar0085038	PotVar0132206	0	70.742	0
3	PotVar0106457	PotVar0132206	0	70.742	0
3	PotVar0106377	PotVar0132206	0	70.742	0
3	solcap_snp_c1_16382	PotVar0132206	0	70.441	0
3	solcap_snp_c2_41178	PotVar0132206	0	70.742	0
3	PotVar0132206	solcap_snp_c2_37411	0	70.742	0
3	solcap_snp_c1_3347	PotVar0085679	0	68.6348	0
3	PotVar0085038	solcap_snp_c1_3347	0	69.839	0
3	PotVar0106457	solcap_snp_c1_3347	0	69.839	0
3	solcap_snp_c1_3347	PotVar0106377	0	69.839	0
3	solcap_snp_c1_16382	solcap_snp_c1_3347	0	69.839	0
3	solcap_snp_c2_41178	solcap_snp_c1_3347	0	69.839	0
3	solcap_snp_c1_3347	solcap_snp_c2_37411	0	69.839	0
3	PotVar0085679	PotVar0085038	0	69.5379	0
3	PotVar0085679	PotVar0106457	0	69.5379	0
3	PotVar0085679	PotVar0106377	0	69.5379	0
3	PotVar0085679	solcap_snp_c1_16382	0	69.2369	0
3	PotVar0085679	solcap_snp_c2_41178	0	69.5379	0
3	solcap_snp_c2_37411	PotVar0085679	0	69.5379	0
3	PotVar0085038	PotVar0106457	0	70.742	0
3	PotVar0106377	PotVar0085038	0	70.742	0
3	solcap_snp_c1_16382	PotVar0085038	0	70.441	0
3	solcap_snp_c2_41178	PotVar0085038	0	70.742	0
3	PotVar0085038	solcap_snp_c2_37411	0	70.742	0
3	PotVar0106377	PotVar0106457	0	70.742	0
3	solcap_snp_c1_16382	PotVar0106457	0	70.441	0
3	solcap_snp_c2_41178	PotVar0106457	0	70.742	0
3	PotVar0106457	solcap_snp_c2_37411	0	70.742	0
3	PotVar0106377	solcap_snp_c1_16382	0	70.441	0
3	PotVar0106377	solcap_snp_c2_41178	0	70.742	0
3	solcap_snp_c2_37411	PotVar0106377	0	70.742	0
3	solcap_snp_c1_16382	solcap_snp_c2_41178	0	70.441	0
3	solcap_snp_c1_16382	solcap_snp_c2_37411	0	70.441	0
3	solcap_snp_c2_41178	solcap_snp_c2_37411	0	70.742	0
3	PotVar0115570	PotVar0115703	0	70.441	0
3	PotVar0115775	PotVar0115703	0	70.441	0
3	PotVar0115703	PotVar0115750	0	70.441	0
3	PotVar0115570	PotVar0115775	0	70.441	0
3	PotVar0115570	PotVar0115750	0	70.441	0
3	PotVar0115775	PotVar0115750	0	70.441	0
3	PotVar0120283	PotVar0120478	0	70.441	0
3	PotVar0120283	PotVar0120613	0	70.441	0
3	PotVar0120478	PotVar0120613	0	70.441	0
3	solcap_snp_c2_648	solcap_snp_c2_657	0	70.441	0
3	solcap_snp_c2_648	solcap_snp_c2_658	0	70.441	0
3	solcap_snp_c2_648	solcap_snp_c2_659	0	70.441	0
3	solcap_snp_c2_648	solcap_snp_c2_661	0	70.441	0
3	solcap_snp_c1_4775	solcap_snp_c2_648	0	70.441	0
3	solcap_snp_c2_648	solcap_snp_c1_156	0	70.441	0
3	solcap_snp_c2_648	solcap_snp_c1_162	0	70.441	0
3	solcap_snp_c2_648	PotVar0110637	0	70.441	0
3	solcap_snp_c1_167	solcap_snp_c2_648	0	70.441	0
3	solcap_snp_c1_4778	solcap_snp_c2_648	0	70.441	0
3	solcap_snp_c2_648	solcap_snp_c2_662	0	70.441	0
3	solcap_snp_c2_648	PotVar0019084	0	70.441	0
3	solcap_snp_c2_660	solcap_snp_c2_648	0	70.441	0
3	solcap_snp_c2_657	solcap_snp_c2_658	0	70.742	0
3	solcap_snp_c2_657	solcap_snp_c2_659	0	70.742	0
3	solcap_snp_c2_657	solcap_snp_c2_661	0	70.742	0
3	solcap_snp_c2_657	solcap_snp_c1_4775	0	70.742	0
3	solcap_snp_c2_657	solcap_snp_c1_156	0	70.441	0
3	solcap_snp_c2_657	solcap_snp_c1_162	0	70.441	0
3	solcap_snp_c2_657	PotVar0110637	0	70.742	0
3	solcap_snp_c1_167	solcap_snp_c2_657	0	70.441	0
3	solcap_snp_c1_4778	solcap_snp_c2_657	0	70.742	0
3	solcap_snp_c2_657	solcap_snp_c2_662	0	70.742	0
3	solcap_snp_c2_657	PotVar0019084	0	70.742	0
3	solcap_snp_c2_660	solcap_snp_c2_657	0	70.742	0
3	solcap_snp_c2_658	solcap_snp_c2_659	0	70.742	0
3	solcap_snp_c2_658	solcap_snp_c2_661	0	70.742	0
3	solcap_snp_c2_658	solcap_snp_c1_4775	0	70.742	0
3	solcap_snp_c2_658	solcap_snp_c1_156	0	70.441	0
3	solcap_snp_c2_658	solcap_snp_c1_162	0	70.441	0
3	solcap_snp_c2_658	PotVar0110637	0	70.742	0
3	solcap_snp_c1_167	solcap_snp_c2_658	0	70.441	0
3	solcap_snp_c2_658	solcap_snp_c1_4778	0	70.742	0
3	solcap_snp_c2_658	solcap_snp_c2_662	0	70.742	0
3	solcap_snp_c2_658	PotVar0019084	0	70.742	0
3	solcap_snp_c2_660	solcap_snp_c2_658	0	70.742	0
3	solcap_snp_c2_659	solcap_snp_c2_661	0	70.742	0
3	solcap_snp_c2_659	solcap_snp_c1_4775	0	70.742	0
3	solcap_snp_c2_659	solcap_snp_c1_156	0	70.441	0
3	solcap_snp_c2_659	solcap_snp_c1_162	0	70.441	0
3	solcap_snp_c2_659	PotVar0110637	0	70.742	0
3	solcap_snp_c1_167	solcap_snp_c2_659	0	70.441	0
3	solcap_snp_c2_659	solcap_snp_c1_4778	0	70.742	0
3	solcap_snp_c2_659	solcap_snp_c2_662	0	70.742	0
3	solcap_snp_c2_659	PotVar0019084	0	70.742	0
3	solcap_snp_c2_660	solcap_snp_c2_659	0	70.742	0
3	solcap_snp_c2_661	solcap_snp_c1_4775	0	70.742	0
3	solcap_snp_c2_661	solcap_snp_c1_156	0	70.441	0
3	solcap_snp_c2_661	solcap_snp_c1_162	0	70.441	0
3	solcap_snp_c2_661	PotVar0110637	0	70.742	0
3	solcap_snp_c1_167	solcap_snp_c2_661	0	70.441	0
3	solcap_snp_c2_661	solcap_snp_c1_4778	0	70.742	0
3	solcap_snp_c2_661	solcap_snp_c2_662	0	70.742	0
3	solcap_snp_c2_661	PotVar0019084	0	70.742	0
3	solcap_snp_c2_660	solcap_snp_c2_661	0	70.742	0
3	solcap_snp_c1_156	solcap_snp_c1_4775	0	70.441	0
3	solcap_snp_c1_162	solcap_snp_c1_4775	0	70.441	0
3	PotVar0110637	solcap_snp_c1_4775	0	70.742	0
3	solcap_snp_c1_4775	solcap_snp_c1_167	0	70.441	0
3	solcap_snp_c1_4775	solcap_snp_c1_4778	0	70.742	0
3	solcap_snp_c2_662	solcap_snp_c1_4775	0	70.742	0
3	PotVar0019084	solcap_snp_c1_4775	0	70.742	0
3	solcap_snp_c1_4775	solcap_snp_c2_660	0	70.742	0
3	solcap_snp_c1_156	solcap_snp_c1_162	0	70.441	0
3	PotVar0110637	solcap_snp_c1_156	0	70.441	0
3	solcap_snp_c1_156	solcap_snp_c1_167	0	70.441	0
3	solcap_snp_c1_156	solcap_snp_c1_4778	0	70.441	0
3	solcap_snp_c2_662	solcap_snp_c1_156	0	70.441	0
3	PotVar0019084	solcap_snp_c1_156	0	70.441	0
3	solcap_snp_c1_156	solcap_snp_c2_660	0	70.441	0
3	PotVar0110637	solcap_snp_c1_162	0	70.441	0
3	solcap_snp_c1_162	solcap_snp_c1_167	0	70.441	0
3	solcap_snp_c1_162	solcap_snp_c1_4778	0	70.441	0
3	solcap_snp_c2_662	solcap_snp_c1_162	0	70.441	0
3	PotVar0019084	solcap_snp_c1_162	0	70.441	0
3	solcap_snp_c1_162	solcap_snp_c2_660	0	70.441	0
3	PotVar0110637	solcap_snp_c1_167	0	70.441	0
3	PotVar0110637	solcap_snp_c1_4778	0	70.742	0
3	solcap_snp_c2_662	PotVar0110637	0	70.742	0
3	PotVar0019084	PotVar0110637	0	70.742	0
3	PotVar0110637	solcap_snp_c2_660	0	70.742	0
3	solcap_snp_c1_4778	solcap_snp_c1_167	0	70.441	0
3	solcap_snp_c1_167	solcap_snp_c2_662	0	70.441	0
3	solcap_snp_c1_167	PotVar0019084	0	70.441	0
3	solcap_snp_c2_660	solcap_snp_c1_167	0	70.441	0
3	solcap_snp_c2_662	solcap_snp_c1_4778	0	70.742	0
3	PotVar0019084	solcap_snp_c1_4778	0	70.742	0
3	solcap_snp_c1_4778	solcap_snp_c2_660	0	70.742	0
3	solcap_snp_c2_662	PotVar0019084	0	70.742	0
3	solcap_snp_c2_660	solcap_snp_c2_662	0	70.742	0
3	PotVar0019084	solcap_snp_c2_660	0	70.742	0
3	PotVar0043007	PotVar0043145	0	70.441	0
3	PotVar0043007	PotVar0043197	0	70.441	0
3	PotVar0043145	PotVar0043197	0	70.441	0
3	PotVar0055105	PotVar0055210	0	70.441	0
3	PotVar0055105	PotVar0055234	0	70.441	0
3	PotVar0055105	PotVar0055248	0	70.441	0
3	PotVar0055105	PotVar0055339	0	70.441	0
3	PotVar0055105	PotVar0055353	0	70.441	0
3	PotVar0055210	PotVar0055234	0	70.441	0
3	PotVar0055210	PotVar0055248	0	70.441	0
3	PotVar0055210	PotVar0055339	0	70.441	0
3	PotVar0055210	PotVar0055353	0	70.441	0
3	PotVar0055234	PotVar0055248	0	70.441	0
3	PotVar0055234	PotVar0055339	0	70.441	0
3	PotVar0055234	PotVar0055353	0	70.441	0
3	PotVar0055248	PotVar0055339	0	70.441	0
3	PotVar0055248	PotVar0055353	0	70.441	0
3	PotVar0055339	PotVar0055353	0	70.441	0
3	PotVar0094796	PotVar0094804	0	70.742	0
3	PotVar0094796	PotVar0094878	0	70.742	0
3	PotVar0094804	PotVar0094878	0	70.742	0
3	PotVar0121756	PotVar0121761	0	70.441	0
3	solcap_snp_c2_20176	PotVar0121756	0	70.441	0
3	PotVar0121756	PotVar0121805	0	70.441	0
3	solcap_snp_c2_20176	PotVar0121761	0	70.441	0
3	PotVar0121761	PotVar0121805	0	70.441	0
3	solcap_snp_c2_20176	PotVar0121805	0	70.441	0
3	solcap_snp_c2_37988	solcap_snp_c2_37991	0	69.5379	0
3	solcap_snp_c2_5289	solcap_snp_c2_5292	0	70.742	0
3	solcap_snp_c1_8969	solcap_snp_c2_5289	0	70.742	0
3	solcap_snp_c2_29441	solcap_snp_c2_5289	0	70.742	0
3	solcap_snp_c2_5289	solcap_snp_c1_1914	0	68.9359	0
3	solcap_snp_c2_5289	solcap_snp_c2_57638	0	70.742	0
3	PotVar0021479	solcap_snp_c2_5289	0	67.7317	0
3	PotVar0055456	solcap_snp_c2_5289	0	68.0328	0
3	solcap_snp_c2_5289	PotVar0021474	0	70.441	0
3	solcap_snp_c2_5289	solcap_snp_c2_5269	0	70.441	0
3	solcap_snp_c1_8969	solcap_snp_c2_5292	0	70.742	0
3	solcap_snp_c2_29441	solcap_snp_c2_5292	0	70.742	0
3	solcap_snp_c2_5292	solcap_snp_c1_1914	0	68.9359	0
3	solcap_snp_c2_5292	solcap_snp_c2_57638	0	70.742	0
3	PotVar0021479	solcap_snp_c2_5292	0	67.7317	0
3	PotVar0055456	solcap_snp_c2_5292	0	68.0328	0
3	solcap_snp_c2_5292	PotVar0021474	0	70.441	0
3	solcap_snp_c2_5292	solcap_snp_c2_5269	0	70.441	0
3	solcap_snp_c1_8969	solcap_snp_c2_29441	0	70.742	0
3	solcap_snp_c1_8969	solcap_snp_c1_1914	0	68.9359	0
3	solcap_snp_c1_8969	solcap_snp_c2_57638	0	70.742	0
3	PotVar0021479	solcap_snp_c1_8969	0	67.7317	0
3	PotVar0055456	solcap_snp_c1_8969	0	68.0328	0
3	solcap_snp_c1_8969	PotVar0021474	0	70.441	0
3	solcap_snp_c1_8969	solcap_snp_c2_5269	0	70.441	0
3	solcap_snp_c2_29441	solcap_snp_c1_1914	0	68.9359	0
3	solcap_snp_c2_29441	solcap_snp_c2_57638	0	70.742	0
3	PotVar0021479	solcap_snp_c2_29441	0	67.7317	0
3	PotVar0055456	solcap_snp_c2_29441	0	68.0328	0
3	solcap_snp_c2_29441	PotVar0021474	0	70.441	0
3	solcap_snp_c2_29441	solcap_snp_c2_5269	0	70.441	0
3	solcap_snp_c2_57638	solcap_snp_c1_1914	0	68.9359	0
3	solcap_snp_c1_1914	PotVar0021479	0	65.9256	0
3	solcap_snp_c1_1914	PotVar0055456	0	66.2266	0
3	PotVar0021474	solcap_snp_c1_1914	0	68.6348	0
3	solcap_snp_c1_1914	solcap_snp_c2_5269	0	68.6348	0
3	PotVar0021479	solcap_snp_c2_57638	0	67.7317	0
3	PotVar0055456	solcap_snp_c2_57638	0	68.0328	0
3	solcap_snp_c2_57638	PotVar0021474	0	70.441	0
3	solcap_snp_c2_57638	solcap_snp_c2_5269	0	70.441	0
3	PotVar0021479	PotVar0055456	0	65.0225	0
3	PotVar0021479	PotVar0021474	0	67.7317	0
3	solcap_snp_c2_5269	PotVar0021479	0	67.7317	0
3	PotVar0055456	PotVar0021474	0	67.7317	0
3	solcap_snp_c2_5269	PotVar0055456	0	67.7317	0
3	PotVar0021474	solcap_snp_c2_5269	0	70.441	0
3	PotVar0013480	PotVar0013895	0	69.5379	0
3	PotVar0013480	PotVar0013778	0	69.5379	0
3	PotVar0013895	PotVar0013778	0	69.2369	0
3	solcap_snp_c2_14424	solcap_snp_c2_5736	0	70.441	0
3	solcap_snp_c2_5736	PotVar0021288	0	70.441	0
3	solcap_snp_c2_5736	solcap_snp_c1_7144	0	70.441	0
3	solcap_snp_c2_14424	PotVar0021288	0	70.742	0
3	solcap_snp_c2_14424	solcap_snp_c1_7144	0	70.742	0
3	PotVar0021288	solcap_snp_c1_7144	0	70.742	0
3	PotVar0013408	PotVar0121346	0	69.839	0
3	PotVar0070358	PotVar0070350	0	70.441	0
3	PotVar0129473	PotVar0129536	0	70.441	0
3	PotVar0014208	PotVar0014166	0	69.5379	0
3	PotVar0013943	PotVar0014009	0	69.839	0
3	PotVar0020413	PotVar0020485	0	69.5379	0
3	PotVar0020552	PotVar0020413	0	69.5379	0
3	PotVar0020413	PotVar0020566	0	69.5379	0
3	PotVar0020552	PotVar0020485	0	69.5379	0
3	PotVar0020485	PotVar0020566	0	69.5379	0
3	PotVar0020552	PotVar0020566	0	69.839	0
3	PotVar0020653	PotVar0020716	0	69.839	0
3	solcap_snp_c2_9531	PotVar0020653	0	69.839	0
3	PotVar0020653	PotVar0020808	0	69.839	0
3	solcap_snp_c2_9531	PotVar0020716	0	69.839	0
3	PotVar0020716	PotVar0020808	0	69.839	0
3	solcap_snp_c2_9531	PotVar0020808	0	69.839	0
3	PotVar0055556	PotVar0055722	0	70.441	0
3	PotVar0029727	solcap_snp_c1_5799	0	70.14	0
3	solcap_snp_c1_5799	solcap_snp_c2_17667	0	70.14	0
3	solcap_snp_c1_5799	PotVar0029781	0	70.14	0
3	PotVar0029727	solcap_snp_c2_17667	0	70.14	0
3	PotVar0029781	PotVar0029727	0	70.14	0
3	solcap_snp_c2_17667	PotVar0029781	0	70.441	0
3	solcap_snp_c1_5794	solcap_snp_c2_14258	0	70.742	0
3	solcap_snp_c1_5951	solcap_snp_c2_18308	0	70.742	0
3	solcap_snp_c2_48362	solcap_snp_c2_48363	0	69.839	0
3	PotVar0129442	solcap_snp_c2_48362	0	69.839	0
3	solcap_snp_c2_38068	solcap_snp_c2_48362	0	69.839	0
3	solcap_snp_c2_48362	solcap_snp_c2_48368	0	68.3338	0
3	solcap_snp_c2_48362	solcap_snp_c2_48381	0	69.839	0
3	solcap_snp_c2_48362	solcap_snp_c1_14316	0	69.5379	0
3	PotVar0129720	solcap_snp_c2_48362	0	69.839	0
3	solcap_snp_c2_48362	PotVar0095451	0	69.839	0
3	solcap_snp_c2_48390	solcap_snp_c2_48362	0	69.839	0
3	PotVar0129442	solcap_snp_c2_48363	0	69.839	0
3	solcap_snp_c2_38068	solcap_snp_c2_48363	0	69.839	0
3	solcap_snp_c2_48363	solcap_snp_c2_48368	0	68.3338	0
3	solcap_snp_c2_48363	solcap_snp_c2_48381	0	69.839	0
3	solcap_snp_c2_48363	solcap_snp_c1_14316	0	69.5379	0
3	PotVar0129720	solcap_snp_c2_48363	0	69.839	0
3	solcap_snp_c2_48363	PotVar0095451	0	69.839	0
3	solcap_snp_c2_48390	solcap_snp_c2_48363	0	69.839	0
3	PotVar0129474	PotVar0129705	0	69.5379	0
3	solcap_snp_c2_48368	PotVar0129705	0	68.3338	0
3	PotVar0129705	solcap_snp_c1_11350	0	69.5379	0
3	solcap_snp_c2_38068	PotVar0129442	0	70.14	0
3	PotVar0129442	solcap_snp_c2_48368	0	68.3338	0
3	PotVar0129442	solcap_snp_c2_48381	0	70.14	0
3	PotVar0129442	solcap_snp_c1_14316	0	69.839	0
3	PotVar0129442	PotVar0129720	0	70.14	0
3	PotVar0095451	PotVar0129442	0	70.14	0
3	solcap_snp_c2_48390	PotVar0129442	0	70.14	0
3	solcap_snp_c2_48368	solcap_snp_c2_38068	0	68.3338	0
3	solcap_snp_c2_38068	solcap_snp_c2_48381	0	70.14	0
3	solcap_snp_c2_38068	solcap_snp_c1_14316	0	69.839	0
3	solcap_snp_c2_38068	PotVar0129720	0	70.14	0
3	PotVar0095451	solcap_snp_c2_38068	0	70.14	0
3	solcap_snp_c2_38068	solcap_snp_c2_48390	0	70.14	0
3	PotVar0129474	solcap_snp_c2_48368	0	68.3338	0
3	PotVar0129474	solcap_snp_c1_11350	0	69.2369	0
3	solcap_snp_c2_48381	solcap_snp_c2_48368	0	68.3338	0
3	solcap_snp_c1_14316	solcap_snp_c2_48368	0	68.0328	0
3	PotVar0129720	solcap_snp_c2_48368	0	68.3338	0
3	solcap_snp_c2_48368	PotVar0095451	0	68.3338	0
3	solcap_snp_c2_48368	solcap_snp_c2_48390	0	68.3338	0
3	solcap_snp_c2_48368	solcap_snp_c1_11350	0	68.3338	0
3	solcap_snp_c2_48381	solcap_snp_c1_14316	0	69.839	0
3	PotVar0129720	solcap_snp_c2_48381	0	70.14	0
3	solcap_snp_c2_48381	PotVar0095451	0	70.14	0
3	solcap_snp_c2_48390	solcap_snp_c2_48381	0	70.14	0
3	PotVar0129720	solcap_snp_c1_14316	0	69.839	0
3	solcap_snp_c1_14316	PotVar0095451	0	69.839	0
3	solcap_snp_c2_48390	solcap_snp_c1_14316	0	69.839	0
3	PotVar0095451	PotVar0129720	0	70.14	0
3	solcap_snp_c2_48390	PotVar0129720	0	70.14	0
3	PotVar0095451	solcap_snp_c2_48390	0	70.14	0
3	PotVar0070245	PotVar0070258	0	69.5379	0
3	solcap_snp_c1_9161	solcap_snp_c2_45702	0	69.2369	0
3	solcap_snp_c2_45702	solcap_snp_c2_46603	0	66.2266	0
3	solcap_snp_c1_9161	solcap_snp_c2_46603	0	66.2266	0
3	PotVar0115488	PotVar0115519	0	69.5379	0
3	PotVar0115488	PotVar0115783	0	69.2369	0
3	PotVar0115449	PotVar0115488	0	69.2369	0
3	PotVar0115488	solcap_snp_c2_42312	0	69.5379	0
3	PotVar0115519	PotVar0115783	0	69.5379	0
3	PotVar0115449	PotVar0115519	0	69.2369	0
3	PotVar0115519	solcap_snp_c2_42312	0	69.839	0
3	PotVar0115449	PotVar0115783	0	68.9359	0
3	PotVar0115783	solcap_snp_c2_42312	0	69.5379	0
3	PotVar0115449	solcap_snp_c2_42312	0	69.2369	0
3	PotVar0030525	PotVar0030332	0	70.14	0
3	PotVar0121499	PotVar0030525	0	69.839	0
3	PotVar0030525	PotVar0030696	0	70.14	0
3	PotVar0030332	PotVar0121499	0	69.839	0
3	PotVar0030696	PotVar0030332	0	70.14	0
3	PotVar0121499	PotVar0030696	0	69.839	0
3	PotVar0056116	PotVar0056506	0	69.839	0
3	PotVar0056453	PotVar0056116	0	68.9359	0
3	PotVar0056116	PotVar0056464	0	66.2266	0
3	PotVar0056506	PotVar0056453	0	68.9359	0
3	PotVar0056464	PotVar0056506	0	66.2266	0
3	PotVar0056453	PotVar0056464	0	65.6245	0
3	PotVar0021454	solcap_snp_c2_5238	0	70.441	0
3	solcap_snp_c2_5238	solcap_snp_c2_5263	0	70.14	0
3	PotVar0021454	solcap_snp_c2_5263	0	70.14	0
3	solcap_snp_c1_16679	solcap_snp_c2_37989	0	69.5379	0
3	PotVar0068122	PotVar0068152	0	69.839	0
3	PotVar0014192	PotVar0014196	0	69.839	0
3	PotVar0013238	PotVar0121402	0	67.4307	0
3	PotVar0121399	PotVar0013238	0	69.5379	0
3	solcap_snp_c1_8194	PotVar0013238	0	69.5379	0
3	PotVar0013238	PotVar0013245	0	69.5379	0
3	PotVar0013238	PotVar0121530	0	69.5379	0
3	PotVar0121399	PotVar0121402	0	67.7317	0
3	PotVar0030909	PotVar0121402	0	67.1297	0
3	solcap_snp_c1_8194	PotVar0121402	0	67.7317	0
3	solcap_snp_c2_18428	PotVar0121402	0	67.7317	0
3	PotVar0013245	PotVar0121402	0	67.7317	0
3	PotVar0121402	PotVar0121530	0	67.7317	0
3	PotVar0121402	solcap_snp_c1_8203	0	67.7317	0
3	PotVar0121399	solcap_snp_c1_8194	0	69.839	0
3	PotVar0121399	PotVar0013245	0	69.839	0
3	PotVar0121399	PotVar0121530	0	69.839	0
3	solcap_snp_c2_18428	PotVar0030909	0	69.2369	0
3	PotVar0030909	solcap_snp_c1_8203	0	69.2369	0
3	solcap_snp_c1_8194	PotVar0013245	0	69.839	0
3	solcap_snp_c1_8194	PotVar0121530	0	69.839	0
3	solcap_snp_c2_18428	solcap_snp_c1_8203	0	69.839	0
3	PotVar0013245	PotVar0121530	0	69.839	0
3	PotVar0021166	PotVar0021026	0	69.5379	0
3	PotVar0021026	PotVar0021098	0	69.5379	0
3	PotVar0021098	PotVar0021166	0	69.5379	0
3	PotVar0029865	PotVar0029968	0	68.9359	0
3	PotVar0029865	solcap_snp_c1_7115	0	69.839	0
3	PotVar0029865	PotVar0030066	0	69.839	0
3	PotVar0029865	PotVar0030033	0	69.839	0
3	PotVar0029968	solcap_snp_c1_7115	0	68.9359	0
3	PotVar0029968	PotVar0030066	0	68.9359	0
3	PotVar0029968	PotVar0030033	0	68.9359	0
3	PotVar0030066	solcap_snp_c1_7115	0	69.839	0
3	solcap_snp_c1_7115	PotVar0030033	0	69.839	0
3	PotVar0030066	PotVar0030033	0	69.839	0
3	PotVar0121124	PotVar0121328	0	70.441	0
3	PotVar0030330	PotVar0030504	0	69.839	0
3	PotVar0029766	PotVar0029733	0	69.839	0
3	PotVar0029733	PotVar0029816	0	69.839	0
3	PotVar0029816	PotVar0029766	0	69.839	0
3	PotVar0042845	PotVar0042853	0	70.441	0
3	solcap_snp_c2_57263	PotVar0027485	0	68.9359	0
3	PotVar0021482	solcap_snp_c2_5267	0	70.441	0
3	solcap_snp_c2_5267	PotVar0021338	0	64.1194	0
[truncated: 22,807 more rows]
