# Supplementary material for: Integrating haplotype-specific linkage maps in tetraploid species using SNP markers
Source: Theor Appl Genet. 2016 Aug 25;129(11):2211–26. doi: 10.1007/s00122-016-2768-1 (PMC5069339; doi:10.1007/s00122-016-2768-1)
Supplement: Supplementary file 7 — Supplementary material 7 (XLSX 384 kb) [file 122_2016_2768_MOESM7_ESM.xlsx]

## Sheet: Supplementary File S7a
Marker_pair	N	q	phase	Nr._estimates	Rate_correct.phase	Rate_unknown.phase	Rate_r.notEst	slope	intercept	R2adj	s_dev
SNSN	100	0	coupling	123492	0.998542	0.092903	0	0.985557	0.00130117	0.890352	0.0401189
SNSN	100	0	repulsion	325521	0.907828	0.092903	0	0.68068	0.0981584	0.297298	0.115773
SNSN	100	0.1	coupling	123916	0.998281	0.0923533	0	0.977864	-0.000816477	0.889657	0.0398584
SNSN	100	0.1	repulsion	325370	0.909478	0.0923533	0	0.659903	0.0990882	0.273303	0.119688
SNSN	100	0.2	coupling	124175	0.998824	0.0892645	0	0.965797	-0.00158813	0.888036	0.0397763
SNSN	100	0.2	repulsion	326640	0.917157	0.0892645	0	0.655692	0.0981368	0.27927	0.117556
SNSN	100	0.3	coupling	123451	0.999295	0.0914646	0	0.953534	-0.00230125	0.893243	0.0382541
SNSN	100	0.3	repulsion	326274	0.918844	0.0914646	0	0.636245	0.101583	0.256707	0.120656
SNSN	100	0.4	coupling	123004	0.999472	0.0866566	0	0.92698	-0.00200411	0.884326	0.0388911
SNSN	100	0.4	repulsion	329101	0.927578	0.0866566	0	0.610988	0.104644	0.244008	0.120561
SNSN	100	0.5	coupling	124347	0.999582	0.0857091	0	0.920611	-0.00415128	0.893155	0.0369101
SNSN	100	0.5	repulsion	328227	0.933738	0.0857091	0	0.611563	0.101518	0.249032	0.119201
SNSN	100	0.6	coupling	123575	0.999523	0.0888606	0	0.898349	-0.00469737	0.885027	0.0375709
SNSN	100	0.6	repulsion	327439	0.936584	0.0888606	0	0.576319	0.108891	0.224737	0.120456
SNSN	100	0.7	coupling	123829	0.999968	0.0872949	0	0.876043	-0.00517208	0.870735	0.0390929
SNSN	100	0.7	repulsion	327960	0.941145	0.0872949	0	0.567889	0.106428	0.221578	0.119921
SNSN	100	0.8	coupling	123532	0.999976	0.0869091	0	0.854015	-0.00558984	0.871331	0.0380164
SNSN	100	0.8	repulsion	328448	0.944177	0.0869091	0	0.536395	0.109448	0.200138	0.121316
SNSN	100	0.9	coupling	124187	1	0.086198	0	0.84294	-0.00620483	0.879411	0.0360916
SNSN	100	0.9	repulsion	328145	0.948157	0.086198	0	0.513484	0.115733	0.187011	0.121431
SNSN	100	1	coupling	123584	1	0.0875535	0	0.818349	-0.0069357	0.870796	0.0365258
SNSN	100	1	repulsion	328077	0.950323	0.0875535	0	0.481303	0.119293	0.167909	0.121562
SNSN	200	0	coupling	123492	0.999668	0.0584241	0	0.992876	4.74063e-05	0.946819	0.0272953
SNSN	200	0	repulsion	342589	0.958659	0.0584241	0	0.828203	0.0531705	0.491706	0.0935738
SNSN	200	0.1	coupling	123916	0.999855	0.0595716	0	0.987027	-0.00178427	0.943906	0.0278485
SNSN	200	0.1	repulsion	341597	0.96197	0.0595716	0	0.812465	0.054495	0.482903	0.0936328
SNSN	200	0.2	coupling	124175	0.999919	0.0551575	0	0.970132	-0.00160259	0.94281	0.0277136
SNSN	200	0.2	repulsion	343523	0.965694	0.0551575	0	0.795285	0.0554865	0.476221	0.0930492
SNSN	200	0.3	coupling	123451	0.999927	0.0554787	0	0.949843	-0.00284857	0.939016	0.0280902
SNSN	200	0.3	repulsion	344088	0.969389	0.0554787	0	0.769186	0.0582529	0.454975	0.0939936
SNSN	200	0.4	coupling	123004	1	0.0540565	0	0.930705	-0.00206397	0.940177	0.0272339
SNSN	200	0.4	repulsion	345239	0.970493	0.0540565	0	0.740756	0.0647169	0.431858	0.0953611
SNSN	200	0.5	coupling	124347	1	0.0545514	0	0.908636	-0.00353532	0.937164	0.0272735
SNSN	200	0.5	repulsion	343651	0.975397	0.0545514	0	0.710886	0.0657833	0.413321	0.0950939
SNSN	200	0.6	coupling	123575	1	0.0493817	0	0.895494	-0.00404813	0.935281	0.0273335
SNSN	200	0.6	repulsion	346982	0.976252	0.0493817	0	0.70396	0.0649862	0.408448	0.0953775
SNSN	200	0.7	coupling	123829	1	0.0521211	0	0.875112	-0.00459288	0.936993	0.0262822
SNSN	200	0.7	repulsion	345372	0.979616	0.0521211	0	0.668123	0.0714879	0.378445	0.0966548
SNSN	200	0.8	coupling	123532	1	0.0509979	0	0.859238	-0.006127	0.933069	0.0266583
SNSN	200	0.8	repulsion	346225	0.980934	0.0509979	0	0.644576	0.0729274	0.365396	0.0959658
SNSN	200	0.9	coupling	124187	1	0.0542464	0	0.850535	-0.00749511	0.936437	0.0256215
SNSN	200	0.9	repulsion	343962	0.980713	0.0542464	0	0.609737	0.082149	0.325668	0.0993768
SNSN	200	1	coupling	123584	1	0.0505211	0	0.822876	-0.00740053	0.926936	0.0267697
SNSN	200	1	repulsion	346409	0.984495	0.0505211	0	0.586298	0.0819372	0.320305	0.0970643
SNSN	400	0	coupling	123492	0.999976	0.044212	0	1.00161	0.000460682	0.972006	0.0197173
SNSN	400	0	repulsion	349624	0.985416	0.044212	0	0.915309	0.025696	0.673218	0.0708119
SNSN	400	0.1	coupling	123916	1	0.0400221	0	0.984094	-0.000909365	0.970607	0.0198207
SNSN	400	0.1	repulsion	351274	0.988388	0.0400221	0	0.894349	0.0262902	0.670675	0.0700249
SNSN	400	0.2	coupling	124175	1	0.0360525	0	0.969605	-0.00111238	0.969444	0.0199662
SNSN	400	0.2	repulsion	352980	0.989065	0.0360525	0	0.87696	0.0279994	0.663589	0.0699885
SNSN	400	0.3	coupling	123451	1	0.0367999	0	0.953346	-0.00217164	0.968729	0.0198769
SNSN	400	0.3	repulsion	353334	0.991139	0.0367999	0	0.849131	0.0318682	0.645961	0.0704957
SNSN	400	0.4	coupling	123004	1	0.0329131	0	0.931448	-0.00234894	0.967822	0.0197019
SNSN	400	0.4	repulsion	355705	0.992421	0.0329131	0	0.820975	0.0345435	0.631021	0.070678
SNSN	400	0.5	coupling	124347	1	0.0336201	0	0.911794	-0.00331909	0.967909	0.0192455
SNSN	400	0.5	repulsion	354012	0.99426	0.0336201	0	0.79003	0.0380657	0.614965	0.0704937
SNSN	400	0.6	coupling	123575	1	0.0312807	0	0.898661	-0.00390267	0.967506	0.0191098
SNSN	400	0.6	repulsion	355942	0.993929	0.0312807	0	0.767471	0.0413038	0.590019	0.0722324
SNSN	400	0.7	coupling	123829	1	0.0322323	0	0.879724	-0.00486163	0.965304	0.0193166
SNSN	400	0.7	repulsion	355216	0.995853	0.0322323	0	0.736649	0.0454919	0.571528	0.072156
SNSN	400	0.8	coupling	123532	1	0.0334283	0	0.857809	-0.00584684	0.963347	0.0193829
SNSN	400	0.8	repulsion	354921	0.996399	0.0334283	0	0.696534	0.0511245	0.522794	0.0753527
SNSN	400	0.9	coupling	124187	1	0.0293172	0	0.847562	-0.00683038	0.964428	0.0188211
SNSN	400	0.9	repulsion	356301	0.995905	0.0293172	0	0.679571	0.0529845	0.523296	0.0738108
SNSN	400	1	coupling	123584	1	0.0274768	0	0.823865	-0.00698871	0.963078	0.0186918
SNSN	400	1	repulsion	357815	0.997001	0.0274768	0	0.646876	0.0567907	0.499121	0.073807
SNDN	100	0	coupling	497245	0.98659	0.005476	0	0.955919	0.00401894	0.74119	0.0661437
SNDN	100	0	repulsion	497279	0.982617	0.005476	0	0.949085	0.0151903	0.734941	0.0666915
SNDN	100	0.1	coupling	497654	0.986736	0.00533999	0	0.942143	0.00624948	0.732188	0.0666808
SNDN	100	0.1	repulsion	497007	0.9843	0.00533999	0	0.938334	0.0131437	0.728833	0.0670095
SNDN	100	0.2	coupling	497249	0.988288	0.00514499	0	0.924521	0.00832749	0.726847	0.0663442
SNDN	100	0.2	repulsion	497607	0.986552	0.00514499	0	0.919513	0.0171021	0.724837	0.0663288
SNDN	100	0.3	coupling	498092	0.990676	0.004076	0	0.908622	0.0106859	0.728789	0.0649037
SNDN	100	0.3	repulsion	497832	0.988378	0.004076	0	0.906564	0.0174864	0.724705	0.0654384
SNDN	100	0.4	coupling	498270	0.993692	0.003198	0	0.869725	0.0157441	0.715375	0.0642361
SNDN	100	0.4	repulsion	498532	0.991674	0.003198	0	0.869131	0.0234345	0.711577	0.0648572
SNDN	100	0.5	coupling	498328	0.99466	0.002984	0	0.863938	0.016203	0.717189	0.0635638
SNDN	100	0.5	repulsion	498688	0.99301	0.002984	0	0.864341	0.0225919	0.713423	0.0641777
SNDN	100	0.6	coupling	499646	0.995209	0.002498	0	0.841933	0.0177893	0.702888	0.0641151
SNDN	100	0.6	repulsion	497856	0.994402	0.002498	0	0.838922	0.0247977	0.695668	0.0650498
SNDN	100	0.7	coupling	499120	0.995334	0.002333	0	0.809867	0.0217183	0.680879	0.0649593
SNDN	100	0.7	repulsion	498547	0.994548	0.002333	0	0.807251	0.0293426	0.677207	0.0653442
SNDN	100	0.8	coupling	499741	0.996396	0.002139	0	0.79076	0.0241231	0.67382	0.0645182
SNDN	100	0.8	repulsion	498120	0.995224	0.002139	0	0.788588	0.0308384	0.665703	0.065454
SNDN	100	0.9	coupling	499878	0.997449	0.001512	0	0.773997	0.0260498	0.668561	0.0638916
SNDN	100	0.9	repulsion	498610	0.996591	0.001512	0	0.773468	0.0342928	0.659909	0.0651002
SNDN	100	1	coupling	500004	0.997894	0.001207	0	0.744858	0.0286501	0.650073	0.0640736
SNDN	100	1	repulsion	498789	0.997125	0.001207	0	0.74515	0.0365648	0.647179	0.064513
SNDN	200	0	coupling	499183	0.995959	0.001504	0	0.980685	0.000951898	0.853675	0.0476167
SNDN	200	0	repulsion	499314	0.99411	0.001504	0	0.97877	0.0098235	0.85115	0.0479598
SNDN	200	0.1	coupling	499592	0.996149	0.001316	0	0.966209	0.00342602	0.849463	0.0476778
SNDN	200	0.1	repulsion	499093	0.995089	0.001316	0	0.965575	0.0105021	0.847368	0.0480537
SNDN	200	0.2	coupling	499040	0.996966	0.001146	0	0.945808	0.00627526	0.845794	0.0473415
SNDN	200	0.2	repulsion	499815	0.996223	0.001146	0	0.944641	0.0133244	0.845091	0.047431
SNDN	200	0.3	coupling	499592	0.99739	0.000889999	0	0.914953	0.00901972	0.837903	0.0471828
SNDN	200	0.3	repulsion	499519	0.996855	0.000889999	0	0.914011	0.0163689	0.835623	0.047545
SNDN	200	0.4	coupling	499472	0.998532	0.000606999	0	0.887929	0.0138545	0.830647	0.0469964
SNDN	200	0.4	repulsion	499922	0.997388	0.000606999	0	0.886869	0.0222479	0.829085	0.0472587
SNDN	200	0.5	coupling	499533	0.999167	0.000458	0	0.863768	0.0153426	0.825905	0.0465179
SNDN	200	0.5	repulsion	500010	0.998714	0.000458	0	0.863466	0.0218734	0.826329	0.0464326
SNDN	200	0.6	coupling	500662	0.999429	0.000324	0	0.846028	0.0169761	0.817225	0.0469127
SNDN	200	0.6	repulsion	499015	0.99894	0.000324	0	0.843762	0.0258853	0.815058	0.047173
SNDN	200	0.7	coupling	500087	0.999468	0.000291	0	0.820557	0.020217	0.810315	0.0465555
SNDN	200	0.7	repulsion	499623	0.999237	0.000291	0	0.817936	0.0282326	0.808577	0.0467053
SNDN	200	0.8	coupling	500556	0.999355	0.000239	0	0.799642	0.0222227	0.805995	0.0460477
SNDN	200	0.8	repulsion	499206	0.999283	0.000239	0	0.800236	0.0296641	0.80637	0.0459806
SNDN	200	0.9	coupling	500395	0.999516	0.000251	0	0.781301	0.0257345	0.795005	0.0465376
SNDN	200	0.9	repulsion	499355	0.999373	0.000251	0	0.780216	0.0339482	0.791802	0.0469398
SNDN	200	1	coupling	500397	0.999538	0.00017	0	0.752136	0.0283774	0.778423	0.0470714
SNDN	200	1	repulsion	499434	0.999479	0.00017	0	0.75133	0.0361737	0.774503	0.047571
SNDN	400	0	coupling	499699	0.999075	0.000231	0	0.999447	0.000755129	0.921648	0.0341969
SNDN	400	0	repulsion	500071	0.999078	0.000231	0	0.998957	0.000814203	0.920597	0.0344075
SNDN	400	0.1	coupling	500023	0.999238	0.000208	0	0.972864	0.00340189	0.916511	0.0344361
SNDN	400	0.1	repulsion	499770	0.999344	0.000208	0	0.973266	0.00333656	0.916774	0.0344138
SNDN	400	0.2	coupling	499502	0.999554	0.00011	0	0.952125	0.00638532	0.914463	0.0341562
SNDN	400	0.2	repulsion	500389	0.999644	0.00011	0	0.952076	0.00647187	0.9152	0.0340112
SNDN	400	0.3	coupling	499925	0.999542	0.000109	0	0.926706	0.00914376	0.911932	0.0337806
SNDN	400	0.3	repulsion	499967	0.99957	0.000109	0	0.927214	0.00906896	0.912291	0.0337383
SNDN	400	0.4	coupling	499699	0.999836	4.9e-05	0	0.896223	0.0131294	0.906119	0.0338257
SNDN	400	0.4	repulsion	500253	0.999766	4.9e-05	0	0.897723	0.0129223	0.906845	0.0337813
SNDN	400	0.5	coupling	499712	0.999984	1.5e-05	0	0.872474	0.0149609	0.906286	0.0329176
SNDN	400	0.5	repulsion	500274	0.999928	1.5e-05	0	0.873339	0.0148587	0.907002	0.0328146
SNDN	400	0.6	coupling	500777	0.999958	1.5e-05	0	0.854649	0.0177038	0.898747	0.0336406
SNDN	400	0.6	repulsion	499209	0.999948	1.5e-05	0	0.854156	0.0179608	0.898159	0.0337669
SNDN	400	0.7	coupling	500209	0.999992	9e-06	0	0.829174	0.0202335	0.894833	0.0333401
SNDN	400	0.7	repulsion	499782	0.999988	9e-06	0	0.828187	0.0206207	0.895026	0.0332936
SNDN	400	0.8	coupling	500672	0.999976	1.2e-05	0	0.802538	0.0232425	0.884499	0.0340451
SNDN	400	0.8	repulsion	499316	0.999966	1.2e-05	0	0.803304	0.0231327	0.884091	0.0341117
SNDN	400	0.9	coupling	500482	0.999906	1.1e-05	0	0.785083	0.0258875	0.879397	0.0341084
SNDN	400	0.9	repulsion	499507	0.999972	1.1e-05	0	0.785649	0.0256307	0.879438	0.0341374
SNDN	400	1	coupling	500479	0.999998	5e-06	0	0.756625	0.0293004	0.869688	0.0343599
SNDN	400	1	repulsion	499516	0.99999	5e-06	0	0.756507	0.0292644	0.868693	0.0345166
SNSS	100	0	coupling	248983	0.992196	0.152181	0	0.969369	0.00404057	0.807347	0.0556205
SNSS	100	0	repulsion	598836	0.864392	0.152181	0	0.486876	0.145791	0.140448	0.135905
SNSS	100	0.1	coupling	249467	0.993109	0.153381	0	0.962836	0.00239837	0.80969	0.0547602
SNSS	100	0.1	repulsion	597153	0.865539	0.153381	0	0.480798	0.147104	0.137135	0.136445
SNSS	100	0.2	coupling	248845	0.993892	0.151855	0	0.94916	0.00334274	0.803552	0.0550165
SNSS	100	0.2	repulsion	599301	0.869019	0.151855	0	0.482345	0.145738	0.139516	0.13603
SNSS	100	0.3	coupling	249956	0.994507	0.15421	0	0.930788	0.00407489	0.798103	0.0548276
SNSS	100	0.3	repulsion	595834	0.871176	0.15421	0	0.452616	0.151618	0.123122	0.137263
SNSS	100	0.4	coupling	249522	0.995768	0.153143	0	0.905129	0.0053953	0.793146	0.0541586
SNSS	100	0.4	repulsion	597335	0.877447	0.153143	0	0.438103	0.153865	0.117267	0.1371
SNSS	100	0.5	coupling	249487	0.997511	0.149617	0	0.898738	0.00385178	0.798878	0.0528757
SNSS	100	0.5	repulsion	600896	0.884975	0.149617	0	0.441856	0.15056	0.120563	0.13618
SNSS	100	0.6	coupling	248839	0.997472	0.153584	0	0.878518	0.00332047	0.78623	0.0536359
SNSS	100	0.6	repulsion	597577	0.885698	0.153584	0	0.419677	0.15485	0.108924	0.13746
SNSS	100	0.7	coupling	249404	0.997346	0.1562	0	0.853375	0.00536609	0.770877	0.0545568
SNSS	100	0.7	repulsion	594396	0.885309	0.1562	0	0.398373	0.158106	0.0986654	0.138031
SNSS	100	0.8	coupling	249827	0.998567	0.154119	0	0.831054	0.00529172	0.771851	0.0529721
SNSS	100	0.8	repulsion	596054	0.89488	0.154119	0	0.388224	0.157417	0.0952061	0.137547
SNSS	100	0.9	coupling	250638	0.999198	0.154264	0	0.816462	0.00594706	0.769214	0.0525128
SNSS	100	0.9	repulsion	595098	0.898536	0.154264	0	0.379254	0.15983	0.0913836	0.137556
SNSS	100	1	coupling	249941	0.999092	0.15686	0	0.792273	0.00701473	0.754065	0.0530622
SNSS	100	1	repulsion	593199	0.897638	0.15686	0	0.351766	0.164585	0.0787212	0.138749
SNSS	200	0	coupling	249487	0.997707	0.10113	0	0.990394	0.000748705	0.900932	0.0386147
SNSS	200	0	repulsion	649384	0.929268	0.10113	0	0.677477	0.0906317	0.298049	0.116346
SNSS	200	0.1	coupling	249937	0.997987	0.101881	0	0.981628	0.00019048	0.896154	0.0392413
SNSS	200	0.1	repulsion	648183	0.930959	0.101881	0	0.658944	0.0941531	0.285189	0.116979
SNSS	200	0.2	coupling	249293	0.998752	0.0988469	0	0.96405	0.00181197	0.892443	0.0392719
SNSS	200	0.2	repulsion	651861	0.933963	0.0988469	0	0.647989	0.0948525	0.279708	0.117045
SNSS	200	0.3	coupling	250282	0.999021	0.0988399	0	0.938943	0.00185866	0.888288	0.0390242
SNSS	200	0.3	repulsion	650879	0.940307	0.0988399	0	0.621684	0.097882	0.262644	0.11737
SNSS	200	0.4	coupling	249893	0.9995	0.100013	0	0.922328	0.00329056	0.886374	0.0387249
SNSS	200	0.4	repulsion	650095	0.938883	0.100013	0	0.599924	0.103209	0.246276	0.118703
SNSS	200	0.5	coupling	249723	0.999696	0.0971229	0	0.893044	0.00351942	0.881303	0.0384502
SNSS	200	0.5	repulsion	653155	0.948273	0.0971229	0	0.581925	0.102178	0.240396	0.117303
SNSS	200	0.6	coupling	249048	0.999815	0.0953329	0	0.876995	0.00484268	0.875336	0.0387738
SNSS	200	0.6	repulsion	655620	0.949558	0.0953329	0	0.574849	0.102345	0.23501	0.117886
SNSS	200	0.7	coupling	249616	0.99982	0.0981339	0	0.857341	0.0051186	0.874844	0.0380445
SNSS	200	0.7	repulsion	652251	0.951738	0.0981339	0	0.549118	0.107709	0.217642	0.118584
SNSS	200	0.8	coupling	249971	0.999916	0.0974209	0	0.841709	0.0042957	0.870871	0.0380134
SNSS	200	0.8	repulsion	652609	0.95406	0.0974209	0	0.533295	0.107514	0.20759	0.118805
SNSS	200	0.9	coupling	250758	0.999856	0.100384	0	0.826026	0.00456852	0.87036	0.037448
SNSS	200	0.9	repulsion	648859	0.95356	0.100384	0	0.501666	0.11582	0.185933	0.12015
SNSS	200	1	coupling	250066	0.999956	0.0971859	0	0.799105	0.00624661	0.858616	0.0380404
SNSS	200	1	repulsion	652749	0.958569	0.0971859	0	0.492151	0.113783	0.18308	0.119232
SNSS	400	0	coupling	249586	0.999724	0.0683009	0	1.00037	0.000680176	0.946236	0.0280453
SNSS	400	0	repulsion	682114	0.965956	0.0683009	0	0.820092	0.0516352	0.48903	0.0935136
SNSS	400	0.1	coupling	250037	0.999776	0.0653269	0	0.979853	0.000657781	0.944762	0.0278316
SNSS	400	0.1	repulsion	684637	0.969346	0.0653269	0	0.806097	0.0513337	0.487559	0.0925356
SNSS	400	0.2	coupling	249371	0.99992	0.0627969	0	0.963423	0.00162447	0.941651	0.0281476
SNSS	400	0.2	repulsion	687833	0.971684	0.0627969	0	0.787948	0.053745	0.476639	0.092835
SNSS	400	0.3	coupling	250369	0.99988	0.0627549	0	0.942998	0.00192902	0.940189	0.0278823
SNSS	400	0.3	repulsion	686877	0.975113	0.0627549	0	0.761312	0.0572248	0.458349	0.0931924
SNSS	400	0.4	coupling	249936	0.999976	0.0603829	0	0.921732	0.0029158	0.938532	0.0276658
SNSS	400	0.4	repulsion	689682	0.976666	0.0603829	0	0.739663	0.0594682	0.442101	0.0938742
SNSS	400	0.5	coupling	249750	1	0.0593219	0	0.896406	0.00343478	0.936469	0.0273943
SNSS	400	0.5	repulsion	690929	0.979724	0.0593219	0	0.71253	0.0623443	0.42855	0.0932267
SNSS	400	0.6	coupling	249067	0.999996	0.0577169	0	0.880083	0.00452313	0.934239	0.0273565
SNSS	400	0.6	repulsion	693217	0.98103	0.0577169	0	0.692895	0.065726	0.410978	0.0942222
SNSS	400	0.7	coupling	249628	1	0.05888	0	0.860331	0.00452125	0.932141	0.0272348
SNSS	400	0.7	repulsion	691492	0.983774	0.05888	0	0.667806	0.0690655	0.394761	0.0940321
SNSS	400	0.8	coupling	249989	1	0.059037	0	0.837485	0.00467318	0.928339	0.0272919
SNSS	400	0.8	repulsion	690974	0.984421	0.059037	0	0.635507	0.0728888	0.362139	0.0961148
SNSS	400	0.9	coupling	250761	0.999992	0.057548	0	0.821373	0.00548444	0.927953	0.0268847
SNSS	400	0.9	repulsion	691691	0.98582	0.057548	0	0.616449	0.0765392	0.354114	0.0951446
SNSS	400	1	coupling	250074	1	0.055806	0	0.797809	0.00648057	0.922493	0.0271294
SNSS	400	1	repulsion	694120	0.986623	0.055806	0	0.592486	0.0789377	0.334416	0.0957681
SNST	100	0	coupling	249237	0.990956	0.15687	0	0.963854	0.0104459	0.806733	0.0553329
SNST	100	0	repulsion	593893	0.875041	0.15687	0	0.488869	0.141644	0.141279	0.135826
SNST	100	0.1	coupling	249778	0.992113	0.155922	0	0.958898	0.00670477	0.806368	0.0550462
SNST	100	0.1	repulsion	594301	0.872543	0.155922	0	0.479798	0.143937	0.137752	0.136014
SNST	100	0.2	coupling	249700	0.993632	0.156798	0	0.945346	0.00799159	0.801891	0.0550867
SNST	100	0.2	repulsion	593503	0.877001	0.156798	0	0.473374	0.143322	0.134398	0.136172
SNST	100	0.3	coupling	249805	0.99472	0.157364	0	0.928563	0.00807848	0.80026	0.0544159
SNST	100	0.3	repulsion	592831	0.875668	0.157364	0	0.457083	0.147605	0.12502	0.137238
SNST	100	0.4	coupling	249193	0.995814	0.15762	0	0.901944	0.0094729	0.788975	0.0545977
SNST	100	0.4	repulsion	593187	0.884148	0.15762	0	0.432653	0.151036	0.114779	0.136934
SNST	100	0.5	coupling	250006	0.997064	0.154825	0	0.896063	0.00733529	0.799147	0.052719
SNST	100	0.5	repulsion	595169	0.892417	0.154825	0	0.43397	0.148233	0.117086	0.135914
SNST	100	0.6	coupling	249658	0.997436	0.157477	0	0.872274	0.00802094	0.783488	0.0537948
SNST	100	0.6	repulsion	592865	0.891613	0.157477	0	0.409101	0.154375	0.10414	0.137165
SNST	100	0.7	coupling	249408	0.997534	0.159704	0	0.855095	0.00896945	0.771709	0.0545193
SNST	100	0.7	repulsion	590888	0.893821	0.159704	0	0.400462	0.154485	0.100013	0.137718
SNST	100	0.8	coupling	249408	0.998713	0.158847	0	0.83076	0.00945609	0.766917	0.0536662
SNST	100	0.8	repulsion	591745	0.89983	0.158847	0	0.389269	0.153709	0.0960087	0.137157
SNST	100	0.9	coupling	249511	0.998926	0.159331	0	0.819734	0.0103055	0.768822	0.0526981
SNST	100	0.9	repulsion	591158	0.907527	0.159331	0	0.373349	0.155466	0.089582	0.136966
SNST	100	1	coupling	249354	0.999222	0.16589	0	0.792157	0.0113935	0.75321	0.0532473
SNST	100	1	repulsion	584756	0.906506	0.16589	0	0.343133	0.161159	0.075297	0.138371
SNST	200	0	coupling	249827	0.997474	0.106931	0	0.986129	0.00641018	0.89837	0.038947
SNST	200	0	repulsion	643243	0.935074	0.106931	0	0.669016	0.0882227	0.291647	0.116338
SNST	200	0.1	coupling	250329	0.997959	0.105226	0	0.976128	0.00509091	0.894532	0.0393141
SNST	200	0.1	repulsion	644446	0.935613	0.105226	0	0.656089	0.0907539	0.285077	0.116523
SNST	200	0.2	coupling	250201	0.998545	0.102039	0	0.963971	0.00538959	0.892785	0.0392076
SNST	200	0.2	repulsion	647761	0.938576	0.102039	0	0.641787	0.0918267	0.275528	0.116853
SNST	200	0.3	coupling	250226	0.998913	0.103183	0	0.93386	0.00625801	0.888215	0.0388953
SNST	200	0.3	repulsion	646592	0.943439	0.103183	0	0.615229	0.0946892	0.257995	0.117348
SNST	200	0.4	coupling	249538	0.999335	0.104839	0	0.915698	0.00877117	0.884518	0.0387572
SNST	200	0.4	repulsion	645624	0.945481	0.104839	0	0.591327	0.0992769	0.242045	0.118186
SNST	200	0.5	coupling	250274	0.999521	0.102074	0	0.893176	0.00714329	0.879831	0.038761
SNST	200	0.5	repulsion	647653	0.951831	0.102074	0	0.576955	0.0990447	0.237468	0.117086
SNST	200	0.6	coupling	249914	0.999564	0.100949	0	0.875515	0.00920721	0.874977	0.0388514
SNST	200	0.6	repulsion	649138	0.956077	0.100949	0	0.569163	0.0971998	0.234115	0.116712
SNST	200	0.7	coupling	249642	0.999848	0.104362	0	0.854308	0.00907449	0.876587	0.0375979
SNST	200	0.7	repulsion	645997	0.955613	0.104362	0	0.535605	0.104846	0.209026	0.118493
SNST	200	0.8	coupling	249607	0.99974	0.104362	0	0.839219	0.00923626	0.86981	0.0380639
SNST	200	0.8	repulsion	646032	0.959183	0.104362	0	0.519983	0.104651	0.200612	0.118178
SNST	200	0.9	coupling	249619	0.999752	0.106273	0	0.825221	0.00933746	0.868223	0.037702
SNST	200	0.9	repulsion	644109	0.959499	0.106273	0	0.493829	0.110941	0.182735	0.119295
SNST	200	1	coupling	249456	0.999928	0.104226	0	0.798022	0.010475	0.856055	0.0384379
SNST	200	1	repulsion	646319	0.964479	0.104226	0	0.476568	0.109977	0.175512	0.118186
SNST	400	0	coupling	249973	0.999672	0.0689179	0	1.00257	0.000262505	0.946698	0.0279459
SNST	400	0	repulsion	681110	0.96618	0.0689179	0	0.822878	0.0512243	0.491998	0.0932423
SNST	400	0.1	coupling	250451	0.99982	0.0651639	0	0.980079	0.000411224	0.944711	0.0278206
SNST	400	0.1	repulsion	684386	0.969136	0.0651639	0	0.804042	0.0514565	0.488185	0.0922723
SNST	400	0.2	coupling	250293	0.999884	0.0628139	0	0.966703	0.00102386	0.942592	0.0280088
SNST	400	0.2	repulsion	686894	0.970303	0.0628139	0	0.789529	0.0530992	0.475814	0.0931198
SNST	400	0.3	coupling	250301	0.9999	0.0632129	0	0.941182	0.00199075	0.940374	0.0278302
SNST	400	0.3	repulsion	686487	0.974992	0.0632129	0	0.759983	0.0571473	0.455245	0.0935343
SNST	400	0.4	coupling	249583	0.99996	0.0607669	0	0.920779	0.00263596	0.937979	0.0277386
SNST	400	0.4	repulsion	689651	0.977097	0.0607669	0	0.735263	0.0598347	0.440957	0.0935122
SNST	400	0.5	coupling	250300	0.999992	0.0595609	0	0.898018	0.00293939	0.936456	0.0274711
SNST	400	0.5	repulsion	690140	0.98076	0.0595609	0	0.710809	0.061736	0.426881	0.0932607
SNST	400	0.6	coupling	249944	0.999952	0.0583419	0	0.882515	0.00353209	0.934929	0.0273346
SNST	400	0.6	repulsion	691715	0.981286	0.0583419	0	0.692056	0.0645195	0.41127	0.0939372
SNST	400	0.7	coupling	249657	0.999996	0.059845	0	0.863156	0.00355206	0.933049	0.027121
SNST	400	0.7	repulsion	690498	0.983999	0.059845	0	0.658648	0.0696178	0.386534	0.0942823
SNST	400	0.8	coupling	249623	1	0.060604	0	0.839461	0.00412694	0.928084	0.0273973
SNST	400	0.8	repulsion	689773	0.985295	0.060604	0	0.630552	0.0726996	0.357222	0.0963894
SNST	400	0.9	coupling	249645	0.999996	0.0582	0	0.825727	0.00418872	0.927236	0.0271287
SNST	400	0.9	repulsion	692155	0.986926	0.0582	0	0.612233	0.0749563	0.352113	0.094933
SNST	400	1	coupling	249469	1	0.056557	0	0.802449	0.00493325	0.923652	0.0271006
SNST	400	1	repulsion	693974	0.988054	0.056557	0	0.585883	0.0771401	0.331147	0.0952989
SNSD	100	0	coupling	249950	0.989098	0	0	0.97599	0.00460589	0.768467	0.0629123
SNSD	100	0	repulsion	750050	0.884454	0	0	0.659252	0.0734229	0.204007	0.152755
SNSD	100	0.1	coupling	249831	0.989581	9.99999e-07	0	0.966208	0.00329857	0.768963	0.0621038
SNSD	100	0.1	repulsion	750169	0.882922	9.99999e-07	0	0.645101	0.0774016	0.195266	0.153697
SNSD	100	0.2	coupling	250600	0.991085	9.99999e-07	0	0.95309	0.00465724	0.761107	0.0626278
SNSD	100	0.2	repulsion	749400	0.885398	9.99999e-07	0	0.633099	0.0789685	0.18956	0.153621
SNSD	100	0.3	coupling	249969	0.992835	0	0	0.937948	0.00526839	0.757078	0.0624172
SNSD	100	0.3	repulsion	750031	0.885786	0	0	0.61328	0.0829202	0.177448	0.154868
SNSD	100	0.4	coupling	249989	0.994216	0	0	0.91609	0.00531727	0.749036	0.062255
SNSD	100	0.4	repulsion	750011	0.892151	0	0	0.591927	0.0855024	0.167831	0.154628
SNSD	100	0.5	coupling	250293	0.995645	0	0	0.907125	0.00451189	0.7543	0.0608205
SNSD	100	0.5	repulsion	749707	0.89728	0	0	0.587852	0.0850791	0.167367	0.153787
SNSD	100	0.6	coupling	249610	0.996402	0	0	0.88942	0.00446305	0.742692	0.0614029
SNSD	100	0.6	repulsion	750390	0.898254	0	0	0.567184	0.0884596	0.156	0.154819
SNSD	100	0.7	coupling	249800	0.995713	0	0	0.867539	0.00585668	0.724712	0.0627686
SNSD	100	0.7	repulsion	750200	0.899767	0	0	0.545173	0.091355	0.14362	0.156179
SNSD	100	0.8	coupling	250313	0.997435	0	0	0.844049	0.00673002	0.718737	0.0620172
SNSD	100	0.8	repulsion	749687	0.906288	0	0	0.5246	0.0932582	0.135705	0.155291
SNSD	100	0.9	coupling	250549	0.99796	0	0	0.839138	0.00639597	0.72266	0.0609575
SNSD	100	0.9	repulsion	749451	0.909438	0	0	0.517821	0.0939158	0.132997	0.155166
SNSD	100	1	coupling	249993	0.998588	0	0	0.812799	0.00674396	0.705772	0.0616267
SNSD	100	1	repulsion	750007	0.91042	0	0	0.487669	0.098007	0.117979	0.156416
SNSD	200	0	coupling	249950	0.997295	9.99999e-07	0	0.996304	0.00146899	0.876897	0.0438378
SNSD	200	0	repulsion	750050	0.93593	9.99999e-07	0	0.800618	0.0432151	0.359275	0.125418
SNSD	200	0.1	coupling	249831	0.997478	9.99999e-07	0	0.987795	0.000720132	0.872739	0.0442315
SNSD	200	0.1	repulsion	750169	0.934576	9.99999e-07	0	0.786236	0.0466198	0.347585	0.126418
SNSD	200	0.2	coupling	250600	0.998484	9.99999e-07	0	0.972115	0.00209521	0.869635	0.0441454
SNSD	200	0.2	repulsion	749400	0.937143	9.99999e-07	0	0.768848	0.0489613	0.338808	0.126044
SNSD	200	0.3	coupling	249969	0.998168	9.99999e-07	0	0.947742	0.00221386	0.862852	0.0443894
SNSD	200	0.3	repulsion	750031	0.941738	9.99999e-07	0	0.744885	0.0511866	0.321447	0.126935
SNSD	200	0.4	coupling	249989	0.999144	9.99999e-07	0	0.931171	0.00375617	0.858758	0.0443362
SNSD	200	0.4	repulsion	750011	0.943974	9.99999e-07	0	0.720628	0.0555977	0.303711	0.128005
SNSD	200	0.5	coupling	250293	0.999253	9.99999e-07	0	0.910545	0.00273084	0.856023	0.043869
SNSD	200	0.5	repulsion	749707	0.949544	9.99999e-07	0	0.703333	0.0565116	0.295787	0.127287
SNSD	200	0.6	coupling	249610	0.999571	9.99999e-07	0	0.896078	0.0044027	0.851489	0.0438931
SNSD	200	0.6	repulsion	750390	0.952705	9.99999e-07	0	0.689809	0.0574799	0.291723	0.126135
SNSD	200	0.7	coupling	249800	0.999732	9.99999e-07	0	0.873131	0.00546077	0.845641	0.043792
SNSD	200	0.7	repulsion	750200	0.953354	9.99999e-07	0	0.660694	0.0628038	0.266378	0.128633
SNSD	200	0.8	coupling	250313	0.999597	9.99999e-07	0	0.857945	0.00479922	0.8422	0.0436193
SNSD	200	0.8	repulsion	749687	0.955934	9.99999e-07	0	0.63949	0.0641608	0.254098	0.128517
SNSD	200	0.9	coupling	250549	0.999689	9.99999e-07	0	0.850092	0.00405948	0.840412	0.0434385
SNSD	200	0.9	repulsion	749451	0.954835	9.99999e-07	0	0.617319	0.0686057	0.23548	0.130543
SNSD	200	1	coupling	249993	0.999848	9.99999e-07	0	0.824116	0.00536374	0.82528	0.0445282
SNSD	200	1	repulsion	750007	0.961304	9.99999e-07	0	0.596632	0.069637	0.229057	0.1284
SNSD	400	0	coupling	249950	0.999428	9.99999e-07	0	1.00114	0.000473149	0.933202	0.0314548
SNSD	400	0	repulsion	750050	0.964889	9.99999e-07	0	0.900265	0.0259068	0.535445	0.098366
SNSD	400	0.1	coupling	249831	0.999664	9.99999e-07	0	0.981252	0.000432885	0.932472	0.0309645
SNSD	400	0.1	repulsion	750169	0.968247	9.99999e-07	0	0.880293	0.0275916	0.529239	0.0974377
SNSD	400	0.2	coupling	250600	0.999872	9.99999e-07	0	0.967363	0.00134979	0.928447	0.0314977
SNSD	400	0.2	repulsion	749400	0.969608	9.99999e-07	0	0.861159	0.0305377	0.515794	0.097916
SNSD	400	0.3	coupling	249969	0.99988	9.99999e-07	0	0.946748	0.00169508	0.926264	0.0313811
SNSD	400	0.3	repulsion	750031	0.973689	9.99999e-07	0	0.837487	0.033035	0.500567	0.0981164
SNSD	400	0.4	coupling	249989	0.999972	9.99999e-07	0	0.926983	0.00224459	0.923909	0.0312325
SNSD	400	0.4	repulsion	750011	0.975616	9.99999e-07	0	0.809625	0.0371307	0.481347	0.0985926
SNSD	400	0.5	coupling	250293	0.999976	9.99999e-07	0	0.907528	0.00253217	0.921026	0.031219
SNSD	400	0.5	repulsion	749707	0.978772	9.99999e-07	0	0.785924	0.0394	0.467203	0.0984393
SNSD	400	0.6	coupling	249610	0.999996	9.99999e-07	0	0.892895	0.00353153	0.920369	0.030805
SNSD	400	0.6	repulsion	750390	0.980206	9.99999e-07	0	0.76788	0.0424647	0.456186	0.0983874
SNSD	400	0.7	coupling	249800	1	0	0	0.873192	0.00371118	0.917589	0.03072
SNSD	400	0.7	repulsion	750200	0.982583	0	0	0.740141	0.0461861	0.433447	0.0992732
SNSD	400	0.8	coupling	250313	1	0	0	0.852999	0.00371007	0.910756	0.0313625
SNSD	400	0.8	repulsion	749687	0.983525	0	0	0.709481	0.0496663	0.403051	0.101278
SNSD	400	0.9	coupling	250549	1	0	0	0.843206	0.00360617	0.911884	0.0307358
SNSD	400	0.9	repulsion	749451	0.984106	0	0	0.694132	0.0523212	0.394037	0.101024
SNSD	400	1	coupling	249993	1	0	0	0.818928	0.00452614	0.903436	0.0314398
SNSD	400	1	repulsion	750007	0.985889	0	0	0.66221	0.0561154	0.371544	0.101029
SNDS	100	0	coupling	500610	0.967232	0	0	0.943555	0.00578241	0.616776	0.087207
SNDS	100	0	repulsion	499390	0.965043	0	0	0.946371	0.0067557	0.616059	0.0877264
SNDS	100	0.1	coupling	499877	0.967054	9.99999e-07	0	0.92573	0.00945041	0.608048	0.0872206
SNDS	100	0.1	repulsion	500123	0.966544	9.99999e-07	0	0.929353	0.0102112	0.608497	0.0874582
SNDS	100	0.2	coupling	499995	0.969908	9.99999e-07	0	0.902259	0.0148473	0.596622	0.0870309
SNDS	100	0.2	repulsion	500005	0.968946	9.99999e-07	0	0.905649	0.0154839	0.596091	0.087494
SNDS	100	0.3	coupling	500989	0.972261	0	0	0.878793	0.0190958	0.584743	0.0868626
SNDS	100	0.3	repulsion	499011	0.971263	0	0	0.884866	0.0190196	0.5856	0.0873747
SNDS	100	0.4	coupling	500384	0.97649	0	0	0.850614	0.0238879	0.57177	0.086444
SNDS	100	0.4	repulsion	499616	0.976614	0	0	0.850357	0.0257354	0.567742	0.0869943
SNDS	100	0.5	coupling	500207	0.979129	0	0	0.835651	0.0258906	0.56884	0.0853766
SNDS	100	0.5	repulsion	499793	0.979069	0	0	0.838903	0.0271744	0.569945	0.0854941
SNDS	100	0.6	coupling	498769	0.981083	0	0	0.810354	0.0295234	0.550148	0.0859979
SNDS	100	0.6	repulsion	501231	0.980863	0	0	0.812691	0.0311026	0.547944	0.0865973
SNDS	100	0.7	coupling	500072	0.983146	0	0	0.77877	0.0341995	0.523573	0.0871647
SNDS	100	0.7	repulsion	499928	0.982293	0	0	0.778845	0.0363046	0.523611	0.0871716
SNDS	100	0.8	coupling	500156	0.985347	0	0	0.757425	0.0381054	0.515894	0.0860288
SNDS	100	0.8	repulsion	499844	0.985017	0	0	0.760527	0.0392697	0.51659	0.0863881
SNDS	100	0.9	coupling	499206	0.987576	0	0	0.746612	0.0394244	0.511408	0.085614
SNDS	100	0.9	repulsion	500794	0.986777	0	0	0.742758	0.0428657	0.505649	0.0861883
SNDS	100	1	coupling	499731	0.98812	0	0	0.714246	0.0438623	0.486754	0.0860624
SNDS	100	1	repulsion	500269	0.988288	0	0	0.713013	0.0465774	0.483062	0.0865417
SNDS	200	0	coupling	500610	0.986996	9.99999e-07	0	0.98084	0.00177877	0.77133	0.0626187
SNDS	200	0	repulsion	499390	0.986325	9.99999e-07	0	0.985715	0.00256977	0.772224	0.0628611
SNDS	200	0.1	coupling	499877	0.987413	9.99999e-07	0	0.960149	0.00600917	0.761659	0.0630297
SNDS	200	0.1	repulsion	500123	0.987097	9.99999e-07	0	0.963362	0.00671457	0.761844	0.063193
SNDS	200	0.2	coupling	499995	0.989268	9.99999e-07	0	0.933552	0.0118499	0.753557	0.062629
SNDS	200	0.2	repulsion	500005	0.988934	9.99999e-07	0	0.939417	0.012099	0.753918	0.0629896
SNDS	200	0.3	coupling	500989	0.991313	9.99999e-07	0	0.901155	0.0152588	0.741273	0.0624456
SNDS	200	0.3	repulsion	499011	0.990387	9.99999e-07	0	0.905681	0.0158401	0.742707	0.062572
SNDS	200	0.4	coupling	500384	0.992933	9.99999e-07	0	0.874564	0.0216694	0.726318	0.0630414
SNDS	200	0.4	repulsion	499616	0.991441	9.99999e-07	0	0.877495	0.0229866	0.72426	0.0634805
SNDS	200	0.5	coupling	500207	0.994526	9.99999e-07	0	0.8454	0.0243228	0.720634	0.0617707
SNDS	200	0.5	repulsion	499793	0.99427	9.99999e-07	0	0.846935	0.0256606	0.720862	0.0618319
SNDS	200	0.6	coupling	498769	0.995459	9.99999e-07	0	0.825289	0.028423	0.711287	0.061707
SNDS	200	0.6	repulsion	501231	0.994861	9.99999e-07	0	0.825457	0.0302027	0.705757	0.0625276
SNDS	200	0.7	coupling	500072	0.995869	9.99999e-07	0	0.79688	0.0321716	0.692232	0.0623448
SNDS	200	0.7	repulsion	499928	0.995901	9.99999e-07	0	0.797771	0.0339816	0.690384	0.0626892
SNDS	200	0.8	coupling	500156	0.996543	9.99999e-07	0	0.775574	0.0355199	0.683619	0.0618637
SNDS	200	0.8	repulsion	499844	0.996425	9.99999e-07	0	0.776778	0.0372502	0.680721	0.0624672
SNDS	200	0.9	coupling	499206	0.996673	9.99999e-07	0	0.759009	0.0388083	0.670611	0.062406
SNDS	200	0.9	repulsion	500794	0.996322	9.99999e-07	0	0.755909	0.0419605	0.665509	0.0628916
SNDS	200	1	coupling	499731	0.997389	9.99999e-07	0	0.728605	0.04288	0.655056	0.062042
SNDS	200	1	repulsion	500269	0.997251	9.99999e-07	0	0.725808	0.0459175	0.643426	0.0633954
SNDS	400	0	coupling	500610	0.996053	9.99999e-07	0	0.998795	0.0010168	0.869783	0.0453135
SNDS	400	0	repulsion	499390	0.996023	9.99999e-07	0	0.998584	0.000991748	0.870702	0.0451849
SNDS	400	0.1	coupling	499877	0.996873	9.99999e-07	0	0.966741	0.00583064	0.864023	0.0450058
SNDS	400	0.1	repulsion	500123	0.996907	9.99999e-07	0	0.966691	0.00582607	0.863972	0.0450022
SNDS	400	0.2	coupling	499995	0.997616	9.99999e-07	0	0.94105	0.0111335	0.858302	0.0448551
SNDS	400	0.2	repulsion	500005	0.997532	9.99999e-07	0	0.940986	0.0112051	0.858597	0.0448177
SNDS	400	0.3	coupling	500989	0.998255	9.99999e-07	0	0.911142	0.015371	0.851692	0.0445962
SNDS	400	0.3	repulsion	499011	0.997742	9.99999e-07	0	0.912421	0.015198	0.850859	0.0448398
SNDS	400	0.4	coupling	500384	0.998807	9.99999e-07	0	0.880371	0.0205336	0.841136	0.0449284
SNDS	400	0.4	repulsion	499616	0.998645	9.99999e-07	0	0.878334	0.0211533	0.839845	0.0449702
SNDS	400	0.5	coupling	500207	0.999218	9.99999e-07	0	0.851777	0.0243162	0.83575	0.044313
SNDS	400	0.5	repulsion	499793	0.99923	9.99999e-07	0	0.850716	0.0248673	0.834939	0.044377
SNDS	400	0.6	coupling	498769	0.99931	9.99999e-07	0	0.830665	0.0287103	0.825809	0.0447731
SNDS	400	0.6	repulsion	501231	0.99933	9.99999e-07	0	0.82635	0.029907	0.821869	0.0451319
SNDS	400	0.7	coupling	500072	0.999446	0	0	0.80322	0.0322142	0.815764	0.044788
SNDS	400	0.7	repulsion	499928	0.999596	0	0	0.799372	0.0335872	0.815739	0.0445797
SNDS	400	0.8	coupling	500156	0.999586	0	0	0.775874	0.0363898	0.802148	0.0451802
SNDS	400	0.8	repulsion	499844	0.999526	0	0	0.773658	0.0375036	0.799542	0.0454878
SNDS	400	0.9	coupling	499206	0.999543	0	0	0.758492	0.0395495	0.795406	0.0451298
SNDS	400	0.9	repulsion	500794	0.999617	0	0	0.75315	0.0415185	0.78899	0.0457094
SNDS	400	1	coupling	499731	0.999764	0	0	0.729355	0.0436212	0.779563	0.0455108
SNDS	400	1	repulsion	500269	0.999818	0	0	0.723555	0.045779	0.771194	0.0462417
SNDD	100	0	coupling	500127	0.956815	0	0	0.936973	0.00964017	0.531199	0.103372
SNDD	100	0	repulsion	499873	0.959754	0	0	-0.0271306	0.503244	0.0359755	0.0164644
SNDD	100	0.1	coupling	500666	0.957912	9.99999e-07	0	0.927566	0.0108565	0.52552	0.10338
SNDD	100	0.1	repulsion	499334	0.959824	9.99999e-07	0	-0.0268015	0.50322	0.0361408	0.016246
SNDD	100	0.2	coupling	499843	0.961792	9.99999e-07	0	0.908006	0.0138047	0.514853	0.103371
SNDD	100	0.2	repulsion	500157	0.963082	9.99999e-07	0	-0.0239908	0.502868	0.0325975	0.0153425
SNDD	100	0.3	coupling	500514	0.963815	0	0	0.883285	0.0168549	0.50093	0.103548
SNDD	100	0.3	repulsion	499486	0.965779	0	0	-0.0216443	0.502606	0.0308433	0.0142221
SNDD	100	0.4	coupling	499415	0.9691	0	0	0.849325	0.022321	0.483585	0.102918
SNDD	100	0.4	repulsion	500585	0.970503	0	0	-0.0182249	0.50219	0.0266505	0.0129313
SNDD	100	0.5	coupling	500716	0.972959	0	0	0.848262	0.0200083	0.491967	0.10115
SNDD	100	0.5	repulsion	499284	0.973618	0	0	-0.0161434	0.501946	0.0243158	0.0119977
SNDD	100	0.6	coupling	499896	0.974695	0	0	0.823908	0.0221575	0.474156	0.101763
SNDD	100	0.6	repulsion	500104	0.975245	0	0	-0.0145155	0.501771	0.0228939	0.0111313
SNDD	100	0.7	coupling	500065	0.976631	0	0	0.793341	0.0267732	0.449103	0.102993
SNDD	100	0.7	repulsion	499935	0.976781	0	0	-0.013956	0.501642	0.0198545	0.011517
SNDD	100	0.8	coupling	499719	0.979266	0	0	0.777866	0.0274653	0.446041	0.101673
SNDD	100	0.8	repulsion	500281	0.980145	0	0	-0.0115908	0.501387	0.0180546	0.0100337
SNDD	100	0.9	coupling	500317	0.982241	0	0	0.761777	0.0295494	0.44021	0.100836
SNDD	100	0.9	repulsion	499683	0.983055	0	0	-0.00911577	0.501093	0.0157255	0.00845833
SNDD	100	1	coupling	500512	0.983451	0	0	0.729994	0.0335381	0.412607	0.102192
SNDD	100	1	repulsion	499488	0.984542	0	0	-0.00833368	0.50099	0.0136388	0.00831576
SNDD	200	0	coupling	500127	0.982083	9.99999e-07	0	0.981072	0.0015227	0.702476	0.074982
SNDD	200	0	repulsion	499873	0.982249	9.99999e-07	0	-0.00852783	0.501092	0.0196106	0.0070685
SNDD	200	0.1	coupling	500666	0.982677	9.99999e-07	0	0.970406	0.0031191	0.69644	0.075147
SNDD	200	0.1	repulsion	499334	0.982729	9.99999e-07	0	-0.00838418	0.50107	0.0192076	0.00703204
SNDD	200	0.2	coupling	499843	0.984553	9.99999e-07	0	0.946475	0.00756462	0.687492	0.0748381
SNDD	200	0.2	repulsion	500157	0.985351	9.99999e-07	0	-0.00681982	0.500863	0.0169525	0.00609635
SNDD	200	0.3	coupling	500514	0.987673	9.99999e-07	0	0.916775	0.00942238	0.67632	0.074489
SNDD	200	0.3	repulsion	499486	0.988072	9.99999e-07	0	-0.00552486	0.500693	0.0136044	0.00551432
SNDD	200	0.4	coupling	499415	0.989207	9.99999e-07	0	0.893778	0.0138421	0.661744	0.0749312
SNDD	200	0.4	repulsion	500585	0.989884	9.99999e-07	0	-0.00463552	0.500576	0.0115662	0.00503098
SNDD	200	0.5	coupling	500716	0.992087	9.99999e-07	0	0.862309	0.0168305	0.652793	0.0737952
SNDD	200	0.5	repulsion	499284	0.992257	9.99999e-07	0	-0.00329544	0.500398	0.00931389	0.00398732
SNDD	200	0.6	coupling	499896	0.992825	9.99999e-07	0	0.849246	0.0174102	0.648092	0.0733963
SNDD	200	0.6	repulsion	500104	0.992999	9.99999e-07	0	-0.00289357	0.500345	0.00810704	0.00375667
SNDD	200	0.7	coupling	500065	0.993541	9.99999e-07	0	0.822019	0.0215014	0.629776	0.0738766
SNDD	200	0.7	repulsion	499935	0.993893	9.99999e-07	0	-0.00258132	0.500306	0.00674231	0.00367949
SNDD	200	0.8	coupling	499719	0.994467	9.99999e-07	0	0.805016	0.0220789	0.621684	0.0736536
SNDD	200	0.8	repulsion	500281	0.994343	9.99999e-07	0	-0.00239284	0.500282	0.00647337	0.00347931
SNDD	200	0.9	coupling	500317	0.995327	9.99999e-07	0	0.781981	0.0268495	0.607548	0.0737744
SNDD	200	0.9	repulsion	499683	0.995197	9.99999e-07	0	-0.0021624	0.500252	0.00582339	0.00331336
SNDD	200	1	coupling	500512	0.99611	9.99999e-07	0	0.752814	0.0295905	0.589927	0.0736414
SNDD	200	1	repulsion	499488	0.996142	9.99999e-07	0	-0.00160246	0.500173	0.00474148	0.00272379
SNDD	400	0	coupling	500127	0.994066	9.99999e-07	0	0.999528	6.67334e-05	0.827544	0.0535857
SNDD	400	0	repulsion	499873	0.994153	9.99999e-07	0	-0.00191723	0.500224	0.00773163	0.00254598
SNDD	400	0.1	coupling	500666	0.995326	9.99999e-07	0	0.974488	0.00256723	0.821495	0.0532817
SNDD	400	0.1	repulsion	499334	0.995218	9.99999e-07	0	-0.0015895	0.500176	0.00608455	0.00238418
SNDD	400	0.2	coupling	499843	0.995977	9.99999e-07	0	0.951402	0.00651251	0.813716	0.0533866
SNDD	400	0.2	repulsion	500157	0.996373	9.99999e-07	0	-0.00114655	0.500115	0.00504636	0.0018896
SNDD	400	0.3	coupling	500514	0.996917	9.99999e-07	0	0.926063	0.00913917	0.808058	0.0530093
SNDD	400	0.3	repulsion	499486	0.997181	9.99999e-07	0	-0.000934526	0.500087	0.00364349	0.00181109
SNDD	400	0.4	coupling	499415	0.997815	9.99999e-07	0	0.89732	0.0131359	0.797411	0.0530358
SNDD	400	0.4	repulsion	500585	0.997797	9.99999e-07	0	-0.000671219	0.500049	0.00295088	0.00144815
SNDD	400	0.5	coupling	500716	0.998636	9.99999e-07	0	0.869325	0.0159584	0.790622	0.0524955
SNDD	400	0.5	repulsion	499284	0.998428	9.99999e-07	0	-0.000412158	0.500012	0.00205988	0.00106389
SNDD	400	0.6	coupling	499896	0.99868	9.99999e-07	0	0.853343	0.0180722	0.784956	0.0523853
SNDD	400	0.6	repulsion	500104	0.998502	9.99999e-07	0	-0.000432535	0.500015	0.00202532	0.00112652
SNDD	400	0.7	coupling	500065	0.999178	0	0	0.826376	0.0212046	0.775598	0.0521025
SNDD	400	0.7	repulsion	499935	0.999046	0	0	-0.000243098	0.499989	0.00127873	0.000797365
SNDD	400	0.8	coupling	499719	0.999334	0	0	0.801311	0.0235888	0.759187	0.0529315
SNDD	400	0.8	repulsion	500281	0.999248	0	0	-0.000212626	0.499984	0.00107937	0.000758605
SNDD	400	0.9	coupling	500317	0.99942	0	0	0.780011	0.0274047	0.752505	0.0525091
SNDD	400	0.9	repulsion	499683	0.999412	0	0	-0.000181714	0.499981	0.000967687	0.000684108
SNDD	400	1	coupling	500512	0.999564	0	0	0.753149	0.0305098	0.737482	0.0527215
SNDD	400	1	repulsion	499488	0.999586	0	0	-8.76233e-05	0.499967	0.000443078	0.000487272
DNDN	100	0	coupling	82369	0.995544	0	0	0.979387	0.00164261	0.869245	0.0440386
DNDN	100	0	mixed	330362	0.99289	0	0	0.969327	0.0239904	0.516847	0.108607
DNDN	100	0	repulsion	82269	0.988428	0	0	0.987731	0.00719319	0.86542	0.0451279
DNDN	100	0.1	coupling	82379	0.994707	2.0202e-06	0	0.976307	0.000441438	0.876187	0.0426372
DNDN	100	0.1	mixed	329988	0.993239	2.0202e-06	0	0.948227	0.0324357	0.508708	0.107911
DNDN	100	0.1	repulsion	82633	0.991287	2.0202e-06	0	0.983055	0.00366274	0.874019	0.0432758
DNDN	100	0.2	coupling	82165	0.996471	2.0202e-06	0	0.965821	-0.00018787	0.876384	0.0419715
DNDN	100	0.2	mixed	330556	0.993069	2.0202e-06	0	0.915912	0.0472946	0.488648	0.10862
DNDN	100	0.2	repulsion	82279	0.992234	2.0202e-06	0	0.97336	0.00396057	0.872819	0.0430649
DNDN	100	0.3	coupling	82367	0.998118	0	0	0.954746	-0.000486888	0.884385	0.0399299
DNDN	100	0.3	mixed	330533	0.992388	0	0	0.897084	0.0551549	0.475676	0.109197
DNDN	100	0.3	repulsion	82100	0.99637	0	0	0.959526	0.00331185	0.879702	0.0411262
DNDN	100	0.4	coupling	82303	0.998335	0	0	0.928429	-0.000317917	0.884387	0.0388661
DNDN	100	0.4	mixed	330189	0.993192	0	0	0.862704	0.0720482	0.452795	0.109938
DNDN	100	0.4	repulsion	82508	0.996897	0	0	0.935616	0.00332759	0.881526	0.0397429
DNDN	100	0.5	coupling	82339	0.998227	0	0	0.928232	-0.00165225	0.889838	0.037809
DNDN	100	0.5	mixed	330027	0.991764	0	0	0.83049	0.0797784	0.429334	0.110955
DNDN	100	0.5	repulsion	82634	0.997495	0	0	0.935927	0.00150134	0.887024	0.0387584
DNDN	100	0.6	coupling	82347	0.999563	0	0	0.91869	-0.00331948	0.888758	0.037797
DNDN	100	0.6	mixed	329935	0.990698	0	0	0.80705	0.0921561	0.399888	0.114527
DNDN	100	0.6	repulsion	82718	0.9989	0	0	0.92337	0.000103755	0.88398	0.0386987
DNDN	100	0.7	coupling	82769	0.998369	0	0	0.900661	-0.00304058	0.87732	0.0390162
DNDN	100	0.7	mixed	330297	0.990769	0	0	0.759699	0.106473	0.365926	0.11594
DNDN	100	0.7	repulsion	81934	0.997644	0	0	0.905576	0.000518741	0.877656	0.0391344
DNDN	100	0.8	coupling	82646	0.99902	0	0	0.894136	-0.00416547	0.884342	0.0374404
DNDN	100	0.8	mixed	329657	0.990523	0	0	0.73153	0.118248	0.346161	0.116588
DNDN	100	0.8	repulsion	82697	0.998464	0	0	0.898219	-0.000906473	0.882138	0.0379838
DNDN	100	0.9	coupling	83134	0.999074	0	0	0.888737	-0.00553722	0.889516	0.0363501
DNDN	100	0.9	mixed	329664	0.990478	0	0	0.700083	0.132974	0.310729	0.120783
DNDN	100	0.9	repulsion	82202	0.99854	0	0	0.89381	-0.0010866	0.882585	0.037794
DNDN	100	1	coupling	82724	0.999069	0	0	0.866444	-0.00537669	0.888401	0.0355928
DNDN	100	1	mixed	330246	0.990119	0	0	0.667959	0.140994	0.285334	0.122526
DNDN	100	1	repulsion	82030	0.998939	0	0	0.870741	-0.00102797	0.884761	0.0363937
DNDN	200	0	coupling	82369	0.999381	2.0202e-06	0	0.985492	0.0008897	0.931664	0.0309436
DNDN	200	0	mixed	330362	0.99961	2.0202e-06	0	1.01156	0.0140626	0.654131	0.0852397
DNDN	200	0	repulsion	82269	0.998152	2.0202e-06	0	0.994869	0.00511108	0.930411	0.0315233
DNDN	200	0.1	coupling	82379	0.999672	2.0202e-06	0	0.982372	-0.00018309	0.932746	0.0306456
DNDN	200	0.1	mixed	329988	0.999318	2.0202e-06	0	0.999619	0.0223966	0.643241	0.0862089
DNDN	200	0.1	repulsion	82633	0.998378	2.0202e-06	0	0.992078	0.00296373	0.929911	0.0315808
DNDN	200	0.2	coupling	82165	0.999757	2.0202e-06	0	0.975551	-0.00135066	0.93657	0.029376
DNDN	200	0.2	mixed	330556	0.999446	2.0202e-06	0	0.97764	0.0329533	0.63515	0.0859001
DNDN	200	0.2	repulsion	82279	0.999283	2.0202e-06	0	0.981947	0.00225316	0.934833	0.0300494
DNDN	200	0.3	coupling	82367	0.999454	2.0202e-06	0	0.950637	-0.00079583	0.935087	0.028972
DNDN	200	0.3	mixed	330533	0.999413	2.0202e-06	0	0.954386	0.0450445	0.622747	0.0861229
DNDN	200	0.3	repulsion	82100	0.99944	2.0202e-06	0	0.9564	0.0027364	0.935902	0.0290101
DNDN	200	0.4	coupling	82303	1	2.0202e-06	0	0.935888	-0.000250118	0.93779	0.0279088
DNDN	200	0.4	mixed	330189	0.999149	2.0202e-06	0	0.913406	0.0615193	0.595269	0.087308
DNDN	200	0.4	repulsion	82508	0.999952	2.0202e-06	0	0.94432	0.00375309	0.937121	0.0283427
DNDN	200	0.5	coupling	82339	0.999964	2.0202e-06	0	0.922289	-0.00200447	0.936594	0.02778
DNDN	200	0.5	mixed	330027	0.999267	2.0202e-06	0	0.885693	0.0682711	0.577117	0.0878582
DNDN	200	0.5	repulsion	82634	0.999879	2.0202e-06	0	0.928769	0.00112204	0.935721	0.0282467
DNDN	200	0.6	coupling	82347	0.999939	2.0202e-06	0	0.914978	-0.00301155	0.936324	0.027748
DNDN	200	0.6	mixed	329935	0.998645	2.0202e-06	0	0.872077	0.078126	0.556422	0.0901983
DNDN	200	0.6	repulsion	82718	0.999915	2.0202e-06	0	0.921963	0.00127117	0.933638	0.0284353
DNDN	200	0.7	coupling	82769	1	2.0202e-06	0	0.898684	-0.00265866	0.936565	0.0270942
DNDN	200	0.7	mixed	330297	0.998523	2.0202e-06	0	0.839526	0.0903938	0.524418	0.0926886
DNDN	200	0.7	repulsion	81934	0.999988	2.0202e-06	0	0.903892	0.00114761	0.936088	0.0273373
DNDN	200	0.8	coupling	82646	0.999952	2.0202e-06	0	0.891707	-0.00426548	0.942732	0.0254473
DNDN	200	0.8	mixed	329657	0.999226	2.0202e-06	0	0.811233	0.0999739	0.501681	0.0937585
DNDN	200	0.8	repulsion	82697	0.99994	2.0202e-06	0	0.897453	-0.000396083	0.943339	0.0254458
DNDN	200	0.9	coupling	83134	0.99988	2.0202e-06	0	0.887998	-0.00535169	0.942195	0.025526
DNDN	200	0.9	mixed	329664	0.998347	2.0202e-06	0	0.772503	0.121061	0.450185	0.0988927
DNDN	200	0.9	repulsion	82202	0.999939	2.0202e-06	0	0.892961	-0.000962107	0.940088	0.0261335
DNDN	200	1	coupling	82724	0.999988	2.0202e-06	0	0.869281	-0.00537483	0.936675	0.0261968
DNDN	200	1	mixed	330246	0.998671	2.0202e-06	0	0.731285	0.132564	0.404697	0.1028
DNDN	200	1	repulsion	82030	0.999951	2.0202e-06	0	0.874001	-0.00109198	0.934338	0.0268328
DNDN	400	0	coupling	82369	0.999781	2.0202e-06	0	0.999199	0.00074719	0.966272	0.0216431
DNDN	400	0	mixed	330362	0.999991	2.0202e-06	0	1.02344	0.00100927	0.766253	0.0655052
DNDN	400	0	repulsion	82269	0.999806	2.0202e-06	0	1.00007	0.000605219	0.966651	0.0215214
DNDN	400	0.1	coupling	82379	1	2.0202e-06	0	0.983497	-0.00013366	0.965064	0.0217394
DNDN	400	0.1	mixed	329988	1	2.0202e-06	0	1.00032	0.0115771	0.754046	0.0661584
DNDN	400	0.1	repulsion	82633	1	2.0202e-06	0	0.9847	-0.000342846	0.9651	0.0217124
DNDN	400	0.2	coupling	82165	1	2.0202e-06	0	0.976122	-0.000759523	0.967007	0.0208626
DNDN	400	0.2	mixed	330556	1	2.0202e-06	0	0.990046	0.0215498	0.742621	0.0675701
DNDN	400	0.2	repulsion	82279	1	2.0202e-06	0	0.976446	-0.000775783	0.966825	0.0209643
DNDN	400	0.3	coupling	82367	1	2.0202e-06	0	0.95956	-0.000924308	0.967629	0.0203013
DNDN	400	0.3	mixed	330533	1	2.0202e-06	0	0.97654	0.0317599	0.735756	0.0678515
DNDN	400	0.3	repulsion	82100	1	2.0202e-06	0	0.958214	-0.000695476	0.967642	0.0203095
DNDN	400	0.4	coupling	82303	1	2.0202e-06	0	0.941535	-0.00101206	0.966902	0.0201693
DNDN	400	0.4	mixed	330189	0.999985	2.0202e-06	0	0.939934	0.0441778	0.723735	0.0673184
DNDN	400	0.4	repulsion	82508	1	2.0202e-06	0	0.9427	-0.00116521	0.967109	0.0201438
DNDN	400	0.5	coupling	82339	1	2.0202e-06	0	0.927667	-0.00210617	0.969436	0.0190684
DNDN	400	0.5	mixed	330027	0.999997	2.0202e-06	0	0.912383	0.0525808	0.704276	0.0685124
DNDN	400	0.5	repulsion	82634	1	2.0202e-06	0	0.927186	-0.00201657	0.969591	0.0190534
DNDN	400	0.6	coupling	82347	1	2.0202e-06	0	0.924682	-0.00326759	0.967669	0.0196556
DNDN	400	0.6	mixed	329935	0.999988	2.0202e-06	0	0.90096	0.0632078	0.676993	0.0720908
DNDN	400	0.6	repulsion	82718	1	2.0202e-06	0	0.924816	-0.00333639	0.967277	0.0196779
DNDN	400	0.7	coupling	82769	1	0	0	0.906122	-0.00325757	0.968435	0.018951
DNDN	400	0.7	mixed	330297	0.999997	0	0	0.871622	0.0738887	0.652733	0.0737074
DNDN	400	0.7	repulsion	81934	1	0	0	0.906263	-0.00338742	0.968667	0.0188659
DNDN	400	0.8	coupling	82646	1	0	0	0.895727	-0.00438993	0.968053	0.0188407
DNDN	400	0.8	mixed	329657	0.999982	0	0	0.840285	0.086211	0.614082	0.0772479
DNDN	400	0.8	repulsion	82697	1	0	0	0.895267	-0.00442514	0.967979	0.0188381
DNDN	400	0.9	coupling	83134	1	0	0	0.889073	-0.00532664	0.968936	0.0184746
DNDN	400	0.9	mixed	329664	0.999915	0	0	0.815952	0.0995792	0.574719	0.0813066
DNDN	400	0.9	repulsion	82202	1	0	0	0.889352	-0.00538635	0.969168	0.0183894
DNDN	400	1	coupling	82724	1	0	0	0.872917	-0.00550175	0.966326	0.0188867
DNDN	400	1	mixed	330246	0.999949	0	0	0.769484	0.115123	0.51784	0.0860598
DNDN	400	1	repulsion	82030	1	0	0	0.872667	-0.00548085	0.966055	0.0189447
DNSS	100	0	coupling	491678	0.965012	0.017794	0	0.902732	0.0110992	0.581534	0.0894376
DNSS	100	0	repulsion	490528	0.964762	0.017794	0	0.900882	0.011347	0.580663	0.0895043
DNSS	100	0.1	coupling	490768	0.967484	0.016931	0	0.88924	0.0134403	0.575998	0.0892185
DNSS	100	0.1	repulsion	492302	0.966882	0.016931	0	0.88927	0.0135793	0.574697	0.0893504
DNSS	100	0.2	coupling	492285	0.96915	0.01576	0	0.868873	0.0175662	0.563214	0.089426
DNSS	100	0.2	repulsion	491956	0.968997	0.01576	0	0.872317	0.0169518	0.566458	0.089197
DNSS	100	0.3	coupling	493734	0.973004	0.014709	0	0.851696	0.0201193	0.556939	0.0888292
DNSS	100	0.3	repulsion	491557	0.972852	0.014709	0	0.850985	0.0205322	0.555486	0.0889633
DNSS	100	0.4	coupling	493423	0.977962	0.013254	0	0.822183	0.0256025	0.540928	0.0885833
DNSS	100	0.4	repulsion	493323	0.977824	0.013254	0	0.82206	0.0257578	0.540215	0.0886482
DNSS	100	0.5	coupling	493357	0.980189	0.012138	0	0.815155	0.0263896	0.544718	0.0871432
DNSS	100	0.5	repulsion	494505	0.97946	0.012138	0	0.815478	0.0261574	0.545567	0.0870532
DNSS	100	0.6	coupling	494437	0.981593	0.011457	0	0.797259	0.0275129	0.528756	0.0879557
DNSS	100	0.6	repulsion	494106	0.981423	0.011457	0	0.797661	0.0277384	0.528044	0.0882419
DNSS	100	0.7	coupling	494372	0.981678	0.010552	0	0.762875	0.0341699	0.500956	0.0890251
DNSS	100	0.7	repulsion	495076	0.98113	0.010552	0	0.762603	0.0342836	0.500626	0.0891723
DNSS	100	0.8	coupling	494746	0.984762	0.009789	0	0.748257	0.0358165	0.496232	0.0882648
DNSS	100	0.8	repulsion	495465	0.984279	0.009789	0	0.748997	0.0355958	0.497147	0.0880941
DNSS	100	0.9	coupling	496006	0.986085	0.008993	0	0.731591	0.0388056	0.483568	0.0884347
DNSS	100	0.9	repulsion	495001	0.986204	0.008993	0	0.733272	0.0382282	0.48422	0.0885953
DNSS	100	1	coupling	495725	0.987229	0.007993	0	0.706142	0.042822	0.464402	0.0887857
DNSS	100	1	repulsion	496282	0.98784	0.007993	0	0.709057	0.0418766	0.467273	0.0886008
DNSS	200	0	coupling	497630	0.98484	0.00588099	0	0.966716	0.00389946	0.745445	0.06608
DNSS	200	0	repulsion	496490	0.985297	0.00588099	0	0.967195	0.00363314	0.745936	0.066093
DNSS	200	0.1	coupling	496565	0.986175	0.00555699	0	0.951324	0.00700846	0.739336	0.0661655
DNSS	200	0.1	repulsion	497879	0.986288	0.00555699	0	0.95142	0.00685764	0.738334	0.0662517
DNSS	200	0.2	coupling	497742	0.987345	0.00504799	0	0.929594	0.0111764	0.730054	0.0661757
DNSS	200	0.2	repulsion	497211	0.987337	0.00504799	0	0.929103	0.0114173	0.730725	0.06603
DNSS	200	0.3	coupling	498916	0.99002	0.004234	0	0.897071	0.0147071	0.720775	0.0654011
DNSS	200	0.3	repulsion	496851	0.990039	0.004234	0	0.896723	0.0149109	0.718175	0.0657705
DNSS	200	0.4	coupling	498348	0.991313	0.003677	0	0.87638	0.0193883	0.710238	0.0656023
DNSS	200	0.4	repulsion	497976	0.991255	0.003677	0	0.874523	0.0197707	0.708737	0.0656445
DNSS	200	0.5	coupling	498060	0.993587	0.002945	0	0.845927	0.022201	0.701653	0.0646344
DNSS	200	0.5	repulsion	498996	0.993609	0.002945	0	0.846611	0.0221912	0.70234	0.0645694
DNSS	200	0.6	coupling	498818	0.994872	0.00259	0	0.828568	0.0253062	0.688788	0.0652189
DNSS	200	0.6	repulsion	498593	0.994709	0.00259	0	0.827843	0.0258958	0.689779	0.0651029
DNSS	200	0.7	coupling	498330	0.995029	0.002424	0	0.802576	0.0293711	0.673972	0.065364
DNSS	200	0.7	repulsion	499247	0.994942	0.002424	0	0.803111	0.0293011	0.673849	0.0655228
DNSS	200	0.8	coupling	498561	0.995304	0.002151	0	0.783068	0.0317261	0.666899	0.064898
DNSS	200	0.8	repulsion	499289	0.995594	0.002151	0	0.783749	0.0315814	0.667301	0.0648232
DNSS	200	0.9	coupling	499509	0.996102	0.001842	0	0.761623	0.0357956	0.650903	0.065353
DNSS	200	0.9	repulsion	498650	0.996194	0.001842	0	0.761802	0.0360011	0.650826	0.0654385
DNSS	200	1	coupling	498854	0.996712	0.001662	0	0.735283	0.039693	0.637247	0.0650537
DNSS	200	1	repulsion	499485	0.996667	0.001662	0	0.735777	0.0396878	0.635738	0.0652752
DNSS	400	0	coupling	499929	0.995007	0.001567	0	0.994236	0.00160887	0.853898	0.0481892
DNSS	400	0	repulsion	498505	0.995071	0.001567	0	0.993979	0.00154237	0.854021	0.0481911
DNSS	400	0.1	coupling	498768	0.995699	0.001224	0	0.966748	0.0050331	0.848401	0.0479483
DNSS	400	0.1	repulsion	500009	0.995952	0.001224	0	0.965921	0.00511598	0.847702	0.0479676
DNSS	400	0.2	coupling	499622	0.996655	0.001142	0	0.94373	0.00910016	0.842639	0.0478142
DNSS	400	0.2	repulsion	499237	0.996691	0.001142	0	0.943177	0.00934835	0.842298	0.0478567
DNSS	400	0.3	coupling	500684	0.997336	0.000813999	0	0.915475	0.0127918	0.836453	0.0474859
DNSS	400	0.3	repulsion	498503	0.997218	0.000813999	0	0.915118	0.0129518	0.835518	0.0476029
DNSS	400	0.4	coupling	499833	0.998089	0.000643999	0	0.887941	0.0173804	0.827633	0.0475461
DNSS	400	0.4	repulsion	499524	0.998066	0.000643999	0	0.887438	0.0175186	0.827952	0.0474285
DNSS	400	0.5	coupling	499336	0.998832	0.000455	0	0.858938	0.0206005	0.822494	0.0468111
DNSS	400	0.5	repulsion	500210	0.99886	0.000455	0	0.859195	0.0205241	0.822386	0.0468313
DNSS	400	0.6	coupling	499945	0.999124	0.000358	0	0.839756	0.0244367	0.813648	0.0471134
DNSS	400	0.6	repulsion	499698	0.998903	0.000358	0	0.839771	0.0246663	0.813844	0.0471457
DNSS	400	0.7	coupling	499386	0.999231	0.000288	0	0.813365	0.0278422	0.805306	0.0468806
DNSS	400	0.7	repulsion	500326	0.999264	0.000288	0	0.813283	0.0279093	0.804868	0.0470124
DNSS	400	0.8	coupling	499549	0.999333	0.000238	0	0.786954	0.0314643	0.792403	0.0472835
DNSS	400	0.8	repulsion	500213	0.999366	0.000238	0	0.786904	0.0314783	0.792666	0.0471858
DNSS	400	0.9	coupling	500314	0.999484	0.000214	0	0.766333	0.0352714	0.783644	0.047218
DNSS	400	0.9	repulsion	499472	0.999546	0.000214	0	0.766653	0.0352236	0.783886	0.0472468
DNSS	400	1	coupling	499600	0.999646	0.000153	0	0.738847	0.0395699	0.76938	0.0474708
DNSS	400	1	repulsion	500247	0.999624	0.000153	0	0.739676	0.0393707	0.7686	0.047604
DNST	100	0	coupling	490788	0.959263	0.017652	0	0.872221	0.0322387	0.566627	0.0891301
DNST	100	0	repulsion	491560	0.969782	0.017652	0	0.893264	0.00967191	0.581709	0.088548
DNST	100	0.1	coupling	490601	0.962986	0.016863	0	0.871001	0.0267073	0.565417	0.0891679
DNST	100	0.1	repulsion	492537	0.969586	0.016863	0	0.881728	0.0127013	0.576553	0.0883565
DNST	100	0.2	coupling	491166	0.965232	0.015655	0	0.849872	0.03268	0.551903	0.0894347
DNST	100	0.2	repulsion	493180	0.9732	0.015655	0	0.863595	0.0154359	0.566764	0.0883059
DNST	100	0.3	coupling	492476	0.969458	0.014864	0	0.836507	0.0329951	0.546256	0.0891039
DNST	100	0.3	repulsion	492660	0.975289	0.014864	0	0.846264	0.0192496	0.558373	0.0880063
DNST	100	0.4	coupling	492960	0.974475	0.012807	0	0.801942	0.0396547	0.526828	0.0888688
DNST	100	0.4	repulsion	494233	0.979868	0.012807	0	0.815034	0.0238917	0.539041	0.0881497
DNST	100	0.5	coupling	492734	0.977101	0.012092	0	0.800419	0.0384601	0.534935	0.0872681
DNST	100	0.5	repulsion	495174	0.981703	0.012092	0	0.807674	0.0244208	0.543214	0.0866274
DNST	100	0.6	coupling	494414	0.97886	0.01155	0	0.778391	0.0408562	0.514492	0.0883965
DNST	100	0.6	repulsion	494036	0.98306	0.01155	0	0.789793	0.0263725	0.52687	0.0875785
DNST	100	0.7	coupling	494782	0.979662	0.010875	0	0.755808	0.0450948	0.497609	0.0887921
DNST	100	0.7	repulsion	494343	0.98334	0.010875	0	0.765105	0.0305024	0.507808	0.088179
DNST	100	0.8	coupling	493825	0.981799	0.009926	0	0.7438	0.0459729	0.489947	0.0888378
DNST	100	0.8	repulsion	496249	0.986027	0.009926	0	0.748804	0.0331201	0.496284	0.0882224
DNST	100	0.9	coupling	495109	0.983822	0.009032	0	0.723746	0.0516387	0.479858	0.0881632
DNST	100	0.9	repulsion	495859	0.988243	0.009032	0	0.733398	0.0347623	0.491508	0.087323
DNST	100	1	coupling	495015	0.98592	0.008165	0	0.694831	0.0550097	0.455793	0.0889032
DNST	100	1	repulsion	496820	0.989743	0.008165	0	0.709281	0.0371802	0.472044	0.0877594
DNST	200	0	coupling	497175	0.981862	0.00604899	0	0.946462	0.0217704	0.740147	0.0656098
DNST	200	0	repulsion	496777	0.987648	0.00604899	0	0.955607	0.00305749	0.745743	0.0653257
DNST	200	0.1	coupling	496567	0.983013	0.00545099	0	0.931039	0.0216096	0.732267	0.0658485
DNST	200	0.1	repulsion	497983	0.988102	0.00545099	0	0.939226	0.00674624	0.738686	0.065446
DNST	200	0.2	coupling	496548	0.984662	0.00542499	0	0.915605	0.0245487	0.727903	0.0654721
DNST	200	0.2	repulsion	498028	0.989035	0.00542499	0	0.9209	0.0100185	0.732532	0.0651784
DNST	200	0.3	coupling	498208	0.988549	0.004039	0	0.88232	0.0278218	0.715516	0.0651339
DNST	200	0.3	repulsion	497754	0.99152	0.004039	0	0.885327	0.0139949	0.71619	0.0652881
DNST	200	0.4	coupling	497903	0.989428	0.003622	0	0.857534	0.0351777	0.704505	0.0650353
DNST	200	0.4	repulsion	498476	0.993133	0.003622	0	0.862332	0.0184607	0.707051	0.0650327
DNST	200	0.5	coupling	497630	0.991793	0.003023	0	0.837748	0.0334728	0.697189	0.0646816
DNST	200	0.5	repulsion	499348	0.994072	0.003023	0	0.842179	0.020206	0.701601	0.0643461
DNST	200	0.6	coupling	499131	0.993268	0.002676	0	0.816201	0.0397171	0.683523	0.0650443
DNST	200	0.6	repulsion	498194	0.995688	0.002676	0	0.81972	0.0230651	0.691804	0.0641467
DNST	200	0.7	coupling	499261	0.994013	0.002403	0	0.792055	0.0413914	0.671845	0.0648192
DNST	200	0.7	repulsion	498337	0.99584	0.002403	0	0.794601	0.0267695	0.676609	0.06443
DNST	200	0.8	coupling	498146	0.994401	0.002087	0	0.775914	0.044171	0.668578	0.06406
DNST	200	0.8	repulsion	499768	0.995994	0.002087	0	0.779776	0.0287098	0.670552	0.0640326
DNST	200	0.9	coupling	499088	0.995396	0.001822	0	0.755583	0.0484834	0.650873	0.0648554
DNST	200	0.9	repulsion	499091	0.996916	0.001822	0	0.759552	0.0319923	0.657882	0.0642242
DNST	200	1	coupling	498695	0.995847	0.001567	0	0.72897	0.0511168	0.634949	0.0648332
DNST	200	1	repulsion	499739	0.997371	0.001567	0	0.733536	0.0352356	0.640471	0.0644033
DNST	400	0	coupling	499897	0.994911	0.001558	0	0.995321	0.00140932	0.85582	0.0478839
DNST	400	0	repulsion	498546	0.995158	0.001558	0	0.995025	0.00129652	0.855887	0.0478649
DNST	400	0.1	coupling	498952	0.995543	0.001372	0	0.965234	0.0047533	0.847051	0.0480548
DNST	400	0.1	repulsion	499677	0.995663	0.001372	0	0.964576	0.00507779	0.8473	0.0480355
DNST	400	0.2	coupling	499105	0.996532	0.00113	0	0.946393	0.0085779	0.842012	0.0480441
DNST	400	0.2	repulsion	499766	0.996634	0.00113	0	0.945144	0.00880328	0.842636	0.0479113
DNST	400	0.3	coupling	500064	0.99736	0.000866999	0	0.91562	0.0122556	0.83629	0.0475051
DNST	400	0.3	repulsion	499070	0.997413	0.000866999	0	0.913901	0.0127375	0.835613	0.0475362
DNST	400	0.4	coupling	499747	0.998263	0.000654999	0	0.886687	0.0168808	0.827071	0.0475564
DNST	400	0.4	repulsion	499599	0.998157	0.000654999	0	0.887274	0.0167517	0.827711	0.0474745
DNST	400	0.5	coupling	499130	0.998896	0.000376	0	0.861791	0.0194517	0.823751	0.046767
DNST	400	0.5	repulsion	500495	0.998763	0.000376	0	0.861969	0.0194319	0.823775	0.0467612
DNST	400	0.6	coupling	500539	0.999059	0.000401	0	0.844103	0.0227309	0.816723	0.0468921
DNST	400	0.6	repulsion	499061	0.99902	0.000401	0	0.843101	0.0229993	0.81557	0.0470456
DNST	400	0.7	coupling	500495	0.999117	0.000321	0	0.81799	0.0258068	0.807911	0.04676
DNST	400	0.7	repulsion	499184	0.999167	0.000321	0	0.817489	0.0259816	0.808151	0.0467536
DNST	400	0.8	coupling	499196	0.999345	0.000309	0	0.793939	0.0288897	0.797407	0.0469746
DNST	400	0.8	repulsion	500495	0.999383	0.000309	0	0.793245	0.0291062	0.795881	0.047096
DNST	400	0.9	coupling	500118	0.99942	0.000189	0	0.774117	0.0320722	0.787743	0.0471432
DNST	400	0.9	repulsion	499693	0.999412	0.000189	0	0.773612	0.0321754	0.787084	0.0472055
DNST	400	1	coupling	499532	0.999652	0.000164	0	0.747749	0.0356986	0.775269	0.0472612
DNST	400	1	repulsion	500304	0.999578	0.000164	0	0.748653	0.0355068	0.774288	0.0473943
DNSD	100	0	coupling	501041	0.950739	0	0	0.902063	0.0207979	0.51395	0.102931
DNSD	100	0	repulsion	498959	0.956034	0	0	0.897259	0.0119146	0.514869	0.102197
DNSD	100	0.1	coupling	499635	0.955484	9.99999e-07	0	0.892059	0.0200162	0.511426	0.102235
DNSD	100	0.1	repulsion	500365	0.956981	9.99999e-07	0	0.887024	0.014752	0.511153	0.101855
DNSD	100	0.2	coupling	499434	0.956793	9.99999e-07	0	0.876223	0.0242339	0.499015	0.102965
DNSD	100	0.2	repulsion	500566	0.960487	9.99999e-07	0	0.870145	0.0178983	0.500404	0.102068
DNSD	100	0.3	coupling	500295	0.961549	0	0	0.856693	0.0265829	0.490637	0.102409
DNSD	100	0.3	repulsion	499705	0.963747	0	0	0.853813	0.021181	0.491476	0.101919
DNSD	100	0.4	coupling	500163	0.966817	0	0	0.828284	0.0311076	0.473896	0.102376
DNSD	100	0.4	repulsion	499837	0.968938	0	0	0.824924	0.0248922	0.476842	0.101411
DNSD	100	0.5	coupling	500488	0.969783	0	0	0.822713	0.0314282	0.478862	0.100735
DNSD	100	0.5	repulsion	499512	0.97119	0	0	0.818157	0.0256799	0.478794	0.100132
DNSD	100	0.6	coupling	500441	0.971335	0	0	0.806537	0.0327897	0.466176	0.101212
DNSD	100	0.6	repulsion	499559	0.973306	0	0	0.804912	0.0265768	0.468103	0.100734
DNSD	100	0.7	coupling	500805	0.972458	0	0	0.779567	0.0377458	0.442244	0.102755
DNSD	100	0.7	repulsion	499195	0.973902	0	0	0.774741	0.0322744	0.441195	0.102278
DNSD	100	0.8	coupling	500554	0.975729	0	0	0.767841	0.0386764	0.439832	0.10171
DNSD	100	0.8	repulsion	499446	0.977685	0	0	0.762709	0.0332389	0.440062	0.100916
DNSD	100	0.9	coupling	499542	0.977509	0	0	0.757277	0.0415897	0.433935	0.101573
DNSD	100	0.9	repulsion	500458	0.980604	0	0	0.752042	0.0345718	0.433634	0.100761
DNSD	100	1	coupling	499228	0.980191	0	0	0.728173	0.0453519	0.413047	0.101798
DNSD	100	1	repulsion	500772	0.982345	0	0	0.726193	0.0375184	0.418115	0.100574
DNSD	200	0	coupling	501041	0.978147	9.99999e-07	0	0.973454	0.00871532	0.697346	0.0752477
DNSD	200	0	repulsion	498959	0.982295	9.99999e-07	0	0.963633	0.00197196	0.696735	0.0745984
DNSD	200	0.1	coupling	499635	0.979469	9.99999e-07	0	0.960119	0.0103933	0.687034	0.0759833
DNSD	200	0.1	repulsion	500365	0.98305	9.99999e-07	0	0.95031	0.00524865	0.687345	0.0752566
DNSD	200	0.2	coupling	499434	0.981289	9.99999e-07	0	0.94136	0.013636	0.681375	0.0754954
DNSD	200	0.2	repulsion	500566	0.984134	9.99999e-07	0	0.932793	0.00846139	0.681624	0.0748396
DNSD	200	0.3	coupling	500295	0.985175	9.99999e-07	0	0.909598	0.0171884	0.669063	0.0750529
DNSD	200	0.3	repulsion	499705	0.987084	9.99999e-07	0	0.900467	0.0119892	0.667286	0.0746169
DNSD	200	0.4	coupling	500163	0.98729	9.99999e-07	0	0.8901	0.0220152	0.658871	0.0751317
DNSD	200	0.4	repulsion	499837	0.989405	9.99999e-07	0	0.878201	0.0164025	0.656905	0.0744891
DNSD	200	0.5	coupling	500488	0.989456	9.99999e-07	0	0.866712	0.0228021	0.653019	0.0741529
DNSD	200	0.5	repulsion	499512	0.990589	9.99999e-07	0	0.859918	0.0178673	0.653585	0.0734359
DNSD	200	0.6	coupling	500441	0.99124	9.99999e-07	0	0.852595	0.0265697	0.646644	0.0739097
DNSD	200	0.6	repulsion	499559	0.993036	9.99999e-07	0	0.843223	0.0201923	0.648083	0.072951
DNSD	200	0.7	coupling	500805	0.992047	9.99999e-07	0	0.820283	0.0314442	0.624269	0.0746922
DNSD	200	0.7	repulsion	499195	0.993323	9.99999e-07	0	0.813803	0.0254786	0.624417	0.0740363
DNSD	200	0.8	coupling	500554	0.992412	9.99999e-07	0	0.805136	0.0328589	0.618375	0.0742405
DNSD	200	0.8	repulsion	499446	0.993863	9.99999e-07	0	0.798302	0.0267225	0.617451	0.0737051
DNSD	200	0.9	coupling	499542	0.993066	9.99999e-07	0	0.791604	0.0359017	0.608601	0.0745515
DNSD	200	0.9	repulsion	500458	0.994513	9.99999e-07	0	0.781694	0.0297787	0.607429	0.0736734
DNSD	200	1	coupling	499228	0.994347	9.99999e-07	0	0.764051	0.0395899	0.59405	0.0740714
DNSD	200	1	repulsion	500772	0.995631	9.99999e-07	0	0.757549	0.0330083	0.595122	0.0733557
DNSD	400	0	coupling	501041	0.99336	9.99999e-07	0	0.995115	0.00124819	0.821779	0.0543757
DNSD	400	0	repulsion	498959	0.993246	9.99999e-07	0	0.995412	0.00102749	0.822108	0.0543321
DNSD	400	0.1	coupling	499635	0.994566	9.99999e-07	0	0.971334	0.0037773	0.815352	0.0542003
DNSD	400	0.1	repulsion	500365	0.994642	9.99999e-07	0	0.970117	0.00407592	0.815146	0.0542445
DNSD	400	0.2	coupling	499434	0.99513	9.99999e-07	0	0.952194	0.00745547	0.809319	0.0542049
DNSD	400	0.2	repulsion	500566	0.995006	9.99999e-07	0	0.951301	0.00765686	0.80958	0.0541619
DNSD	400	0.3	coupling	500295	0.996806	9.99999e-07	0	0.922647	0.0112075	0.802922	0.0536286
DNSD	400	0.3	repulsion	499705	0.996692	9.99999e-07	0	0.922488	0.0112411	0.802877	0.0536408
DNSD	400	0.4	coupling	500163	0.997717	9.99999e-07	0	0.896468	0.0151756	0.793381	0.0536666
DNSD	400	0.4	repulsion	499837	0.997581	9.99999e-07	0	0.896378	0.0154214	0.793839	0.0536131
DNSD	400	0.5	coupling	500488	0.998126	9.99999e-07	0	0.873208	0.0180229	0.788437	0.0530906
DNSD	400	0.5	repulsion	499512	0.998126	9.99999e-07	0	0.873079	0.0181722	0.789216	0.0529272
DNSD	400	0.6	coupling	500441	0.998669	9.99999e-07	0	0.857306	0.0213759	0.784203	0.0527387
DNSD	400	0.6	repulsion	499559	0.998565	9.99999e-07	0	0.857172	0.0214353	0.783765	0.0528595
DNSD	400	0.7	coupling	500805	0.998894	0	0	0.829528	0.0250869	0.772698	0.0528064
DNSD	400	0.7	repulsion	499195	0.998908	0	0	0.82821	0.0254449	0.771374	0.0528908
DNSD	400	0.8	coupling	500554	0.998961	0	0	0.806507	0.0281453	0.762217	0.0528735
DNSD	400	0.8	repulsion	499446	0.998993	0	0	0.80726	0.0279796	0.761894	0.0529347
DNSD	400	0.9	coupling	499542	0.998965	0	0	0.790431	0.0312806	0.752	0.0533072
DNSD	400	0.9	repulsion	500458	0.999005	0	0	0.789195	0.0313818	0.751357	0.0532245
DNSD	400	1	coupling	499228	0.999441	0	0	0.762798	0.035316	0.737814	0.0533267
DNSD	400	1	repulsion	500772	0.999331	0	0	0.762805	0.035269	0.738177	0.0533337
DNDS	100	0	coupling	166378	0.979943	0	0	0.981481	0.00218783	0.804577	0.056686
DNDS	100	0	mixed	665807	0.954787	0	0	0.860997	0.0279914	0.353732	0.136527
DNDS	100	0	repulsion	167815	0.978047	0	0	0.977616	0.00800255	0.803943	0.0567622
DNDS	100	0.1	coupling	166490	0.98108	9.99999e-07	0	0.972637	0.00228204	0.811271	0.0550328
DNDS	100	0.1	mixed	666731	0.952947	9.99999e-07	0	0.836276	0.0442031	0.341113	0.136375
DNDS	100	0.1	repulsion	166779	0.980849	9.99999e-07	0	0.972437	0.00561499	0.811747	0.0549644
DNDS	100	0.2	coupling	166542	0.982035	9.99999e-07	0	0.959962	0.00347144	0.807871	0.0549594
DNDS	100	0.2	mixed	666634	0.95103	9.99999e-07	0	0.791691	0.0626525	0.313941	0.137321
DNDS	100	0.2	repulsion	166824	0.981699	9.99999e-07	0	0.956341	0.00798088	0.806414	0.0549553
DNDS	100	0.3	coupling	167145	0.985336	0	0	0.945894	0.00481262	0.808443	0.0540351
DNDS	100	0.3	mixed	666039	0.949191	0	0	0.759014	0.0763127	0.291084	0.138943
DNDS	100	0.3	repulsion	166816	0.984654	0	0	0.943088	0.00863558	0.805366	0.0544581
DNDS	100	0.4	coupling	166779	0.987762	0	0	0.918321	0.00667019	0.807515	0.0526089
DNDS	100	0.4	mixed	666778	0.948229	0	0	0.71784	0.0963222	0.264526	0.140388
DNDS	100	0.4	repulsion	166443	0.986626	0	0	0.917972	0.0100533	0.807169	0.0527338
DNDS	100	0.5	coupling	166582	0.989152	0	0	0.910455	0.00642104	0.81462	0.0509819
DNDS	100	0.5	mixed	666365	0.946828	0	0	0.689701	0.106846	0.248522	0.140727
DNDS	100	0.5	repulsion	167053	0.98868	0	0	0.911764	0.00963914	0.812116	0.0514346
DNDS	100	0.6	coupling	165734	0.987806	0	0	0.899125	0.00606384	0.807126	0.0515247
DNDS	100	0.6	mixed	667066	0.941911	0	0	0.655653	0.123006	0.22307	0.143633
DNDS	100	0.6	repulsion	167200	0.988361	0	0	0.896756	0.00958166	0.804968	0.0517568
DNDS	100	0.7	coupling	167388	0.988524	0	0	0.877114	0.00836204	0.794506	0.0523269
DNDS	100	0.7	mixed	666818	0.941023	0	0	0.617377	0.137068	0.202084	0.143936
DNDS	100	0.7	repulsion	165794	0.98854	0	0	0.874838	0.011961	0.795701	0.0520418
DNDS	100	0.8	coupling	166746	0.991076	0	0	0.865575	0.00898203	0.804057	0.0500972
DNDS	100	0.8	mixed	666480	0.939814	0	0	0.577472	0.150887	0.178774	0.145267
DNDS	100	0.8	repulsion	166774	0.990652	0	0	0.866297	0.0119624	0.802889	0.0503471
DNDS	100	0.9	coupling	166560	0.991198	0	0	0.859468	0.00863335	0.805005	0.0496738
DNDS	100	0.9	mixed	666907	0.936993	0	0	0.555918	0.16379	0.165395	0.146472
DNDS	100	0.9	repulsion	166533	0.99062	0	0	0.85811	0.0127541	0.801413	0.0501592
DNDS	100	1	coupling	166275	0.991171	0	0	0.836186	0.0100641	0.79839	0.0493422
DNDS	100	1	mixed	666600	0.934832	0	0	0.519005	0.175592	0.145014	0.147836
DNDS	100	1	repulsion	167125	0.990552	0	0	0.834483	0.0142586	0.79443	0.0498146
DNDS	200	0	coupling	166378	0.995679	9.99999e-07	0	0.989468	0.00108983	0.895571	0.0395961
DNDS	200	0	mixed	665807	0.989713	9.99999e-07	0	0.950377	0.0155338	0.499927	0.111508
DNDS	200	0	repulsion	167815	0.99478	9.99999e-07	0	0.989862	0.00552728	0.89563	0.0397294
DNDS	200	0.1	coupling	166490	0.995958	9.99999e-07	0	0.981944	0.00132472	0.895032	0.0394485
DNDS	200	0.1	mixed	666731	0.9869	9.99999e-07	0	0.922811	0.0304146	0.481704	0.112316
DNDS	200	0.1	repulsion	166779	0.995371	9.99999e-07	0	0.983086	0.00476817	0.893891	0.0397543
DNDS	200	0.2	coupling	166542	0.995749	9.99999e-07	0	0.969325	0.00258341	0.89674	0.0386157
DNDS	200	0.2	mixed	666634	0.986601	9.99999e-07	0	0.896453	0.0456251	0.465514	0.112708
DNDS	200	0.2	repulsion	166824	0.995384	9.99999e-07	0	0.969624	0.00597668	0.896342	0.0386729
DNDS	200	0.3	coupling	167145	0.996614	9.99999e-07	0	0.941435	0.00404084	0.895476	0.0377469
DNDS	200	0.3	mixed	666039	0.986444	9.99999e-07	0	0.868969	0.0601343	0.446819	0.113415
DNDS	200	0.3	repulsion	166816	0.996427	9.99999e-07	0	0.94154	0.00748743	0.895509	0.0377782
DNDS	200	0.4	coupling	166779	0.998279	9.99999e-07	0	0.927441	0.00602587	0.893944	0.0374836
DNDS	200	0.4	mixed	666778	0.985302	9.99999e-07	0	0.822459	0.0797319	0.412421	0.115141
DNDS	200	0.4	repulsion	166443	0.997951	9.99999e-07	0	0.925732	0.0101753	0.892979	0.0376661
DNDS	200	0.5	coupling	166582	0.998121	9.99999e-07	0	0.905713	0.0058267	0.896202	0.0361814
DNDS	200	0.5	mixed	666365	0.98578	9.99999e-07	0	0.791305	0.0921716	0.389465	0.116254
DNDS	200	0.5	repulsion	167053	0.998025	9.99999e-07	0	0.905825	0.00911056	0.894795	0.0364282
DNDS	200	0.6	coupling	165734	0.997936	9.99999e-07	0	0.89367	0.00732165	0.894449	0.0359882
DNDS	200	0.6	mixed	667066	0.984054	9.99999e-07	0	0.763256	0.104424	0.36425	0.118365
DNDS	200	0.6	repulsion	167200	0.997847	9.99999e-07	0	0.892628	0.0115282	0.892799	0.0362679
DNDS	200	0.7	coupling	167388	0.997778	9.99999e-07	0	0.875852	0.00834538	0.888608	0.0363765
DNDS	200	0.7	mixed	666818	0.982781	9.99999e-07	0	0.729231	0.119547	0.33299	0.121094
DNDS	200	0.7	repulsion	165794	0.997696	9.99999e-07	0	0.875269	0.0120393	0.888641	0.0363755
DNDS	200	0.8	coupling	166746	0.997997	9.99999e-07	0	0.86514	0.00855818	0.894095	0.0349092
DNDS	200	0.8	mixed	666480	0.983434	9.99999e-07	0	0.698244	0.132897	0.309128	0.122517
DNDS	200	0.8	repulsion	166774	0.997805	9.99999e-07	0	0.863621	0.0125239	0.894918	0.0347117
DNDS	200	0.9	coupling	166560	0.997797	9.99999e-07	0	0.856899	0.00897457	0.891545	0.0350967
DNDS	200	0.9	mixed	666907	0.980006	9.99999e-07	0	0.654155	0.153811	0.272481	0.125372
DNDS	200	0.9	repulsion	166533	0.997652	9.99999e-07	0	0.856563	0.0130823	0.890468	0.0352761
DNDS	200	1	coupling	166275	0.998154	9.99999e-07	0	0.838283	0.0102428	0.888252	0.0349149
DNDS	200	1	mixed	666600	0.98008	9.99999e-07	0	0.61112	0.16922	0.238628	0.128056
DNDS	200	1	repulsion	167125	0.998073	9.99999e-07	0	0.83686	0.014229	0.88747	0.0349701
DNDS	400	0	coupling	166378	0.999411	9.99999e-07	0	1.00002	0.000784002	0.946372	0.0278974
DNDS	400	0	mixed	665807	0.998771	9.99999e-07	0	1.00616	0.00674645	0.63732	0.089043
DNDS	400	0	repulsion	167815	0.999321	9.99999e-07	0	1.00035	0.000807079	0.947111	0.0277938
DNDS	400	0.1	coupling	166490	0.999622	9.99999e-07	0	0.98052	0.00144947	0.945218	0.0276912
DNDS	400	0.1	mixed	666731	0.99861	9.99999e-07	0	0.974292	0.0212162	0.621249	0.0892611
DNDS	400	0.1	repulsion	166779	0.999586	9.99999e-07	0	0.980918	0.00151761	0.945374	0.027675
DNDS	400	0.2	coupling	166542	0.999778	9.99999e-07	0	0.967686	0.00276514	0.946662	0.026966
DNDS	400	0.2	mixed	666634	0.998273	9.99999e-07	0	0.957346	0.0356214	0.607646	0.0902626
DNDS	400	0.2	repulsion	166824	0.99973	9.99999e-07	0	0.966956	0.00291193	0.94643	0.0269812
DNDS	400	0.3	coupling	167145	0.999844	9.99999e-07	0	0.946595	0.00417347	0.946682	0.0263638
DNDS	400	0.3	mixed	666039	0.998095	9.99999e-07	0	0.93508	0.0489788	0.596041	0.0902982
DNDS	400	0.3	repulsion	166816	0.999832	9.99999e-07	0	0.946818	0.00415118	0.946939	0.0263262
DNDS	400	0.4	coupling	166779	0.99991	9.99999e-07	0	0.926463	0.00560042	0.944198	0.026428
DNDS	400	0.4	mixed	666778	0.997897	9.99999e-07	0	0.89601	0.0655058	0.566025	0.0920197
DNDS	400	0.4	repulsion	166443	0.999934	9.99999e-07	0	0.9259	0.00567609	0.944438	0.0263948
DNDS	400	0.5	coupling	166582	0.999892	9.99999e-07	0	0.906679	0.00633669	0.946331	0.0253454
DNDS	400	0.5	mixed	666365	0.997838	9.99999e-07	0	0.863508	0.0780546	0.542336	0.0930779
DNDS	400	0.5	repulsion	167053	0.999892	9.99999e-07	0	0.907314	0.00634499	0.945925	0.0254428
DNDS	400	0.6	coupling	165734	0.999837	9.99999e-07	0	0.898228	0.00717757	0.944159	0.0256076
DNDS	400	0.6	mixed	667066	0.997275	9.99999e-07	0	0.837041	0.093646	0.506432	0.0969997
DNDS	400	0.6	repulsion	167200	0.999868	9.99999e-07	0	0.89854	0.00709791	0.943825	0.0257035
DNDS	400	0.7	coupling	167388	0.999791	0	0	0.877772	0.00834736	0.943558	0.0251835
DNDS	400	0.7	mixed	666818	0.997277	0	0	0.80778	0.106865	0.479837	0.0986785
DNDS	400	0.7	repulsion	165794	0.999867	0	0	0.877825	0.0083638	0.944137	0.025068
DNDS	400	0.8	coupling	166746	0.999778	0	0	0.864532	0.00870702	0.941607	0.0252414
DNDS	400	0.8	mixed	666480	0.996894	0	0	0.766273	0.123893	0.432807	0.102958
DNDS	400	0.8	repulsion	166774	0.999772	0	0	0.865079	0.00860713	0.941813	0.0252212
DNDS	400	0.9	coupling	166560	0.99988	0	0	0.855066	0.00933384	0.942599	0.0247788
DNDS	400	0.9	mixed	666907	0.996119	0	0	0.733595	0.141031	0.395923	0.106282
DNDS	400	0.9	repulsion	166533	0.999856	0	0	0.855119	0.00930453	0.942122	0.0248879
DNDS	400	1	coupling	166275	0.99994	0	0	0.837047	0.0103145	0.939547	0.0249325
DNDS	400	1	mixed	666600	0.995863	0	0	0.678633	0.161147	0.340683	0.11075
DNDS	400	1	repulsion	167125	0.999928	0	0	0.836989	0.0103927	0.939659	0.0248902
DNDD	100	0	coupling	166228	0.97338	0	0	0.976389	0.00474586	0.770989	0.0624412
DNDD	100	0	mixed	667144	0.920726	0	0	0.748535	0.0465794	0.230146	0.160621
DNDD	100	0	repulsion	166628	0.974122	0	0	0.975453	0.00452264	0.770412	0.0625073
DNDD	100	0.1	coupling	166595	0.974267	9.99999e-07	0	0.972388	0.00300917	0.775413	0.0614949
DNDD	100	0.1	mixed	666551	0.914292	9.99999e-07	0	0.730155	0.0588475	0.220111	0.161233
DNDD	100	0.1	repulsion	166854	0.976303	9.99999e-07	0	0.973531	0.00271844	0.775511	0.0614199
DNDD	100	0.2	coupling	166361	0.978162	9.99999e-07	0	0.961711	0.00380964	0.774795	0.0607963
DNDD	100	0.2	mixed	667562	0.913269	9.99999e-07	0	0.684569	0.0752549	0.195548	0.1629
DNDD	100	0.2	repulsion	166077	0.978468	9.99999e-07	0	0.962377	0.00371476	0.775933	0.0607524
DNDD	100	0.3	coupling	167238	0.979801	0	0	0.944941	0.00454922	0.770974	0.0604435
DNDD	100	0.3	mixed	666266	0.91128	0	0	0.673145	0.082476	0.189294	0.163405
DNDD	100	0.3	repulsion	166496	0.980486	0	0	0.944562	0.00454501	0.7711	0.0604511
DNDD	100	0.4	coupling	166872	0.983017	0	0	0.915414	0.00677056	0.767256	0.0592209
DNDD	100	0.4	mixed	666240	0.908739	0	0	0.632696	0.101194	0.16868	0.164748
DNDD	100	0.4	repulsion	166888	0.983336	0	0	0.913923	0.00714307	0.765321	0.0594074
DNDD	100	0.5	coupling	166611	0.985349	0	0	0.918286	0.00498762	0.777675	0.057617
DNDD	100	0.5	mixed	666644	0.90866	0	0	0.605609	0.109806	0.155081	0.165876
DNDD	100	0.5	repulsion	166745	0.9865	0	0	0.917174	0.00504987	0.777438	0.0575592
DNDD	100	0.6	coupling	166447	0.985455	0	0	0.905134	0.00369182	0.775819	0.0571735
DNDD	100	0.6	mixed	666378	0.901701	0	0	0.595566	0.118251	0.149964	0.166381
DNDD	100	0.6	repulsion	167175	0.985309	0	0	0.906605	0.00351374	0.775461	0.0571514
DNDD	100	0.7	coupling	166461	0.985324	0	0	0.881783	0.00658371	0.762829	0.0577913
DNDD	100	0.7	mixed	666710	0.899567	0	0	0.560046	0.132078	0.134806	0.166393
DNDD	100	0.7	repulsion	166829	0.985248	0	0	0.882663	0.00670736	0.760592	0.0581252
DNDD	100	0.8	coupling	166850	0.987456	0	0	0.881402	0.00511217	0.765978	0.0571236
DNDD	100	0.8	mixed	667103	0.897431	0	0	0.522824	0.145107	0.118968	0.166958
DNDD	100	0.8	repulsion	166047	0.98763	0	0	0.879069	0.00537529	0.764059	0.0573393
DNDD	100	0.9	coupling	166312	0.987686	0	0	0.868188	0.00574808	0.76702	0.056172
DNDD	100	0.9	mixed	666547	0.894629	0	0	0.505462	0.154216	0.11122	0.167658
DNDD	100	0.9	repulsion	167141	0.987986	0	0	0.869122	0.00563832	0.76763	0.0560812
DNDD	100	1	coupling	166926	0.989373	0	0	0.841815	0.00812246	0.757178	0.0559089
DNDD	100	1	mixed	667022	0.889891	0	0	0.478217	0.164531	0.0994099	0.16886
DNDD	100	1	repulsion	166052	0.988672	0	0	0.845052	0.00753525	0.759138	0.0559212
DNDD	200	0	coupling	166228	0.993322	9.99999e-07	0	0.990115	0.00209283	0.872911	0.0443301
DNDD	200	0	mixed	667144	0.975797	9.99999e-07	0	0.886014	0.0242888	0.374289	0.134404
DNDD	200	0	repulsion	166628	0.992876	9.99999e-07	0	0.992805	0.00164779	0.873957	0.0442577
DNDD	200	0.1	coupling	166595	0.992959	9.99999e-07	0	0.988457	0.00125484	0.87489	0.043924
DNDD	200	0.1	mixed	666551	0.972464	9.99999e-07	0	0.868157	0.0362646	0.361995	0.135208
DNDD	200	0.1	repulsion	166854	0.99327	9.99999e-07	0	0.989335	0.00111816	0.873558	0.0441367
DNDD	200	0.2	coupling	166361	0.994079	9.99999e-07	0	0.976908	0.00223713	0.876122	0.043073
DNDD	200	0.2	mixed	667562	0.971382	9.99999e-07	0	0.839029	0.0497021	0.345179	0.13558
DNDD	200	0.2	repulsion	166077	0.994256	9.99999e-07	0	0.97757	0.00203125	0.877095	0.0429883
DNDD	200	0.3	coupling	167238	0.99524	9.99999e-07	0	0.948407	0.00307139	0.874561	0.042154
DNDD	200	0.3	mixed	666266	0.970677	9.99999e-07	0	0.822121	0.0612626	0.333744	0.136252
DNDD	200	0.3	repulsion	166496	0.995219	9.99999e-07	0	0.948093	0.00303634	0.875096	0.0420745
DNDD	200	0.4	coupling	166872	0.99653	9.99999e-07	0	0.933467	0.00522275	0.874335	0.0415677
DNDD	200	0.4	mixed	666240	0.970266	9.99999e-07	0	0.772896	0.0790256	0.302638	0.137614
DNDD	200	0.4	repulsion	166888	0.996321	9.99999e-07	0	0.93406	0.00538493	0.873717	0.0416849
DNDD	200	0.5	coupling	166611	0.997041	9.99999e-07	0	0.916428	0.00426076	0.875152	0.0406186
DNDD	200	0.5	mixed	666644	0.969325	9.99999e-07	0	0.740404	0.0932557	0.281016	0.138972
DNDD	200	0.5	repulsion	166745	0.996815	9.99999e-07	0	0.914021	0.00452059	0.874015	0.040703
DNDD	200	0.6	coupling	166447	0.996413	9.99999e-07	0	0.907814	0.00430502	0.872693	0.0407432
DNDD	200	0.6	mixed	666378	0.966884	9.99999e-07	0	0.723934	0.101584	0.269247	0.139945
DNDD	200	0.6	repulsion	167175	0.996752	9.99999e-07	0	0.90897	0.00409257	0.872811	0.0406496
DNDD	200	0.7	coupling	166461	0.99714	9.99999e-07	0	0.887366	0.00637822	0.868731	0.0405439
DNDD	200	0.7	mixed	666710	0.965798	9.99999e-07	0	0.682937	0.118612	0.241165	0.142072
DNDD	200	0.7	repulsion	166829	0.997105	9.99999e-07	0	0.888937	0.00623479	0.868486	0.0406024
DNDD	200	0.8	coupling	166850	0.997207	9.99999e-07	0	0.881295	0.0052074	0.872965	0.039419
DNDD	200	0.8	mixed	667103	0.965019	9.99999e-07	0	0.654536	0.128102	0.225306	0.142424
DNDD	200	0.8	repulsion	166047	0.9972	9.99999e-07	0	0.880364	0.00526265	0.872529	0.0394974
DNDD	200	0.9	coupling	166312	0.997511	9.99999e-07	0	0.869598	0.0058531	0.871198	0.0392529
DNDD	200	0.9	mixed	666547	0.959989	9.99999e-07	0	0.609726	0.148985	0.19604	0.144881
DNDD	200	0.9	repulsion	167141	0.997936	9.99999e-07	0	0.8699	0.00561071	0.87249	0.0390016
DNDD	200	1	coupling	166926	0.997089	9.99999e-07	0	0.850331	0.00666437	0.863756	0.0396069
DNDD	200	1	mixed	667022	0.958639	9.99999e-07	0	0.573788	0.163077	0.175438	0.145933
DNDD	200	1	repulsion	166052	0.996947	9.99999e-07	0	0.850526	0.00667777	0.864596	0.0395426
DNDD	400	0	coupling	166228	0.999062	9.99999e-07	0	0.998859	0.000532102	0.935394	0.0308025
DNDD	400	0	mixed	667144	0.994919	9.99999e-07	0	0.978984	0.0128145	0.530171	0.108125
DNDD	400	0	repulsion	166628	0.99919	9.99999e-07	0	1.00019	0.00030191	0.935641	0.0307926
DNDD	400	0.1	coupling	166595	0.999304	9.99999e-07	0	0.982224	0.000682593	0.933687	0.0307599
DNDD	400	0.1	mixed	666551	0.994086	9.99999e-07	0	0.948669	0.0252772	0.512369	0.108571
DNDD	400	0.1	repulsion	166854	0.999185	9.99999e-07	0	0.983234	0.000406378	0.933899	0.0306737
DNDD	400	0.2	coupling	166361	0.999447	9.99999e-07	0	0.970901	0.00143203	0.933744	0.0303258
DNDD	400	0.2	mixed	667562	0.99412	9.99999e-07	0	0.927639	0.0378496	0.501024	0.10861
DNDD	400	0.2	repulsion	166077	0.999548	9.99999e-07	0	0.970956	0.00136291	0.934399	0.0302224
DNDD	400	0.3	coupling	167238	0.999647	9.99999e-07	0	0.951166	0.00223404	0.935308	0.029358
DNDD	400	0.3	mixed	666266	0.993286	9.99999e-07	0	0.911453	0.0500432	0.488272	0.10945
DNDD	400	0.3	repulsion	166496	0.999544	9.99999e-07	0	0.95166	0.00208346	0.935628	0.0293214
DNDD	400	0.4	coupling	166872	0.99985	9.99999e-07	0	0.931925	0.00336567	0.932919	0.0293527
DNDD	400	0.4	mixed	666240	0.993761	9.99999e-07	0	0.869925	0.0654165	0.463104	0.109866
DNDD	400	0.4	repulsion	166888	0.99976	9.99999e-07	0	0.932553	0.00336083	0.932939	0.0293495
DNDD	400	0.5	coupling	166611	0.999712	9.99999e-07	0	0.914832	0.00352263	0.933895	0.0285619
DNDD	400	0.5	mixed	666644	0.993523	9.99999e-07	0	0.840432	0.0778424	0.439701	0.111326
DNDD	400	0.5	repulsion	166745	0.999778	9.99999e-07	0	0.913445	0.00359445	0.933683	0.0285539
DNDD	400	0.6	coupling	166447	0.999555	9.99999e-07	0	0.910209	0.00313646	0.932696	0.0287314
DNDD	400	0.6	mixed	666378	0.991427	9.99999e-07	0	0.816798	0.091476	0.41361	0.11412
DNDD	400	0.6	repulsion	167175	0.999509	9.99999e-07	0	0.91084	0.00305825	0.932866	0.028625
DNDD	400	0.7	coupling	166461	0.999832	0	0	0.888218	0.00461736	0.933376	0.0278927
DNDD	400	0.7	mixed	666710	0.992223	0	0	0.782538	0.105428	0.387074	0.115485
DNDD	400	0.7	repulsion	166829	0.999802	0	0	0.888696	0.00465382	0.933315	0.0278824
DNDD	400	0.8	coupling	166850	0.99973	0	0	0.877583	0.00402891	0.930405	0.0281425
DNDD	400	0.8	mixed	667103	0.99122	0	0	0.741556	0.121202	0.348674	0.118934
DNDD	400	0.8	repulsion	166047	0.999681	0	0	0.876122	0.00428114	0.930225	0.028165
DNDD	400	0.9	coupling	166312	0.999826	0	0	0.866291	0.00459546	0.93078	0.0277335
DNDD	400	0.9	mixed	666547	0.989081	0	0	0.701179	0.139769	0.312949	0.121904
DNDD	400	0.9	repulsion	167141	0.999838	0	0	0.86666	0.00443865	0.931108	0.0276474
DNDD	400	1	coupling	166926	0.99979	0	0	0.849413	0.00512728	0.927973	0.0277536
DNDD	400	1	mixed	667022	0.987701	0	0	0.654	0.158571	0.271332	0.125732
DNDD	400	1	repulsion	166052	0.999819	0	0	0.849187	0.00526242	0.928614	0.0276605
SSSS	100	0	coupling coupling	30891	0.956589	0	0	0.900445	0.0125768	0.834323	0.0461267
SSSS	100	0	coupling repulsion	92911	0.734197	0	0	1.00467	0.0147127	0.624392	0.0904026
SSSS	100	0	repulsion coupling	92779	0.738217	0	0	1.00199	0.0135769	0.624991	0.0899443
SSSS	100	0	repulsion repulsion	278419	0.935744	0	0	0.798668	0.0421858	0.376422	0.119193
SSSS	100	0.1	coupling coupling	30666	0.959662	2.0202e-06	0	0.896375	0.0112156	0.841418	0.0450084
SSSS	100	0.1	coupling repulsion	92782	0.740704	2.0202e-06	0	0.990492	0.0162664	0.617911	0.0902516
SSSS	100	0.1	repulsion coupling	92782	0.74106	2.0202e-06	0	0.990233	0.0155628	0.614555	0.0908637
SSSS	100	0.1	repulsion repulsion	278770	0.937726	2.0202e-06	0	0.789583	0.0443587	0.370642	0.119277
SSSS	100	0.2	coupling coupling	30639	0.960802	2.0202e-06	0	0.893388	0.0091808	0.846154	0.0443734
SSSS	100	0.2	coupling repulsion	92898	0.745463	2.0202e-06	0	0.97866	0.0170698	0.611633	0.0905063
SSSS	100	0.2	repulsion coupling	92899	0.739534	2.0202e-06	0	0.974907	0.0181606	0.60434	0.0912532
SSSS	100	0.2	repulsion repulsion	278564	0.93866	2.0202e-06	0	0.768727	0.0472273	0.354687	0.12011
SSSS	100	0.3	coupling coupling	31012	0.967916	0	0	0.876098	0.00864448	0.853303	0.0421649
SSSS	100	0.3	coupling repulsion	92387	0.74714	0	0	0.957021	0.0208863	0.595807	0.0912069
SSSS	100	0.3	repulsion coupling	92804	0.757252	0	0	0.954978	0.0183858	0.599571	0.0904273
SSSS	100	0.3	repulsion repulsion	278797	0.943339	0	0	0.747128	0.0498155	0.341553	0.120265
SSSS	100	0.4	coupling coupling	30849	0.971215	0	0	0.874385	0.00668621	0.86089	0.0406579
SSSS	100	0.4	coupling repulsion	93163	0.756899	0	0	0.9292	0.0247619	0.583823	0.0909692
SSSS	100	0.4	repulsion coupling	92944	0.754013	0	0	0.940147	0.0223465	0.589091	0.0911112
SSSS	100	0.4	repulsion repulsion	278044	0.948109	0	0	0.729709	0.0527058	0.329339	0.120627
SSSS	100	0.5	coupling coupling	30971	0.973072	0	0	0.857285	0.00613189	0.855656	0.0408577
SSSS	100	0.5	coupling repulsion	92789	0.763647	0	0	0.927421	0.0226904	0.585277	0.0903743
SSSS	100	0.5	repulsion coupling	92697	0.769334	0	0	0.907242	0.0251122	0.57257	0.0908535
SSSS	100	0.5	repulsion repulsion	278543	0.952618	0	0	0.711274	0.0542039	0.320279	0.120104
SSSS	100	0.6	coupling coupling	30893	0.980384	0	0	0.867266	0.00183981	0.874402	0.0380991
SSSS	100	0.6	coupling repulsion	92596	0.772744	0	0	0.903163	0.0236843	0.572571	0.0904919
SSSS	100	0.6	repulsion coupling	92763	0.766965	0	0	0.906026	0.0250484	0.566857	0.091668
SSSS	100	0.6	repulsion repulsion	278748	0.953524	0	0	0.699263	0.0560127	0.310584	0.120757
SSSS	100	0.7	coupling coupling	31209	0.981544	0	0	0.8488	0.0017548	0.871118	0.0376916
SSSS	100	0.7	coupling repulsion	92665	0.776086	0	0	0.880109	0.0277686	0.556067	0.0913629
SSSS	100	0.7	repulsion coupling	92506	0.778577	0	0	0.873183	0.0286532	0.548748	0.0918859
SSSS	100	0.7	repulsion repulsion	278620	0.953962	0	0	0.669636	0.0593522	0.286021	0.122504
SSSS	100	0.8	coupling coupling	31038	0.985502	0	0	0.835183	0.0012054	0.874213	0.0367497
SSSS	100	0.8	coupling repulsion	92739	0.782529	0	0	0.855447	0.0294826	0.540197	0.0914223
SSSS	100	0.8	repulsion coupling	92724	0.783131	0	0	0.852387	0.0325608	0.536373	0.0916547
SSSS	100	0.8	repulsion repulsion	278499	0.957978	0	0	0.646542	0.0631525	0.271864	0.122709
SSSS	100	0.9	coupling coupling	30612	0.986901	0	0	0.821049	8.16197e-05	0.87813	0.0352912
SSSS	100	0.9	coupling repulsion	93065	0.787245	0	0	0.839842	0.0321936	0.530385	0.0914481
SSSS	100	0.9	repulsion coupling	92957	0.785707	0	0	0.831913	0.0344877	0.522682	0.0921571
SSSS	100	0.9	repulsion repulsion	278366	0.962183	0	0	0.635158	0.0629254	0.267533	0.121902
SSSS	100	1	coupling coupling	30902	0.990065	0	0	0.815854	-0.00211109	0.883851	0.0342116
SSSS	100	1	coupling repulsion	92784	0.798004	0	0	0.810814	0.0355414	0.507976	0.0924895
SSSS	100	1	repulsion coupling	92929	0.788279	0	0	0.814558	0.0365935	0.507212	0.0932074
SSSS	100	1	repulsion repulsion	278385	0.962505	0	0	0.612365	0.0668752	0.249321	0.123088
SSSS	200	0	coupling coupling	30891	0.976077	2.0202e-06	0	0.952711	0.00575178	0.925116	0.0311594
SSSS	200	0	coupling repulsion	92845	0.797684	2.0202e-06	0	1.06635	0.000363664	0.75854	0.0698615
SSSS	200	0	repulsion coupling	92845	0.795304	2.0202e-06	0	1.07447	-0.000705493	0.760888	0.0697388
SSSS	200	0	repulsion repulsion	278419	0.969435	2.0202e-06	0	0.912033	0.0194556	0.573617	0.0911749
SSSS	200	0.1	coupling coupling	30666	0.977206	2.0202e-06	0	0.944956	0.0051123	0.922102	0.0317664
SSSS	200	0.1	coupling repulsion	92782	0.805814	2.0202e-06	0	1.04744	0.00181755	0.752368	0.0696308
SSSS	200	0.1	repulsion coupling	92782	0.799821	2.0202e-06	0	1.05151	0.00418151	0.748031	0.07071
SSSS	200	0.1	repulsion repulsion	278770	0.97174	2.0202e-06	0	0.893906	0.0228322	0.554613	0.0928656
SSSS	200	0.2	coupling coupling	30639	0.980515	2.0202e-06	0	0.929137	0.00508206	0.926244	0.0305409
SSSS	200	0.2	coupling repulsion	92898	0.813936	2.0202e-06	0	1.0279	0.00449903	0.746679	0.0694851
SSSS	200	0.2	repulsion coupling	92899	0.812775	2.0202e-06	0	1.02609	0.00606222	0.739098	0.0705244
SSSS	200	0.2	repulsion repulsion	278564	0.973442	2.0202e-06	0	0.871988	0.0260028	0.547137	0.0918947
SSSS	200	0.3	coupling coupling	31012	0.985232	2.0202e-06	0	0.921042	0.00265631	0.930125	0.0293028
SSSS	200	0.3	coupling repulsion	92595	0.822528	2.0202e-06	0	1.00224	0.00758181	0.733048	0.0702674
SSSS	200	0.3	repulsion coupling	92596	0.818016	2.0202e-06	0	1.00296	0.00767097	0.731149	0.0701815
SSSS	200	0.3	repulsion repulsion	278797	0.977453	2.0202e-06	0	0.84939	0.0279462	0.531045	0.092538
SSSS	200	0.4	coupling coupling	30849	0.988039	2.0202e-06	0	0.909645	0.00159022	0.934456	0.0278675
SSSS	200	0.4	coupling repulsion	93053	0.82036	2.0202e-06	0	0.982423	0.0102098	0.723998	0.0704862
SSSS	200	0.4	repulsion coupling	93054	0.822404	2.0202e-06	0	0.979839	0.0108305	0.720237	0.0707061
SSSS	200	0.4	repulsion repulsion	278044	0.976097	2.0202e-06	0	0.822985	0.0319221	0.504774	0.0944307
SSSS	200	0.5	coupling coupling	30971	0.989248	2.0202e-06	0	0.891952	0.000824302	0.936045	0.0270539
SSSS	200	0.5	coupling repulsion	92743	0.833583	2.0202e-06	0	0.950869	0.0127189	0.710732	0.0702979
SSSS	200	0.5	repulsion coupling	92743	0.825011	2.0202e-06	0	0.961512	0.0128273	0.708897	0.0713394
SSSS	200	0.5	repulsion repulsion	278543	0.981755	2.0202e-06	0	0.793655	0.0349378	0.492993	0.0932907
SSSS	200	0.6	coupling coupling	30893	0.991001	2.0202e-06	0	0.886672	0.000163467	0.937979	0.0264278
SSSS	200	0.6	coupling repulsion	92679	0.837266	2.0202e-06	0	0.938494	0.0149415	0.705925	0.0701616
SSSS	200	0.6	repulsion coupling	92680	0.830363	2.0202e-06	0	0.948433	0.0145663	0.708296	0.0705315
SSSS	200	0.6	repulsion repulsion	278748	0.982895	2.0202e-06	0	0.785715	0.0370016	0.491232	0.0926834
SSSS	200	0.7	coupling coupling	31209	0.991605	2.0202e-06	0	0.872186	-0.00088244	0.937857	0.025919
SSSS	200	0.7	coupling repulsion	92585	0.841519	2.0202e-06	0	0.916558	0.0166042	0.696434	0.0704181
SSSS	200	0.7	repulsion coupling	92586	0.83599	2.0202e-06	0	0.922346	0.0174955	0.692389	0.0712225
SSSS	200	0.7	repulsion repulsion	278620	0.984287	2.0202e-06	0	0.75972	0.0393774	0.468805	0.0936385
SSSS	200	0.8	coupling coupling	31038	0.992686	2.0202e-06	0	0.856543	-0.00184464	0.937508	0.025653
SSSS	200	0.8	coupling repulsion	92731	0.84922	2.0202e-06	0	0.888941	0.0204868	0.677186	0.0709887
SSSS	200	0.8	repulsion coupling	92732	0.850947	2.0202e-06	0	0.894734	0.0181986	0.684264	0.0703993
SSSS	200	0.8	repulsion repulsion	278499	0.98503	2.0202e-06	0	0.73319	0.0423997	0.444612	0.0950333
SSSS	200	0.9	coupling coupling	30612	0.996537	2.0202e-06	0	0.850329	-0.00404138	0.945415	0.0235745
SSSS	200	0.9	coupling repulsion	93011	0.856544	2.0202e-06	0	0.869639	0.0218311	0.666134	0.0712987
SSSS	200	0.9	repulsion coupling	93011	0.852437	2.0202e-06	0	0.856533	0.0245307	0.660708	0.0710979
SSSS	200	0.9	repulsion repulsion	278366	0.986812	2.0202e-06	0	0.706503	0.0462344	0.423396	0.0956324
SSSS	200	1	coupling coupling	30902	0.99644	2.0202e-06	0	0.836647	-0.00463398	0.947018	0.0228912
SSSS	200	1	coupling repulsion	92856	0.859341	2.0202e-06	0	0.841383	0.0254716	0.654799	0.0709857
SSSS	200	1	repulsion coupling	92857	0.851492	2.0202e-06	0	0.847862	0.0266664	0.649651	0.0721002
SSSS	200	1	repulsion repulsion	278385	0.988577	2.0202e-06	0	0.689489	0.0489128	0.413977	0.095029
SSSS	400	0	coupling coupling	30891	0.989803	2.0202e-06	0	0.980737	0.00323252	0.964806	0.0215326
SSSS	400	0	coupling repulsion	92845	0.856923	2.0202e-06	0	1.08056	-0.00611833	0.846327	0.0534666
SSSS	400	0	repulsion coupling	92845	0.856514	2.0202e-06	0	1.08044	-0.00590559	0.84487	0.0536038
SSSS	400	0	repulsion repulsion	278419	0.987979	2.0202e-06	0	0.961797	0.0102269	0.726205	0.0684767
SSSS	400	0.1	coupling coupling	30666	0.989435	2.0202e-06	0	0.965055	0.00282239	0.964142	0.0215256
SSSS	400	0.1	coupling repulsion	92782	0.860512	2.0202e-06	0	1.05784	-0.00352935	0.838725	0.05375
SSSS	400	0.1	repulsion coupling	92782	0.861697	2.0202e-06	0	1.05702	-0.00262605	0.839751	0.0535006
SSSS	400	0.1	repulsion repulsion	278770	0.990307	2.0202e-06	0	0.940379	0.0129832	0.721925	0.0676593
SSSS	400	0.2	coupling coupling	30639	0.991612	2.0202e-06	0	0.954882	0.00157097	0.966207	0.0208013
SSSS	400	0.2	coupling repulsion	92898	0.86962	2.0202e-06	0	1.03592	-0.00111934	0.834611	0.053519
SSSS	400	0.2	repulsion coupling	92899	0.870322	2.0202e-06	0	1.03157	-0.000526016	0.83165	0.0536909
SSSS	400	0.2	repulsion repulsion	278564	0.990814	2.0202e-06	0	0.916249	0.016448	0.708698	0.0680456
SSSS	400	0.3	coupling coupling	31012	0.993938	2.0202e-06	0	0.939293	0.000672334	0.969099	0.019469
SSSS	400	0.3	coupling repulsion	92595	0.879497	2.0202e-06	0	1.0034	0.00175126	0.825333	0.0536284
SSSS	400	0.3	repulsion coupling	92596	0.876539	2.0202e-06	0	1.00896	0.00168265	0.824432	0.0537287
SSSS	400	0.3	repulsion repulsion	278797	0.993336	2.0202e-06	0	0.891196	0.019176	0.69345	0.0686957
SSSS	400	0.4	coupling coupling	30849	0.995656	2.0202e-06	0	0.926987	-0.000780398	0.969713	0.0189505
SSSS	400	0.4	coupling repulsion	93053	0.880197	2.0202e-06	0	0.982069	0.00427891	0.8193	0.0535943
SSSS	400	0.4	repulsion coupling	93054	0.881864	2.0202e-06	0	0.982543	0.00450456	0.819689	0.053356
SSSS	400	0.4	repulsion repulsion	278044	0.992998	2.0202e-06	0	0.86353	0.0225888	0.6779	0.0689538
SSSS	400	0.5	coupling coupling	30971	0.996416	2.0202e-06	0	0.91119	-0.00155973	0.971037	0.0182605
SSSS	400	0.5	coupling repulsion	92743	0.891701	2.0202e-06	0	0.947249	0.00813757	0.810253	0.053121
SSSS	400	0.5	repulsion coupling	92743	0.88604	2.0202e-06	0	0.961406	0.00616633	0.811378	0.0536703
SSSS	400	0.5	repulsion repulsion	278543	0.994636	2.0202e-06	0	0.834363	0.026279	0.662254	0.069065
SSSS	400	0.6	coupling coupling	30893	0.997508	2.0202e-06	0	0.902272	-0.00237567	0.971871	0.0177925
SSSS	400	0.6	coupling repulsion	92679	0.895705	2.0202e-06	0	0.928612	0.0103829	0.80163	0.0535063
SSSS	400	0.6	repulsion coupling	92680	0.889523	2.0202e-06	0	0.94015	0.00961266	0.803905	0.0538072
SSSS	400	0.6	repulsion repulsion	278748	0.995247	2.0202e-06	0	0.818683	0.0293588	0.653197	0.0691443
SSSS	400	0.7	coupling coupling	31209	0.997821	0	0	0.887028	-0.0034077	0.971397	0.0175723
SSSS	400	0.7	coupling repulsion	92665	0.899326	0	0	0.908208	0.0124368	0.796871	0.0532741
SSSS	400	0.7	repulsion coupling	92506	0.899769	0	0	0.905583	0.0125412	0.793425	0.0536212
SSSS	400	0.7	repulsion repulsion	278620	0.996099	0	0	0.792768	0.0314265	0.63734	0.0692437
SSSS	400	0.8	coupling coupling	31038	0.998389	0	0	0.870161	-0.00380266	0.97219	0.0170722
SSSS	400	0.8	coupling repulsion	92739	0.904355	0	0	0.87867	0.0150847	0.783516	0.0535014
SSSS	400	0.8	repulsion coupling	92724	0.903876	0	0	0.877069	0.0170515	0.780078	0.0538602
SSSS	400	0.8	repulsion repulsion	278499	0.996187	0	0	0.763742	0.0355736	0.610831	0.070698
SSSS	400	0.9	coupling coupling	30612	0.999543	0	0	0.856884	-0.0044322	0.974084	0.0161264
SSSS	400	0.9	coupling repulsion	93065	0.910364	0	0	0.852175	0.0184715	0.775002	0.0531336
SSSS	400	0.9	repulsion coupling	92957	0.910582	0	0	0.847929	0.0204586	0.770549	0.053638
SSSS	400	0.9	repulsion repulsion	278366	0.997299	0	0	0.740195	0.0392271	0.597294	0.0704972
SSSS	400	1	coupling coupling	30902	0.999288	0	0	0.842736	-0.00532926	0.973627	0.0160441
SSSS	400	1	coupling repulsion	92784	0.913369	0	0	0.824716	0.0218462	0.759237	0.0538285
SSSS	400	1	repulsion coupling	92929	0.915258	0	0	0.824731	0.0236748	0.759577	0.0538653
SSSS	400	1	repulsion repulsion	278385	0.997338	0	0	0.715692	0.0428398	0.575937	0.07114
SSST	100	0	coupling coupling	187382	0.967985	9.99999e-07	0	0.899877	0.0129074	0.667231	0.0746037
SSST	100	0	coupling repulsion	62111	0.449486	9.99999e-07	0	0.562873	0.00582373	0.173237	0.144746
SSST	100	0	repulsion coupling	562957	0.436984	9.99999e-07	0	0.354609	0.231386	0.044233	0.193304
SSST	100	0	repulsion repulsion	187550	0.966697	9.99999e-07	0	0.893639	0.0131377	0.659063	0.0754235
SSST	100	0.1	coupling coupling	186734	0.969968	0	0	0.898678	0.0108936	0.672137	0.0737091
SSST	100	0.1	coupling repulsion	62704	0.464021	0	0	0.547642	0.00773034	0.167486	0.143498
SSST	100	0.1	repulsion coupling	563171	0.429147	0	0	0.345205	0.23783	0.0424839	0.192222
SSST	100	0.1	repulsion repulsion	187391	0.970655	0	0	0.894066	0.0120485	0.669856	0.0736281
SSST	100	0.2	coupling coupling	187249	0.971578	9.99999e-07	0	0.886686	0.0118211	0.666588	0.0733931
SSST	100	0.2	coupling repulsion	62476	0.468452	9.99999e-07	0	0.542557	0.00714913	0.166934	0.142558
SSST	100	0.2	repulsion coupling	562400	0.431062	9.99999e-07	0	0.336185	0.239727	0.0400961	0.193145
SSST	100	0.2	repulsion repulsion	187875	0.971422	9.99999e-07	0	0.883984	0.0116612	0.666726	0.0732998
SSST	100	0.3	coupling coupling	187553	0.975522	0	0	0.868493	0.0129504	0.669653	0.0715855
SSST	100	0.3	coupling repulsion	62390	0.481295	0	0	0.507437	0.0112082	0.153416	0.14
SSST	100	0.3	repulsion coupling	562084	0.42612	0	0	0.320801	0.244368	0.0367057	0.192779
SSST	100	0.3	repulsion repulsion	187973	0.975954	0	0	0.870555	0.0117708	0.67286	0.0712461
SSST	100	0.4	coupling coupling	186970	0.978103	0	0	0.860283	0.0118611	0.677689	0.0696291
SSST	100	0.4	coupling repulsion	62990	0.492713	0	0	0.469147	0.0158872	0.136413	0.138556
SSST	100	0.4	repulsion coupling	562580	0.42742	0	0	0.293987	0.251706	0.0307624	0.193634
SSST	100	0.4	repulsion repulsion	187460	0.978027	0	0	0.860088	0.0118722	0.67088	0.0706472
SSST	100	0.5	coupling coupling	186432	0.983029	0	0	0.85626	0.0103477	0.692608	0.0669309
SSST	100	0.5	coupling repulsion	62821	0.510387	0	0	0.435966	0.0197332	0.123703	0.135891
SSST	100	0.5	repulsion coupling	562719	0.432891	0	0	0.298096	0.25079	0.0313306	0.194617
SSST	100	0.5	repulsion repulsion	188028	0.982189	0	0	0.8474	0.0108929	0.676768	0.0686199
SSST	100	0.6	coupling coupling	187463	0.983837	0	0	0.841845	0.00985085	0.687202	0.0665008
SSST	100	0.6	coupling repulsion	62456	0.526771	0	0	0.407568	0.023544	0.115218	0.132877
SSST	100	0.6	repulsion coupling	562687	0.428466	0	0	0.283017	0.255537	0.02852	0.19401
SSST	100	0.6	repulsion repulsion	187394	0.982913	0	0	0.843275	0.0108502	0.679871	0.06777
SSST	100	0.7	coupling coupling	187792	0.98443	0	0	0.827196	0.010408	0.677825	0.0669497
SSST	100	0.7	coupling repulsion	62269	0.540301	0	0	0.371012	0.0280911	0.100392	0.13013
SSST	100	0.7	repulsion coupling	561879	0.424481	0	0	0.275692	0.258122	0.0272525	0.19329
SSST	100	0.7	repulsion repulsion	188060	0.984585	0	0	0.827095	0.00991276	0.677785	0.0668788
SSST	100	0.8	coupling coupling	187866	0.98739	0	0	0.809925	0.0107276	0.675266	0.0658948
SSST	100	0.8	coupling repulsion	62443	0.558894	0	0	0.323084	0.0345703	0.0826662	0.126352
SSST	100	0.8	repulsion coupling	562372	0.424722	0	0	0.253742	0.262227	0.0229422	0.194266
SSST	100	0.8	repulsion repulsion	187319	0.988079	0	0	0.81227	0.0111163	0.681285	0.0652082
SSST	100	0.9	coupling coupling	186906	0.989845	0	0	0.798518	0.0103842	0.681421	0.0640098
SSST	100	0.9	coupling repulsion	62622	0.566047	0	0	0.316878	0.0342974	0.0818104	0.124158
SSST	100	0.9	repulsion coupling	562551	0.430702	0	0	0.244761	0.26411	0.0211807	0.195362
SSST	100	0.9	repulsion repulsion	187921	0.990251	0	0	0.794551	0.0112441	0.681643	0.0637034
SSST	100	1	coupling coupling	187626	0.990204	0	0	0.77972	0.011499	0.674201	0.0635651
SSST	100	1	coupling repulsion	62971	0.58419	0	0	0.284825	0.0385221	0.0718293	0.120085
SSST	100	1	repulsion coupling	562162	0.428154	0	0	0.227991	0.267993	0.0184542	0.195139
SSST	100	1	repulsion repulsion	187241	0.989543	0	0	0.774154	0.0127496	0.666286	0.0642813
SSST	200	0	coupling coupling	187382	0.988313	9.99999e-07	0	0.969753	0.00399241	0.839132	0.0498454
SSST	200	0	coupling repulsion	62111	0.447393	9.99999e-07	0	0.60543	-0.00321096	0.189447	0.147414
SSST	200	0	repulsion coupling	562957	0.481095	9.99999e-07	0	0.448478	0.241062	0.0741932	0.185785
SSST	200	0	repulsion repulsion	187550	0.986686	9.99999e-07	0	0.968165	0.00392186	0.832543	0.0509529
SSST	200	0.1	coupling coupling	186734	0.989134	9.99999e-07	0	0.961588	0.00370984	0.836599	0.0499066
SSST	200	0.1	coupling repulsion	62704	0.460353	9.99999e-07	0	0.592417	-0.000666656	0.180736	0.148238
SSST	200	0.1	repulsion coupling	563171	0.473036	9.99999e-07	0	0.433385	0.258601	0.0711978	0.183599
SSST	200	0.1	repulsion repulsion	187391	0.988991	9.99999e-07	0	0.958251	0.00462602	0.835227	0.0499267
SSST	200	0.2	coupling coupling	187249	0.989923	0	0	0.951549	0.00418029	0.840018	0.0486012
SSST	200	0.2	coupling repulsion	62476	0.466931	0	0	0.571091	0.000940077	0.171305	0.14774
SSST	200	0.2	repulsion coupling	562400	0.47665	0	0	0.416708	0.268738	0.0668618	0.182794
SSST	200	0.2	repulsion repulsion	187875	0.990616	0	0	0.94892	0.00414727	0.841656	0.0482721
SSST	200	0.3	coupling coupling	187553	0.993149	9.99999e-07	0	0.926927	0.00459046	0.841621	0.0471885
SSST	200	0.3	coupling repulsion	62390	0.477448	9.99999e-07	0	0.52784	0.00555254	0.15406	0.145269
SSST	200	0.3	repulsion coupling	562084	0.475491	9.99999e-07	0	0.394737	0.273914	0.0596354	0.183873
SSST	200	0.3	repulsion repulsion	187973	0.993031	9.99999e-07	0	0.930474	0.00445811	0.841631	0.0473738
SSST	200	0.4	coupling coupling	186970	0.993609	9.99999e-07	0	0.911974	0.00568031	0.835525	0.0474877
SSST	200	0.4	coupling repulsion	62990	0.493491	9.99999e-07	0	0.475801	0.0126999	0.132738	0.142756
SSST	200	0.4	repulsion coupling	562580	0.474855	9.99999e-07	0	0.377281	0.277733	0.0544293	0.184523
SSST	200	0.4	repulsion repulsion	187460	0.993124	9.99999e-07	0	0.908546	0.00553078	0.829842	0.0482474
SSST	200	0.5	coupling coupling	186432	0.995634	9.99999e-07	0	0.889647	0.00566225	0.839433	0.0456533
SSST	200	0.5	coupling repulsion	62821	0.506296	9.99999e-07	0	0.43289	0.018135	0.116208	0.139809
SSST	200	0.5	repulsion coupling	562719	0.473959	9.99999e-07	0	0.361977	0.284234	0.0507919	0.183735
SSST	200	0.5	repulsion repulsion	188028	0.995437	9.99999e-07	0	0.891738	0.0054335	0.840533	0.0455114
SSST	200	0.6	coupling coupling	187463	0.996293	0	0	0.879327	0.00662169	0.84147	0.0446881
SSST	200	0.6	coupling repulsion	62456	0.517356	0	0	0.404403	0.0217711	0.107047	0.137415
SSST	200	0.6	repulsion coupling	562687	0.481037	0	0	0.353885	0.286309	0.0482786	0.18455
SSST	200	0.6	repulsion repulsion	187394	0.996019	0	0	0.884988	0.00632324	0.840776	0.0451046
SSST	200	0.7	coupling coupling	187792	0.996906	9.99999e-07	0	0.860865	0.00638445	0.837338	0.0445432
SSST	200	0.7	coupling repulsion	62269	0.527582	9.99999e-07	0	0.35043	0.0280205	0.0859618	0.133887
SSST	200	0.7	repulsion coupling	561879	0.473963	9.99999e-07	0	0.340237	0.289762	0.0448618	0.184234
SSST	200	0.7	repulsion repulsion	188060	0.996389	9.99999e-07	0	0.864382	0.00617584	0.835603	0.0449634
SSST	200	0.8	coupling coupling	187866	0.996859	9.99999e-07	0	0.844469	0.00658269	0.829798	0.0448705
SSST	200	0.8	coupling repulsion	62443	0.549813	9.99999e-07	0	0.304358	0.0346498	0.0718447	0.128427
SSST	200	0.8	repulsion coupling	562372	0.474131	9.99999e-07	0	0.31656	0.295683	0.0389402	0.184502
SSST	200	0.8	repulsion repulsion	187319	0.997427	9.99999e-07	0	0.842831	0.00743585	0.832281	0.044408
SSST	200	0.9	coupling coupling	186906	0.997988	9.99999e-07	0	0.831042	0.0063276	0.832598	0.0436865
SSST	200	0.9	coupling repulsion	62622	0.565281	9.99999e-07	0	0.251709	0.0418397	0.0536461	0.123639
SSST	200	0.9	repulsion coupling	562551	0.472841	9.99999e-07	0	0.303814	0.297309	0.035772	0.185204
SSST	200	0.9	repulsion repulsion	187921	0.998127	9.99999e-07	0	0.824583	0.00807746	0.827474	0.044172
SSST	200	1	coupling coupling	187626	0.998294	0	0	0.809213	0.00792354	0.824059	0.0438497
SSST	200	1	coupling repulsion	62971	0.572518	0	0	0.238977	0.0429414	0.0508483	0.121092
SSST	200	1	repulsion coupling	562162	0.475302	0	0	0.287159	0.302207	0.0320437	0.185229
SSST	200	1	repulsion repulsion	187241	0.9982	0	0	0.808328	0.00864556	0.824004	0.0438304
SSST	400	0	coupling coupling	187382	0.996905	9.99999e-07	0	0.998669	0.000475543	0.928065	0.0326397
SSST	400	0	coupling repulsion	62111	0.44245	9.99999e-07	0	0.682319	-0.0152573	0.217971	0.152135
SSST	400	0	repulsion coupling	562957	0.529868	9.99999e-07	0	0.480257	0.284642	0.103141	0.166078
SSST	400	0	repulsion repulsion	187550	0.996801	9.99999e-07	0	0.99663	0.000306168	0.928175	0.0325332
SSST	400	0.1	coupling coupling	186734	0.997697	9.99999e-07	0	0.978746	0.000895873	0.928983	0.0317796
SSST	400	0.1	coupling repulsion	62704	0.458089	9.99999e-07	0	0.673048	-0.0130114	0.213653	0.151756
SSST	400	0.1	repulsion coupling	563171	0.530517	9.99999e-07	0	0.440707	0.303723	0.0929872	0.161441
SSST	400	0.1	repulsion repulsion	187391	0.997769	9.99999e-07	0	0.978876	0.00148766	0.928835	0.0317836
SSST	400	0.2	coupling coupling	187249	0.998195	9.99999e-07	0	0.967109	0.00125037	0.927424	0.0316634
SSST	400	0.2	coupling repulsion	62476	0.463986	9.99999e-07	0	0.602087	-0.00565665	0.183314	0.149476
SSST	400	0.2	repulsion coupling	562400	0.532397	9.99999e-07	0	0.414267	0.309452	0.0830473	0.161636
SSST	400	0.2	repulsion repulsion	187875	0.998233	9.99999e-07	0	0.96602	0.00115442	0.927368	0.031707
SSST	400	0.3	coupling coupling	187553	0.99888	0	0	0.940655	0.00277394	0.924713	0.0314982
SSST	400	0.3	coupling repulsion	62390	0.473682	0	0	0.518066	0.00465715	0.147898	0.146048
SSST	400	0.3	repulsion coupling	562084	0.529524	0	0	0.40766	0.307707	0.0785105	0.163831
SSST	400	0.3	repulsion repulsion	187973	0.999021	0	0	0.942216	0.00240059	0.926612	0.0311226
SSST	400	0.4	coupling coupling	186970	0.998925	9.99999e-07	0	0.924667	0.00283327	0.923234	0.0312927
SSST	400	0.4	coupling repulsion	62990	0.49003	9.99999e-07	0	0.470329	0.0111742	0.12953	0.143115
SSST	400	0.4	repulsion coupling	562580	0.53257	9.99999e-07	0	0.382332	0.313446	0.0693868	0.164302
SSST	400	0.4	repulsion repulsion	187460	0.998912	9.99999e-07	0	0.922215	0.00279642	0.923415	0.031146
SSST	400	0.5	coupling coupling	186432	0.999421	9.99999e-07	0	0.900948	0.00381715	0.921932	0.0307613
SSST	400	0.5	coupling repulsion	62821	0.503685	9.99999e-07	0	0.417228	0.0181144	0.109108	0.139623
SSST	400	0.5	repulsion coupling	562719	0.529341	9.99999e-07	0	0.381701	0.313072	0.0685505	0.165206
SSST	400	0.5	repulsion repulsion	188028	0.99917	9.99999e-07	0	0.904989	0.00317764	0.922265	0.0307856
SSST	400	0.6	coupling coupling	187463	0.999483	9.99999e-07	0	0.887895	0.00446671	0.92001	0.0306542
SSST	400	0.6	coupling repulsion	62456	0.513514	9.99999e-07	0	0.367412	0.0243765	0.09135	0.136327
SSST	400	0.6	repulsion coupling	562687	0.531299	9.99999e-07	0	0.363025	0.318907	0.0628525	0.164648
SSST	400	0.6	repulsion repulsion	187394	0.99969	9.99999e-07	0	0.892196	0.00381909	0.921258	0.0305487
SSST	400	0.7	coupling coupling	187792	0.99967	0	0	0.87086	0.00415545	0.919431	0.0302641
SSST	400	0.7	coupling repulsion	62269	0.524643	0	0	0.322115	0.0300582	0.0746095	0.132916
SSST	400	0.7	repulsion coupling	561879	0.530155	0	0	0.345507	0.324264	0.0575705	0.16405
SSST	400	0.7	repulsion repulsion	188060	0.99967	0	0	0.871494	0.00405076	0.917516	0.0306443
SSST	400	0.8	coupling coupling	187866	0.999649	0	0	0.849607	0.00483344	0.912438	0.0308784
SSST	400	0.8	coupling repulsion	62443	0.542511	0	0	0.257266	0.0391871	0.0536431	0.126851
SSST	400	0.8	repulsion coupling	562372	0.525551	0	0	0.333845	0.327454	0.054154	0.163686
SSST	400	0.8	repulsion repulsion	187319	0.999818	0	0	0.849886	0.00563761	0.91161	0.0310616
SSST	400	0.9	coupling coupling	186906	0.999882	0	0	0.833661	0.00541991	0.913035	0.0301633
SSST	400	0.9	coupling repulsion	62622	0.554789	0	0	0.199887	0.0469968	0.0361324	0.12073
SSST	400	0.9	repulsion coupling	562551	0.527652	0	0	0.316342	0.332398	0.049138	0.163393
SSST	400	0.9	repulsion repulsion	187921	0.99984	0	0	0.829661	0.00679587	0.910129	0.0305859
SSST	400	1	coupling coupling	187626	0.999877	0	0	0.813742	0.00635668	0.907261	0.0305106
SSST	400	1	coupling repulsion	62971	0.567531	0	0	0.158725	0.0527685	0.0251355	0.115913
SSST	400	1	repulsion coupling	562162	0.528193	0	0	0.295166	0.336793	0.0427319	0.163961
SSST	400	1	repulsion repulsion	187241	0.999877	0	0	0.811847	0.00757599	0.905906	0.0306984
SSSD	100	0	coupling coupling	124728	0.913845	9.99999e-07	0	0.795261	0.023726	0.646395	0.0692214
SSSD	100	0	coupling repulsion	125534	0.733451	9.99999e-07	0	0.854685	0.0186545	0.538647	0.0925913
SSSD	100	0	repulsion coupling	374885	0.613316	9.99999e-07	0	0.772099	0.0497056	0.333733	0.127997
SSSD	100	0	repulsion repulsion	374853	0.936623	9.99999e-07	0	0.858516	0.0172347	0.570559	0.0873838
SSSD	100	0.1	coupling coupling	125159	0.919399	0	0	0.794887	0.0233675	0.657958	0.0673135
SSSD	100	0.1	coupling repulsion	124832	0.734459	0	0	0.846194	0.020078	0.541144	0.0915035
SSSD	100	0.1	repulsion coupling	374734	0.606406	0	0	0.747776	0.0587821	0.319368	0.128133
SSSD	100	0.1	repulsion repulsion	375275	0.938848	0	0	0.847728	0.0195701	0.562525	0.0876381
SSSD	100	0.2	coupling coupling	124970	0.922982	9.99999e-07	0	0.784135	0.0233104	0.655723	0.0668226
SSSD	100	0.2	coupling repulsion	125427	0.730887	9.99999e-07	0	0.829734	0.0234057	0.52618	0.0922134
SSSD	100	0.2	repulsion coupling	374110	0.601925	9.99999e-07	0	0.721692	0.0663571	0.305567	0.127583
SSSD	100	0.2	repulsion repulsion	375493	0.941461	9.99999e-07	0	0.836242	0.0207249	0.559236	0.087149
SSSD	100	0.3	coupling coupling	125429	0.931451	0	0	0.778828	0.0236587	0.662343	0.0652162
SSSD	100	0.3	coupling repulsion	125691	0.734046	0	0	0.811782	0.0256005	0.514688	0.092601
SSSD	100	0.3	repulsion coupling	374257	0.599505	0	0	0.693845	0.0739982	0.285461	0.128783
SSSD	100	0.3	repulsion repulsion	374623	0.947691	0	0	0.822733	0.022752	0.55254	0.0868694
SSSD	100	0.4	coupling coupling	125160	0.935698	0	0	0.763357	0.0242308	0.658807	0.0645544
SSSD	100	0.4	coupling repulsion	124429	0.734178	0	0	0.786225	0.0307307	0.496951	0.0929091
SSSD	100	0.4	repulsion coupling	375250	0.594388	0	0	0.657147	0.0857613	0.26099	0.129594
SSSD	100	0.4	repulsion repulsion	375161	0.952221	0	0	0.804719	0.0252437	0.540452	0.0871027
SSSD	100	0.5	coupling coupling	125190	0.946354	0	0	0.767019	0.0223777	0.679498	0.061734
SSSD	100	0.5	coupling repulsion	125266	0.745661	0	0	0.784579	0.0285764	0.508236	0.0904349
SSSD	100	0.5	repulsion coupling	374812	0.600258	0	0	0.641825	0.0875772	0.251449	0.129913
SSSD	100	0.5	repulsion repulsion	374732	0.958445	0	0	0.794488	0.0256459	0.540968	0.0859633
SSSD	100	0.6	coupling coupling	124676	0.949678	0	0	0.763992	0.0210231	0.689438	0.0601798
SSSD	100	0.6	coupling repulsion	125522	0.743081	0	0	0.762839	0.0308258	0.488338	0.0915269
SSSD	100	0.6	repulsion coupling	374023	0.595006	0	0	0.621867	0.0948753	0.23908	0.13014
SSSD	100	0.6	repulsion repulsion	375779	0.960192	0	0	0.78392	0.02726	0.533115	0.0861249
SSSD	100	0.7	coupling coupling	125249	0.954235	0	0	0.755182	0.0208082	0.693686	0.0588289
SSSD	100	0.7	coupling repulsion	125683	0.738477	0	0	0.743656	0.0347587	0.473215	0.0921564
SSSD	100	0.7	repulsion coupling	374939	0.587357	0	0	0.588539	0.103616	0.218964	0.130462
SSSD	100	0.7	repulsion repulsion	374129	0.962625	0	0	0.76168	0.0300001	0.510918	0.0874143
SSSD	100	0.8	coupling coupling	125348	0.961475	0	0	0.745154	0.0208728	0.703689	0.0567865
SSSD	100	0.8	coupling repulsion	124555	0.743623	0	0	0.724425	0.0362785	0.464234	0.0915285
SSSD	100	0.8	repulsion coupling	375604	0.58518	0	0	0.565545	0.11033	0.204512	0.130844
SSSD	100	0.8	repulsion repulsion	374493	0.966939	0	0	0.743195	0.0327319	0.503137	0.0865862
SSSD	100	0.9	coupling coupling	125526	0.96282	0	0	0.72855	0.021436	0.695963	0.0565673
SSSD	100	0.9	coupling repulsion	125217	0.745689	0	0	0.718855	0.0372268	0.462037	0.0910673
SSSD	100	0.9	repulsion coupling	374256	0.58678	0	0	0.544264	0.11485	0.192013	0.130943
SSSD	100	0.9	repulsion repulsion	375001	0.97076	0	0	0.727574	0.0332737	0.492404	0.0866665
SSSD	100	1	coupling coupling	125031	0.96728	0	0	0.720778	0.0212004	0.704125	0.0547831
SSSD	100	1	coupling repulsion	125196	0.737659	0	0	0.695429	0.0403079	0.435088	0.0929025
SSSD	100	1	repulsion coupling	375422	0.579793	0	0	0.52034	0.123171	0.178405	0.130997
SSSD	100	1	repulsion repulsion	374351	0.971973	0	0	0.707336	0.0371951	0.477969	0.0867997
SSSD	200	0	coupling coupling	124728	0.956954	9.99999e-07	0	0.90027	0.0120428	0.831569	0.0476821
SSSD	200	0	coupling repulsion	125534	0.823195	9.99999e-07	0	0.946889	0.00911422	0.717744	0.0695082
SSSD	200	0	repulsion coupling	374885	0.709631	9.99999e-07	0	0.918509	0.0267006	0.512382	0.10513
SSSD	200	0	repulsion repulsion	374853	0.972528	9.99999e-07	0	0.955426	0.004157	0.7549	0.0638713
SSSD	200	0.1	coupling coupling	125159	0.960322	9.99999e-07	0	0.89354	0.0124716	0.83326	0.0469462
SSSD	200	0.1	coupling repulsion	124832	0.822962	9.99999e-07	0	0.93064	0.0121814	0.714145	0.0691431
SSSD	200	0.1	repulsion coupling	374734	0.703654	9.99999e-07	0	0.885892	0.0376129	0.490799	0.105914
SSSD	200	0.1	repulsion repulsion	375275	0.975072	9.99999e-07	0	0.940029	0.00765824	0.745423	0.0643993
SSSD	200	0.2	coupling coupling	124970	0.964119	0	0	0.882123	0.0132765	0.834819	0.046148
SSSD	200	0.2	coupling repulsion	125427	0.825022	0	0	0.915956	0.0155881	0.703547	0.0696343
SSSD	200	0.2	repulsion coupling	374110	0.703836	0	0	0.857711	0.0451504	0.473449	0.106073
SSSD	200	0.2	repulsion repulsion	375493	0.977824	0	0	0.92018	0.0103994	0.740599	0.0639283
SSSD	200	0.3	coupling coupling	125429	0.971601	9.99999e-07	0	0.872862	0.0123686	0.844899	0.0438601
SSSD	200	0.3	coupling repulsion	125691	0.826853	9.99999e-07	0	0.888114	0.0183415	0.693327	0.0693869
SSSD	200	0.3	repulsion coupling	374257	0.701414	9.99999e-07	0	0.825058	0.0539488	0.450645	0.106869
SSSD	200	0.3	repulsion repulsion	374623	0.981619	9.99999e-07	0	0.900027	0.0124096	0.732585	0.0638017
SSSD	200	0.4	coupling coupling	125160	0.974209	9.99999e-07	0	0.862999	0.0125167	0.848273	0.0428896
SSSD	200	0.4	coupling repulsion	124429	0.82922	9.99999e-07	0	0.868287	0.0223371	0.678634	0.0701794
SSSD	200	0.4	repulsion coupling	375250	0.69689	9.99999e-07	0	0.787029	0.0638904	0.421436	0.108071
SSSD	200	0.4	repulsion repulsion	375161	0.983103	9.99999e-07	0	0.875413	0.0157131	0.719248	0.0642002
SSSD	200	0.5	coupling coupling	125190	0.979447	9.99999e-07	0	0.849028	0.0120887	0.854621	0.0410377
SSSD	200	0.5	coupling repulsion	125266	0.831223	9.99999e-07	0	0.850288	0.02401	0.672213	0.0695765
SSSD	200	0.5	repulsion coupling	374812	0.698299	9.99999e-07	0	0.764114	0.0700689	0.406681	0.108275
SSSD	200	0.5	repulsion repulsion	374732	0.986801	9.99999e-07	0	0.857502	0.0171627	0.716802	0.0633098
SSSD	200	0.6	coupling coupling	124676	0.982531	0	0	0.843456	0.0125822	0.859761	0.0399802
SSSD	200	0.6	coupling repulsion	125522	0.832077	0	0	0.832206	0.0274706	0.663473	0.0694727
SSSD	200	0.6	repulsion coupling	374023	0.694305	0	0	0.746114	0.0774374	0.39383	0.108584
SSSD	200	0.6	repulsion repulsion	375779	0.988722	0	0	0.845025	0.020344	0.712726	0.0629825
SSSD	200	0.7	coupling coupling	125249	0.984375	9.99999e-07	0	0.825919	0.0127368	0.857681	0.0394406
SSSD	200	0.7	coupling repulsion	125683	0.834075	9.99999e-07	0	0.819832	0.0291302	0.657853	0.0694439
SSSD	200	0.7	repulsion coupling	374939	0.687971	9.99999e-07	0	0.716738	0.0838712	0.370303	0.1097
SSSD	200	0.7	repulsion repulsion	374129	0.989578	9.99999e-07	0	0.819635	0.0225808	0.693098	0.0639761
SSSD	200	0.8	coupling coupling	125348	0.986023	9.99999e-07	0	0.812269	0.0127696	0.860763	0.0383664
SSSD	200	0.8	coupling repulsion	124555	0.835326	9.99999e-07	0	0.794591	0.0319118	0.642275	0.0697434
SSSD	200	0.8	repulsion coupling	375604	0.685568	9.99999e-07	0	0.68422	0.0928529	0.345374	0.110504
SSSD	200	0.8	repulsion repulsion	374493	0.990836	9.99999e-07	0	0.797679	0.0256075	0.679398	0.0642422
SSSD	200	0.9	coupling coupling	125526	0.988887	9.99999e-07	0	0.803092	0.0121305	0.865724	0.0371544
SSSD	200	0.9	coupling repulsion	125217	0.84086	9.99999e-07	0	0.772344	0.034128	0.630998	0.0693419
SSSD	200	0.9	repulsion coupling	374256	0.684344	9.99999e-07	0	0.653262	0.0998747	0.32138	0.111335
SSSD	200	0.9	repulsion repulsion	375001	0.992328	9.99999e-07	0	0.778641	0.0275388	0.669094	0.0642425
SSSD	200	1	coupling coupling	125031	0.990146	0	0	0.789919	0.0127091	0.867393	0.0362138
SSSD	200	1	coupling repulsion	125196	0.832758	0	0	0.753281	0.0382279	0.615569	0.0697914
SSSD	200	1	repulsion coupling	375422	0.68048	0	0	0.632617	0.106968	0.305981	0.111771
SSSD	200	1	repulsion repulsion	374351	0.993554	0	0	0.759395	0.0303821	0.664814	0.0633148
SSSD	400	0	coupling coupling	124728	0.98168	9.99999e-07	0	0.959751	0.00576636	0.926031	0.031922
SSSD	400	0	coupling repulsion	125534	0.8932	9.99999e-07	0	0.994442	0.00315695	0.835496	0.0516531
SSSD	400	0	repulsion coupling	374885	0.798381	9.99999e-07	0	0.998605	0.0102903	0.660711	0.0839605
SSSD	400	0	repulsion repulsion	374853	0.991068	9.99999e-07	0	0.990542	0.000812549	0.861533	0.0465898
SSSD	400	0.1	coupling coupling	125159	0.985179	9.99999e-07	0	0.946285	0.00617578	0.929286	0.0306589
SSSD	400	0.1	coupling repulsion	124832	0.896605	9.99999e-07	0	0.97332	0.00658436	0.834234	0.0509503
SSSD	400	0.1	repulsion coupling	374734	0.798404	9.99999e-07	0	0.973454	0.0183968	0.650069	0.0838313
SSSD	400	0.1	repulsion repulsion	375275	0.993471	9.99999e-07	0	0.967835	0.0042359	0.858998	0.0459673
SSSD	400	0.2	coupling coupling	124970	0.987453	9.99999e-07	0	0.935143	0.00631757	0.931079	0.0299228
SSSD	400	0.2	coupling repulsion	125427	0.894664	9.99999e-07	0	0.959533	0.00910233	0.827409	0.0513247
SSSD	400	0.2	repulsion coupling	374110	0.796886	9.99999e-07	0	0.94767	0.0251782	0.637051	0.0838827
SSSD	400	0.2	repulsion repulsion	375493	0.993845	9.99999e-07	0	0.950215	0.00645687	0.854888	0.0459564
SSSD	400	0.3	coupling coupling	125429	0.990808	0	0	0.918038	0.0069129	0.935839	0.0281913
SSSD	400	0.3	coupling repulsion	125691	0.896874	0	0	0.930489	0.0127305	0.816914	0.0517476
SSSD	400	0.3	repulsion coupling	374257	0.797511	0	0	0.913868	0.0338125	0.614343	0.0849446
SSSD	400	0.3	repulsion repulsion	374623	0.995742	0	0	0.923132	0.00976389	0.848226	0.0458163
SSSD	400	0.4	coupling coupling	125160	0.992562	9.99999e-07	0	0.904281	0.00703111	0.935831	0.0278257
SSSD	400	0.4	coupling repulsion	124429	0.901767	9.99999e-07	0	0.908862	0.0163443	0.809728	0.0517463
SSSD	400	0.4	repulsion coupling	375250	0.797434	9.99999e-07	0	0.875914	0.0428499	0.588494	0.0858397
SSSD	400	0.4	repulsion repulsion	375161	0.996516	9.99999e-07	0	0.896314	0.0129701	0.840038	0.0459114
SSSD	400	0.5	coupling coupling	125190	0.993578	9.99999e-07	0	0.88602	0.00758829	0.936386	0.0270639
SSSD	400	0.5	coupling repulsion	125266	0.902703	9.99999e-07	0	0.884397	0.0192328	0.802665	0.051385
SSSD	400	0.5	repulsion coupling	374812	0.795199	9.99999e-07	0	0.853801	0.0489368	0.573063	0.0864549
SSSD	400	0.5	repulsion repulsion	374732	0.997521	9.99999e-07	0	0.87584	0.0155979	0.835578	0.0456353
SSSD	400	0.6	coupling coupling	124676	0.995797	9.99999e-07	0	0.876146	0.00799413	0.940123	0.0259507
SSSD	400	0.6	coupling repulsion	125522	0.903459	9.99999e-07	0	0.862894	0.0230472	0.794757	0.0513996
SSSD	400	0.6	repulsion coupling	374023	0.795125	9.99999e-07	0	0.828476	0.0565518	0.554058	0.0871885
SSSD	400	0.6	repulsion repulsion	375779	0.998073	9.99999e-07	0	0.855285	0.0190338	0.828134	0.0457423
SSSD	400	0.7	coupling coupling	125249	0.996711	0	0	0.8577	0.00832759	0.940022	0.025398
SSSD	400	0.7	coupling repulsion	125683	0.905739	0	0	0.844111	0.0254062	0.789476	0.0511975
SSSD	400	0.7	repulsion coupling	374939	0.792657	0	0	0.79914	0.0631367	0.531138	0.0881253
SSSD	400	0.7	repulsion repulsion	374129	0.998308	0	0	0.830271	0.0216718	0.817003	0.0460919
SSSD	400	0.8	coupling coupling	125348	0.997056	0	0	0.840434	0.00896359	0.93952	0.0250423
SSSD	400	0.8	coupling repulsion	124555	0.905897	0	0	0.818417	0.0286256	0.775616	0.0517717
SSSD	400	0.8	repulsion coupling	375604	0.786906	0	0	0.76942	0.0726123	0.503617	0.0896096
SSSD	400	0.8	repulsion repulsion	374493	0.998876	0	0	0.807271	0.0250036	0.806085	0.0464202
SSSD	400	0.9	coupling coupling	125526	0.997969	0	0	0.827827	0.00945788	0.941094	0.0243298
SSSD	400	0.9	coupling repulsion	125217	0.910092	0	0	0.795738	0.0320046	0.770593	0.0509736
SSSD	400	0.9	repulsion coupling	374256	0.785353	0	0	0.738496	0.0796802	0.475954	0.0908846
SSSD	400	0.9	repulsion repulsion	375001	0.999024	0	0	0.787032	0.0276712	0.799793	0.0461977
SSSD	400	1	coupling coupling	125031	0.998544	0	0	0.810341	0.0100918	0.940482	0.023902
SSSD	400	1	coupling repulsion	125196	0.904534	0	0	0.771102	0.0358877	0.747871	0.052491
SSSD	400	1	repulsion coupling	375422	0.778508	0	0	0.710523	0.088344	0.44706	0.092701
SSSD	400	1	repulsion repulsion	374351	0.999217	0	0	0.763757	0.0311118	0.788164	0.0464933
SSDD	100	0	coupling coupling	249759	0.952722	9.99999e-07	0	0.863008	0.0156288	0.637269	0.0764003
SSDD	100	0	coupling repulsion	249909	0	9.99999e-07	0	0.811216	0.0549149	0.291151	0.148484
SSDD	100	0	repulsion coupling	249669	0.588395	9.99999e-07	0	0.81563	0.0535754	0.293399	0.148467
SSDD	100	0	repulsion repulsion	250663	0.952733	9.99999e-07	0	0.862392	0.0158256	0.634292	0.076879
SSDD	100	0.1	coupling coupling	250058	0.953867	0	0	0.853949	0.017339	0.636412	0.075791
SSDD	100	0.1	coupling repulsion	249622	0	0	0	0.798251	0.0593905	0.285771	0.147946
SSDD	100	0.1	repulsion coupling	250301	0.586454	0	0	0.797489	0.0601361	0.28655	0.147801
SSDD	100	0.1	repulsion repulsion	250019	0.954763	0	0	0.853282	0.0176815	0.634821	0.0758705
SSDD	100	0.2	coupling coupling	250205	0.956979	9.99999e-07	0	0.841591	0.0192372	0.634526	0.074884
SSDD	100	0.2	coupling repulsion	249481	0	9.99999e-07	0	0.776163	0.0656013	0.274082	0.148161
SSDD	100	0.2	repulsion coupling	249967	0.586385	9.99999e-07	0	0.781597	0.0652214	0.277004	0.148029
SSDD	100	0.2	repulsion repulsion	250347	0.956868	9.99999e-07	0	0.841209	0.0192352	0.634548	0.0750612
SSDD	100	0.3	coupling coupling	249382	0.962932	0	0	0.824108	0.0217087	0.636449	0.0731025
SSDD	100	0.3	coupling repulsion	250239	0	0	0	0.753031	0.0711663	0.262713	0.148141
SSDD	100	0.3	repulsion coupling	249084	0.592198	0	0	0.758058	0.0696405	0.26592	0.147767
SSDD	100	0.3	repulsion repulsion	251295	0.963441	0	0	0.822435	0.021847	0.635167	0.0730683
SSDD	100	0.4	coupling coupling	249677	0.967398	0	0	0.810752	0.02342	0.637495	0.0717762
SSDD	100	0.4	coupling repulsion	249522	0	0	0	0.725638	0.0789066	0.246909	0.148578
SSDD	100	0.4	repulsion coupling	250806	0.596262	0	0	0.722792	0.078274	0.244925	0.14893
SSDD	100	0.4	repulsion repulsion	249995	0.967683	0	0	0.811276	0.0235312	0.638031	0.0717093
SSDD	100	0.5	coupling coupling	250498	0.97212	0	0	0.802286	0.0239192	0.640888	0.0703507
SSDD	100	0.5	coupling repulsion	249191	0	0	0	0.716184	0.0785744	0.242904	0.148571
SSDD	100	0.5	repulsion coupling	250084	0.604121	0	0	0.713032	0.0797984	0.24131	0.148262
SSDD	100	0.5	repulsion repulsion	250227	0.972037	0	0	0.803142	0.0236183	0.646091	0.069804
SSDD	100	0.6	coupling coupling	250359	0.973183	0	0	0.790613	0.0250641	0.638002	0.0698624
SSDD	100	0.6	coupling repulsion	249254	0	0	0	0.703258	0.0817315	0.236615	0.148153
SSDD	100	0.6	repulsion coupling	250139	0.606883	0	0	0.699266	0.0820371	0.23419	0.148424
SSDD	100	0.6	repulsion repulsion	250248	0.973618	0	0	0.789781	0.0251183	0.638196	0.0697959
SSDD	100	0.7	coupling coupling	250297	0.97626	0	0	0.773794	0.0265503	0.632754	0.0691078
SSDD	100	0.7	coupling repulsion	249983	0	0	0	0.662826	0.0918226	0.214474	0.148684
SSDD	100	0.7	repulsion coupling	249470	0.603103	0	0	0.66428	0.0917279	0.215554	0.148809
SSDD	100	0.7	repulsion repulsion	250250	0.975141	0	0	0.768169	0.027686	0.627493	0.0695281
SSDD	100	0.8	coupling coupling	249741	0.978185	0	0	0.755933	0.029863	0.627289	0.0683377
SSDD	100	0.8	coupling repulsion	250284	0	0	0	0.637032	0.0981897	0.20088	0.149006
SSDD	100	0.8	repulsion coupling	249785	0.608944	0	0	0.645082	0.0959091	0.206019	0.148612
SSDD	100	0.8	repulsion repulsion	250190	0.97894	0	0	0.760851	0.0289886	0.631711	0.0682257
SSDD	100	0.9	coupling coupling	250052	0.982432	0	0	0.743032	0.0305207	0.630161	0.0667604
SSDD	100	0.9	coupling repulsion	249556	0	0	0	0.642474	0.0968426	0.205019	0.148434
SSDD	100	0.9	repulsion coupling	250237	0.611696	0	0	0.637603	0.0981703	0.202565	0.148546
SSDD	100	0.9	repulsion repulsion	250155	0.981783	0	0	0.741177	0.0304862	0.625845	0.0672311
SSDD	100	1	coupling coupling	250057	0.982984	0	0	0.720554	0.0331775	0.615981	0.0667184
SSDD	100	1	coupling repulsion	249837	0	0	0	0.60959	0.104307	0.188963	0.148297
SSDD	100	1	repulsion coupling	250281	0.613095	0	0	0.60282	0.105988	0.184062	0.14901
SSDD	100	1	repulsion repulsion	249825	0.984169	0	0	0.721057	0.0332555	0.617983	0.0664695
SSDD	200	0	coupling coupling	249759	0.980413	9.99999e-07	0	0.9453	0.00602504	0.816669	0.052555
SSDD	200	0	coupling repulsion	249909	0	9.99999e-07	0	0.972172	0.0282292	0.459729	0.12363
SSDD	200	0	repulsion coupling	249669	0.650818	9.99999e-07	0	0.968809	0.0289176	0.456902	0.123892
SSDD	200	0	repulsion repulsion	250663	0.981306	9.99999e-07	0	0.946147	0.00582443	0.817437	0.0524951
SSDD	200	0.1	coupling coupling	250058	0.982512	9.99999e-07	0	0.935324	0.00818127	0.815587	0.0522243
SSDD	200	0.1	coupling repulsion	249622	0	9.99999e-07	0	0.942384	0.0352728	0.444835	0.123423
SSDD	200	0.1	repulsion coupling	250301	0.653301	9.99999e-07	0	0.942716	0.0354942	0.444853	0.123694
SSDD	200	0.1	repulsion repulsion	250019	0.983009	9.99999e-07	0	0.934853	0.00818984	0.816069	0.0520308
SSDD	200	0.2	coupling coupling	250205	0.985124	0	0	0.91437	0.0117085	0.81471	0.0511248
SSDD	200	0.2	coupling repulsion	249481	0	0	0	0.921359	0.0400605	0.43425	0.123353
SSDD	200	0.2	repulsion coupling	249967	0.659963	0	0	0.924796	0.0397695	0.436565	0.123164
SSDD	200	0.2	repulsion repulsion	250347	0.984925	0	0	0.914962	0.0114228	0.816033	0.0510797
SSDD	200	0.3	coupling coupling	249382	0.98854	9.99999e-07	0	0.893132	0.0134937	0.81639	0.0497123
SSDD	200	0.3	coupling repulsion	250239	0	9.99999e-07	0	0.896165	0.0457648	0.421699	0.123239
SSDD	200	0.3	repulsion coupling	249084	0.664089	9.99999e-07	0	0.900229	0.0451121	0.423597	0.123202
SSDD	200	0.3	repulsion repulsion	251295	0.988595	9.99999e-07	0	0.894357	0.0130574	0.816547	0.0496944
SSDD	200	0.4	coupling coupling	249677	0.988974	9.99999e-07	0	0.874482	0.0160424	0.812021	0.0493965
SSDD	200	0.4	coupling repulsion	249522	0	9.99999e-07	0	0.871931	0.0511295	0.404238	0.124103
SSDD	200	0.4	repulsion coupling	250806	0.667783	9.99999e-07	0	0.867012	0.0521333	0.401086	0.124331
SSDD	200	0.4	repulsion repulsion	249995	0.989048	9.99999e-07	0	0.874256	0.0159668	0.810425	0.0496208
SSDD	200	0.5	coupling coupling	250498	0.991928	9.99999e-07	0	0.851607	0.0180484	0.810512	0.0482355
SSDD	200	0.5	coupling repulsion	249191	0	9.99999e-07	0	0.85346	0.0557265	0.396428	0.123742
SSDD	200	0.5	repulsion coupling	250084	0.67369	9.99999e-07	0	0.850929	0.0561269	0.39366	0.123842
SSDD	200	0.5	repulsion repulsion	250227	0.991819	9.99999e-07	0	0.852057	0.0180711	0.81194	0.0481552
SSDD	200	0.6	coupling coupling	250359	0.993214	0	0	0.842034	0.020172	0.810781	0.0477198
SSDD	200	0.6	coupling repulsion	249254	0	0	0	0.831337	0.0591951	0.385693	0.123054
SSDD	200	0.6	repulsion coupling	250139	0.6834	0	0	0.825282	0.0608859	0.380123	0.123703
SSDD	200	0.6	repulsion repulsion	250248	0.993582	0	0	0.841627	0.0200608	0.811891	0.0475487
SSDD	200	0.7	coupling coupling	250297	0.994171	9.99999e-07	0	0.823688	0.021133	0.803014	0.0478255
SSDD	200	0.7	coupling repulsion	249983	0	9.99999e-07	0	0.807257	0.0656167	0.36892	0.123754
SSDD	200	0.7	repulsion coupling	249470	0.68383	9.99999e-07	0	0.806528	0.0652733	0.368192	0.124066
SSDD	200	0.7	repulsion repulsion	250250	0.993914	9.99999e-07	0	0.820751	0.0218705	0.802076	0.0478954
SSDD	200	0.8	coupling coupling	249741	0.995055	9.99999e-07	0	0.803431	0.0237464	0.799255	0.047223
SSDD	200	0.8	coupling repulsion	250284	0	9.99999e-07	0	0.781612	0.0699963	0.354865	0.123592
SSDD	200	0.8	repulsion coupling	249785	0.690274	9.99999e-07	0	0.780356	0.070604	0.354453	0.123586
SSDD	200	0.8	repulsion repulsion	250190	0.995116	9.99999e-07	0	0.803604	0.0238303	0.799904	0.0472015
SSDD	200	0.9	coupling coupling	250052	0.996285	9.99999e-07	0	0.78337	0.0258397	0.795255	0.0466177
SSDD	200	0.9	coupling repulsion	249556	0	9.99999e-07	0	0.751599	0.0762281	0.334517	0.124378
SSDD	200	0.9	repulsion coupling	250237	0.695373	9.99999e-07	0	0.751606	0.0759782	0.334741	0.124416
SSDD	200	0.9	repulsion repulsion	250155	0.99619	9.99999e-07	0	0.782299	0.0261169	0.793456	0.0468246
SSDD	200	1	coupling coupling	250057	0.996377	0	0	0.763674	0.0285723	0.787617	0.0465047
SSDD	200	1	coupling repulsion	249837	0	0	0	0.725299	0.0820443	0.318835	0.124487
SSDD	200	1	repulsion coupling	250281	0.700253	0	0	0.724396	0.0824774	0.317498	0.124693
SSDD	200	1	repulsion repulsion	249825	0.996674	0	0	0.76281	0.0287528	0.787349	0.0464802
SSDD	400	0	coupling coupling	249759	0.994182	9.99999e-07	0	0.984195	0.00228905	0.911662	0.035949
SSDD	400	0	coupling repulsion	249909	0	9.99999e-07	0	1.055	0.0092043	0.6007	0.100902
SSDD	400	0	repulsion coupling	249669	0.717866	9.99999e-07	0	1.05816	0.00894355	0.602308	0.100854
SSDD	400	0	repulsion repulsion	250663	0.994072	9.99999e-07	0	0.983169	0.00243851	0.910954	0.0360885
SSDD	400	0.1	coupling coupling	250058	0.995673	9.99999e-07	0	0.963604	0.00505543	0.911178	0.035327
SSDD	400	0.1	coupling repulsion	249622	0	9.99999e-07	0	1.0255	0.0149702	0.588308	0.100572
SSDD	400	0.1	repulsion coupling	250301	0.727932	9.99999e-07	0	1.03036	0.0144387	0.591273	0.10062
SSDD	400	0.1	repulsion repulsion	250019	0.99562	9.99999e-07	0	0.963123	0.00506031	0.911055	0.0352796
SSDD	400	0.2	coupling coupling	250205	0.996363	9.99999e-07	0	0.942952	0.00790151	0.909026	0.034974
SSDD	400	0.2	coupling repulsion	249481	0	9.99999e-07	0	1.00426	0.0196553	0.580395	0.100157
SSDD	400	0.2	repulsion coupling	249967	0.733729	9.99999e-07	0	1.00979	0.0188864	0.584024	0.0999053
SSDD	400	0.2	repulsion repulsion	250347	0.996089	9.99999e-07	0	0.944091	0.00755117	0.908471	0.0352344
SSDD	400	0.3	coupling coupling	249382	0.997787	0	0	0.919813	0.0103693	0.90999	0.0339527
SSDD	400	0.3	coupling repulsion	250239	0	0	0	0.976903	0.0247497	0.568717	0.0999011
SSDD	400	0.3	repulsion coupling	249084	0.741517	0	0	0.980547	0.024194	0.570157	0.0998863
SSDD	400	0.3	repulsion repulsion	251295	0.997585	0	0	0.919932	0.010214	0.909289	0.0340613
SSDD	400	0.4	coupling coupling	249677	0.997961	9.99999e-07	0	0.897523	0.0128317	0.904974	0.0341447
SSDD	400	0.4	coupling repulsion	249522	0	9.99999e-07	0	0.952479	0.0288352	0.557005	0.0995879
SSDD	400	0.4	repulsion coupling	250806	0.752267	9.99999e-07	0	0.948219	0.0292808	0.554471	0.0997465
SSDD	400	0.4	repulsion repulsion	249995	0.997872	9.99999e-07	0	0.896115	0.0130837	0.90427	0.0342162
SSDD	400	0.5	coupling coupling	250498	0.998499	9.99999e-07	0	0.874079	0.0152817	0.902769	0.0336032
SSDD	400	0.5	coupling repulsion	249191	0	9.99999e-07	0	0.928031	0.0333122	0.547067	0.099223
SSDD	400	0.5	repulsion coupling	250084	0.757465	9.99999e-07	0	0.92581	0.0341023	0.544757	0.0992476
SSDD	400	0.5	repulsion repulsion	250227	0.998461	9.99999e-07	0	0.874064	0.015391	0.903413	0.0335619
SSDD	400	0.6	coupling coupling	250359	0.999093	9.99999e-07	0	0.857965	0.0179862	0.89932	0.0336761
SSDD	400	0.6	coupling repulsion	249254	0	9.99999e-07	0	0.900779	0.0381694	0.532218	0.0990473
SSDD	400	0.6	repulsion coupling	250139	0.765562	9.99999e-07	0	0.898133	0.039295	0.529562	0.0993624
SSDD	400	0.6	repulsion repulsion	250248	0.999013	9.99999e-07	0	0.857396	0.0178736	0.899798	0.0335824
SSDD	400	0.7	coupling coupling	250297	0.999305	0	0	0.835694	0.019692	0.895923	0.0333911
SSDD	400	0.7	coupling repulsion	249983	0	0	0	0.876603	0.0439764	0.517439	0.0992255
SSDD	400	0.7	repulsion coupling	249470	0.770978	0	0	0.877788	0.0435569	0.518499	0.099333
SSDD	400	0.7	repulsion repulsion	250250	0.999121	0	0	0.834611	0.0201234	0.895236	0.0335399
SSDD	400	0.8	coupling coupling	249741	0.999407	0	0	0.813025	0.0227706	0.889732	0.0335679
SSDD	400	0.8	coupling repulsion	250284	0	0	0	0.847382	0.0490492	0.499066	0.0995628
SSDD	400	0.8	repulsion coupling	249785	0.776992	0	0	0.84731	0.0493528	0.498769	0.0996787
SSDD	400	0.8	repulsion repulsion	250190	0.999408	0	0	0.814782	0.0223711	0.89076	0.0335092
SSDD	400	0.9	coupling coupling	250052	0.999524	0	0	0.792228	0.025322	0.885401	0.0334273
SSDD	400	0.9	coupling repulsion	249556	0	0	0	0.819114	0.0547217	0.480701	0.0998882
SSDD	400	0.9	repulsion coupling	250237	0.787793	0	0	0.815986	0.0548438	0.48066	0.0995946
SSDD	400	0.9	repulsion repulsion	250155	0.999576	0	0	0.79277	0.0252559	0.88558	0.0334303
SSDD	400	1	coupling coupling	250057	0.999708	0	0	0.773249	0.027572	0.87947	0.0335694
SSDD	400	1	coupling repulsion	249837	0	0	0	0.786619	0.0604759	0.461353	0.0998082
SSDD	400	1	repulsion coupling	250281	0.791922	0	0	0.784203	0.0609889	0.456691	0.100421
SSDD	400	1	repulsion repulsion	249825	0.99962	0	0	0.771715	0.0277774	0.877466	0.033812
STST	100	0	coupling coupling	30573	0.954372	2.0202e-06	0	0.897986	0.012258	0.84055	0.045336
STST	100	0	coupling mixed	92601	0	2.0202e-06	0	1.00715	0.0120888	0.627129	0.0898318
STST	100	0	repulsion coupling	92754	0.738459	2.0202e-06	0	1.00211	0.0124536	0.626565	0.0896389
STST	100	0	repulsion mixed	279072	0.928782	2.0202e-06	0	0.791016	0.0540336	0.372395	0.119085
STST	100	0.1	coupling coupling	30796	0.957072	0	0	0.889648	0.0114035	0.842233	0.0446328
STST	100	0.1	coupling mixed	92937	0	0	0	0.994647	0.0129525	0.623979	0.0895847
STST	100	0.1	repulsion coupling	93201	0.743275	0	0	0.984824	0.0155447	0.618642	0.0896788
STST	100	0.1	repulsion mixed	278066	0.933221	0	0	0.786417	0.0506574	0.368997	0.119098
STST	100	0.2	coupling coupling	30980	0.964106	2.0202e-06	0	0.893825	0.00882703	0.853918	0.0426931
STST	100	0.2	coupling mixed	92509	0	2.0202e-06	0	0.980035	0.0155521	0.614992	0.0901258
STST	100	0.2	repulsion coupling	92693	0.744878	2.0202e-06	0	0.970455	0.0171902	0.604923	0.0907513
STST	100	0.2	repulsion mixed	278818	0.934915	2.0202e-06	0	0.769539	0.0545657	0.356806	0.119727
STST	100	0.3	coupling coupling	31099	0.966719	0	0	0.872299	0.00983618	0.840206	0.043833
STST	100	0.3	coupling mixed	92494	0	0	0	0.953536	0.0198369	0.597638	0.0907437
STST	100	0.3	repulsion coupling	92857	0.75403	0	0	0.948144	0.0186497	0.595258	0.0906069
STST	100	0.3	repulsion mixed	278550	0.939702	0	0	0.739984	0.0579582	0.335176	0.120821
STST	100	0.4	coupling coupling	31160	0.971919	0	0	0.871765	0.00670556	0.861526	0.0405888
STST	100	0.4	coupling mixed	92459	0	0	0	0.930672	0.0212819	0.583483	0.0910314
STST	100	0.4	repulsion coupling	92449	0.759759	0	0	0.939233	0.0211403	0.59541	0.0899985
STST	100	0.4	repulsion mixed	278932	0.942757	0	0	0.726888	0.0603154	0.326953	0.120752
STST	100	0.5	coupling coupling	30784	0.976091	0	0	0.861975	0.00455903	0.860984	0.040139
STST	100	0.5	coupling mixed	93004	0	0	0	0.925212	0.0200674	0.587542	0.0899221
STST	100	0.5	repulsion coupling	93026	0.770505	0	0	0.925561	0.0191306	0.584169	0.0904241
STST	100	0.5	repulsion mixed	278186	0.949156	0	0	0.716143	0.059231	0.324291	0.119794
STST	100	0.6	coupling coupling	30581	0.979726	0	0	0.857645	0.00280396	0.867878	0.0387882
STST	100	0.6	coupling mixed	93034	0	0	0	0.901981	0.0216966	0.569746	0.0909223
STST	100	0.6	repulsion coupling	92646	0.769402	0	0	0.892671	0.0259227	0.559548	0.0918379
STST	100	0.6	repulsion mixed	278739	0.950208	0	0	0.694168	0.0630438	0.305548	0.121214
STST	100	0.7	coupling coupling	31207	0.982504	0	0	0.847693	0.00134323	0.867128	0.0384692
STST	100	0.7	coupling mixed	92872	0	0	0	0.886646	0.0250356	0.561304	0.090814
STST	100	0.7	repulsion coupling	92562	0.779143	0	0	0.882336	0.0242012	0.555539	0.0913014
STST	100	0.7	repulsion mixed	278359	0.951401	0	0	0.677199	0.0653718	0.290842	0.122625
STST	100	0.8	coupling coupling	30772	0.986969	0	0	0.837195	0.000470284	0.87411	0.0368138
STST	100	0.8	coupling mixed	92580	0	0	0	0.845395	0.0301886	0.531699	0.0921751
STST	100	0.8	repulsion coupling	92736	0.78868	0	0	0.852024	0.0290956	0.536767	0.0916718
STST	100	0.8	repulsion mixed	278912	0.952673	0	0	0.645073	0.0693263	0.267348	0.123678
STST	100	0.9	coupling coupling	31060	0.987894	0	0	0.821317	-0.000131169	0.881122	0.0349554
STST	100	0.9	coupling mixed	92588	0	0	0	0.849383	0.0286876	0.539529	0.0909789
STST	100	0.9	repulsion coupling	92801	0.787858	0	0	0.836859	0.0303988	0.528212	0.0916517
STST	100	0.9	repulsion mixed	278551	0.957214	0	0	0.626507	0.0725056	0.258958	0.122807
STST	100	1	coupling coupling	30976	0.990412	0	0	0.812777	-0.00212439	0.884959	0.0340553
STST	100	1	coupling mixed	92578	0	0	0	0.815095	0.0318316	0.509956	0.0926378
STST	100	1	repulsion coupling	92613	0.795558	0	0	0.810056	0.0336184	0.508683	0.0922176
STST	100	1	repulsion mixed	278833	0.959338	0	0	0.605064	0.0749403	0.244118	0.12335
STST	200	0	coupling coupling	30573	0.974978	2.0202e-06	0	0.946619	0.00640855	0.922811	0.0317351
STST	200	0	coupling mixed	92601	0	2.0202e-06	0	1.06097	4.05507e-06	0.753251	0.0702423
STST	200	0	repulsion coupling	92754	0.79865	2.0202e-06	0	1.06665	-0.00148524	0.759275	0.0695889
STST	200	0	repulsion mixed	279072	0.965493	2.0202e-06	0	0.909727	0.0294989	0.569799	0.0916677
STST	200	0.1	coupling coupling	30796	0.982011	2.0202e-06	0	0.945684	0.00454494	0.929366	0.0302206
STST	200	0.1	coupling mixed	92937	0	2.0202e-06	0	1.04286	0.00226744	0.747147	0.0703887
STST	200	0.1	repulsion coupling	93201	0.806054	2.0202e-06	0	1.038	0.00344761	0.744857	0.0704594
STST	200	0.1	repulsion mixed	278066	0.967382	2.0202e-06	0	0.88818	0.0315318	0.550536	0.0929401
STST	200	0.2	coupling coupling	30980	0.982828	0	0	0.93759	0.00369465	0.929314	0.0298617
STST	200	0.2	coupling mixed	92509	0	0	0	1.03439	0.00300976	0.749641	0.0694778
STST	200	0.2	repulsion coupling	92693	0.809576	0	0	1.02702	0.00446527	0.742554	0.0699752
STST	200	0.2	repulsion mixed	278818	0.96936	0	0	0.874937	0.0334419	0.551911	0.0913546
STST	200	0.3	coupling coupling	31099	0.984726	2.0202e-06	0	0.91406	0.00384431	0.925109	0.029967
STST	200	0.3	coupling mixed	92494	0	2.0202e-06	0	0.99822	0.00599694	0.73114	0.0702068
STST	200	0.3	repulsion coupling	92857	0.816514	2.0202e-06	0	1.0065	0.00583168	0.733493	0.0703107
STST	200	0.3	repulsion mixed	278550	0.973319	2.0202e-06	0	0.845238	0.0364234	0.527211	0.0927946
STST	200	0.4	coupling coupling	31160	0.98835	2.0202e-06	0	0.906694	0.00200293	0.933628	0.0280752
STST	200	0.4	coupling mixed	92459	0	2.0202e-06	0	0.982525	0.0079618	0.723716	0.0702798
STST	200	0.4	repulsion coupling	92449	0.819068	2.0202e-06	0	0.978179	0.00949856	0.717585	0.0713326
STST	200	0.4	repulsion mixed	278932	0.974711	2.0202e-06	0	0.820663	0.0407113	0.505536	0.0939728
STST	200	0.5	coupling coupling	30784	0.989053	2.0202e-06	0	0.891446	0.00105276	0.934977	0.0272437
STST	200	0.5	coupling mixed	93004	0	2.0202e-06	0	0.957448	0.0105174	0.710703	0.0708596
STST	200	0.5	repulsion coupling	93026	0.831864	2.0202e-06	0	0.956068	0.0109417	0.712582	0.0703103
STST	200	0.5	repulsion mixed	278186	0.979625	2.0202e-06	0	0.798133	0.0414089	0.497573	0.0929412
STST	200	0.6	coupling coupling	30581	0.991236	0	0	0.886031	-4.84301e-05	0.939112	0.0261512
STST	200	0.6	coupling mixed	93034	0	0	0	0.933226	0.0126877	0.704339	0.0701367
STST	200	0.6	repulsion coupling	92646	0.833851	0	0	0.941301	0.0131748	0.705155	0.0705805
STST	200	0.6	repulsion mixed	278739	0.98086	0	0	0.785225	0.0453912	0.492577	0.0923105
STST	200	0.7	coupling coupling	31207	0.991861	2.0202e-06	0	0.866174	-0.000636912	0.938227	0.0257663
STST	200	0.7	coupling mixed	92872	0	2.0202e-06	0	0.916211	0.0143708	0.698017	0.0698191
STST	200	0.7	repulsion coupling	92562	0.840961	2.0202e-06	0	0.921764	0.0142893	0.695176	0.0706125
STST	200	0.7	repulsion mixed	278359	0.982102	2.0202e-06	0	0.752631	0.048461	0.458035	0.0949377
STST	200	0.8	coupling coupling	30772	0.993793	2.0202e-06	0	0.856316	-0.00195052	0.938689	0.025358
STST	200	0.8	coupling mixed	92580	0	2.0202e-06	0	0.890817	0.0164089	0.685508	0.070099
STST	200	0.8	repulsion coupling	92736	0.850641	2.0202e-06	0	0.886302	0.0182806	0.677493	0.0708235
STST	200	0.8	repulsion mixed	278912	0.98369	2.0202e-06	0	0.731335	0.0513145	0.444514	0.0946858
STST	200	0.9	coupling coupling	31060	0.995879	2.0202e-06	0	0.841671	-0.0033911	0.945864	0.0233313
STST	200	0.9	coupling mixed	92588	0	2.0202e-06	0	0.871383	0.0184765	0.670615	0.0708057
STST	200	0.9	repulsion coupling	92801	0.853353	2.0202e-06	0	0.861259	0.0203969	0.665947	0.0706873
STST	200	0.9	repulsion mixed	278551	0.984692	2.0202e-06	0	0.702594	0.0557316	0.418566	0.0959547
STST	200	1	coupling coupling	30976	0.996707	0	0	0.831824	-0.004461	0.94277	0.0238171
STST	200	1	coupling mixed	92578	0	0	0	0.849341	0.0208852	0.653785	0.0716585
STST	200	1	repulsion coupling	92613	0.854977	0	0	0.841564	0.022887	0.650148	0.0715096
STST	200	1	repulsion mixed	278833	0.987039	0	0	0.680165	0.0576157	0.407885	0.0949426
STST	400	0	coupling coupling	30573	0.98744	2.0202e-06	0	0.979651	0.00306619	0.963739	0.0220271
STST	400	0	coupling mixed	92601	0	2.0202e-06	0	1.08215	-0.005928	0.844998	0.0536125
STST	400	0	repulsion coupling	92754	0.85675	2.0202e-06	0	1.07981	-0.00639556	0.848161	0.0529367
STST	400	0	repulsion mixed	279072	0.988068	2.0202e-06	0	0.962088	0.0101515	0.726608	0.0684366
STST	400	0.1	coupling coupling	30796	0.99107	2.0202e-06	0	0.966684	0.0022442	0.967538	0.0205249
STST	400	0.1	coupling mixed	92937	0	2.0202e-06	0	1.05533	-0.00375264	0.838417	0.0537529
STST	400	0.1	repulsion coupling	93201	0.86381	2.0202e-06	0	1.05594	-0.00239967	0.842085	0.0530345
STST	400	0.1	repulsion mixed	278066	0.990121	2.0202e-06	0	0.936776	0.0130878	0.719505	0.0677375
STST	400	0.2	coupling coupling	30980	0.992511	2.0202e-06	0	0.962014	0.000425453	0.968379	0.0200751
STST	400	0.2	coupling mixed	92509	0	2.0202e-06	0	1.03952	-0.00130473	0.83623	0.0534681
STST	400	0.2	repulsion coupling	92693	0.865189	2.0202e-06	0	1.0398	-0.00153265	0.834142	0.0536519
STST	400	0.2	repulsion mixed	278818	0.990331	2.0202e-06	0	0.922288	0.0152639	0.710135	0.0682811
STST	400	0.3	coupling coupling	31099	0.994341	0	0	0.936964	0.00121463	0.967567	0.0197662
STST	400	0.3	coupling mixed	92494	0	0	0	1.00532	0.00215864	0.820716	0.0544962
STST	400	0.3	repulsion coupling	92857	0.877123	0	0	1.00807	0.00153948	0.827977	0.0532507
STST	400	0.3	repulsion mixed	278550	0.992899	0	0	0.886436	0.0198659	0.688939	0.069053
STST	400	0.4	coupling coupling	31160	0.99586	2.0202e-06	0	0.927314	-0.000839832	0.971238	0.0185323
STST	400	0.4	coupling mixed	92459	0	2.0202e-06	0	0.985316	0.00338224	0.819551	0.0535252
STST	400	0.4	repulsion coupling	92449	0.880085	2.0202e-06	0	0.982764	0.00404699	0.820527	0.0534276
STST	400	0.4	repulsion mixed	278932	0.993547	2.0202e-06	0	0.861293	0.0223599	0.679077	0.0685548
STST	400	0.5	coupling coupling	30784	0.996979	2.0202e-06	0	0.913442	-0.0019325	0.972452	0.0178168
STST	400	0.5	coupling mixed	93004	0	2.0202e-06	0	0.954613	0.00654581	0.812483	0.0531982
STST	400	0.5	repulsion coupling	93026	0.889633	2.0202e-06	0	0.96151	0.00569117	0.81503	0.0530406
STST	400	0.5	repulsion mixed	278186	0.994906	2.0202e-06	0	0.838707	0.0248756	0.667535	0.0685917
STST	400	0.6	coupling coupling	30581	0.99758	2.0202e-06	0	0.902758	-0.00258444	0.971457	0.0179367
STST	400	0.6	coupling mixed	93034	0	2.0202e-06	0	0.932729	0.00928169	0.805518	0.0531632
STST	400	0.6	repulsion coupling	92646	0.893001	2.0202e-06	0	0.936448	0.0090306	0.803346	0.053726
STST	400	0.6	repulsion mixed	278739	0.99577	2.0202e-06	0	0.816223	0.0285508	0.652343	0.069017
STST	400	0.7	coupling coupling	31207	0.997821	0	0	0.885053	-0.00331376	0.971068	0.0177105
STST	400	0.7	coupling mixed	92872	0	0	0	0.912193	0.0105303	0.800942	0.0526862
STST	400	0.7	repulsion coupling	92562	0.900002	0	0	0.915107	0.0100798	0.799816	0.0529635
STST	400	0.7	repulsion mixed	278359	0.996117	0	0	0.789133	0.0311728	0.634935	0.0693891
STST	400	0.8	coupling coupling	30772	0.998343	0	0	0.870514	-0.00399412	0.971546	0.0172621
STST	400	0.8	coupling mixed	92580	0	0	0	0.881382	0.0137394	0.786367	0.0533716
STST	400	0.8	repulsion coupling	92736	0.903285	0	0	0.887345	0.0142938	0.783456	0.0540302
STST	400	0.8	repulsion mixed	278912	0.99701	0	0	0.759514	0.0351621	0.60517	0.0710522
STST	400	0.9	coupling coupling	31060	0.999453	0	0	0.855168	-0.00462352	0.974766	0.0159427
STST	400	0.9	coupling mixed	92588	0	0	0	0.860874	0.0157153	0.776388	0.0535663
STST	400	0.9	repulsion coupling	92801	0.910023	0	0	0.860361	0.0166997	0.778187	0.0532295
STST	400	0.9	repulsion mixed	278551	0.997236	0	0	0.734347	0.0383202	0.593978	0.0703532
STST	400	1	coupling coupling	30976	0.999257	0	0	0.840408	-0.00550876	0.972665	0.0163727
STST	400	1	coupling mixed	92578	0	0	0	0.832839	0.0184825	0.764217	0.0536339
STST	400	1	repulsion coupling	92613	0.914062	0	0	0.829257	0.0204419	0.759023	0.0541243
STST	400	1	repulsion mixed	278833	0.997751	0	0	0.706806	0.0417243	0.572395	0.0707762
STSD	100	0	coupling coupling	124593	0.913591	9.99999e-07	0	0.793483	0.0238438	0.649415	0.068599
STSD	100	0	coupling mixed	125104	0.746171	9.99999e-07	0	0.850755	0.0169539	0.543725	0.0912604
STSD	100	0	repulsion coupling	374778	0.607151	9.99999e-07	0	0.765646	0.0501315	0.329686	0.128042
STSD	100	0	repulsion mixed	375525	0.932721	9.99999e-07	0	0.854824	0.021449	0.567566	0.0875678
STSD	100	0.1	coupling coupling	124795	0.919901	0	0	0.791	0.023511	0.654266	0.0674362
STSD	100	0.1	coupling mixed	125344	0.740698	0	0	0.846028	0.018381	0.545014	0.0905333
STSD	100	0.1	repulsion coupling	374844	0.602323	0	0	0.74673	0.0578527	0.319696	0.127835
STSD	100	0.1	repulsion mixed	375017	0.936886	0	0	0.843651	0.0220778	0.564595	0.0869853
STSD	100	0.2	coupling coupling	124973	0.923015	9.99999e-07	0	0.782481	0.0237942	0.65679	0.0664459
STSD	100	0.2	coupling mixed	125311	0.740693	9.99999e-07	0	0.825093	0.0220845	0.527758	0.0916152
STSD	100	0.2	repulsion coupling	374978	0.594979	9.99999e-07	0	0.717097	0.0669671	0.300469	0.128352
STSD	100	0.2	repulsion mixed	374738	0.939048	9.99999e-07	0	0.834262	0.0234332	0.558897	0.0869429
STSD	100	0.3	coupling coupling	126134	0.93342	0	0	0.78043	0.0236904	0.66814	0.0644439
STSD	100	0.3	coupling mixed	124785	0.740674	0	0	0.814382	0.0236748	0.524615	0.0910056
STSD	100	0.3	repulsion coupling	374581	0.592299	0	0	0.687552	0.0751892	0.280127	0.129262
STSD	100	0.3	repulsion mixed	374500	0.944539	0	0	0.818885	0.0257724	0.549663	0.0870443
STSD	100	0.4	coupling coupling	125145	0.93824	0	0	0.771722	0.0225691	0.676011	0.0627859
STSD	100	0.4	coupling mixed	125287	0.743198	0	0	0.785433	0.0280562	0.50191	0.0918321
STSD	100	0.4	repulsion coupling	374940	0.589062	0	0	0.653031	0.0854022	0.25913	0.129474
STSD	100	0.4	repulsion mixed	374628	0.948835	0	0	0.801052	0.0284243	0.538727	0.0869803
STSD	100	0.5	coupling coupling	124989	0.946403	0	0	0.767433	0.0216076	0.685182	0.0611023
STSD	100	0.5	coupling mixed	125267	0.752449	0	0	0.777069	0.02745	0.500522	0.0909518
STSD	100	0.5	repulsion coupling	374369	0.596609	0	0	0.644843	0.0856878	0.254964	0.129314
STSD	100	0.5	repulsion mixed	375375	0.955655	0	0	0.79432	0.0276945	0.539202	0.08619
STSD	100	0.6	coupling coupling	125190	0.949812	0	0	0.760178	0.0211825	0.68926	0.0599694
STSD	100	0.6	coupling mixed	124550	0.750309	0	0	0.76388	0.0289664	0.492934	0.0908676
STSD	100	0.6	repulsion coupling	375311	0.589444	0	0	0.616383	0.0950919	0.236374	0.129985
STSD	100	0.6	repulsion mixed	374949	0.958397	0	0	0.778619	0.0300584	0.528336	0.086302
STSD	100	0.7	coupling coupling	124833	0.954075	0	0	0.752654	0.0211878	0.692966	0.0587945
STSD	100	0.7	coupling mixed	125313	0.745701	0	0	0.744077	0.0318098	0.480304	0.0910019
STSD	100	0.7	repulsion coupling	374305	0.585106	0	0	0.595378	0.100421	0.222508	0.130621
STSD	100	0.7	repulsion mixed	375549	0.960405	0	0	0.763396	0.0318989	0.513316	0.0871327
STSD	100	0.8	coupling coupling	124976	0.960792	0	0	0.745913	0.0207718	0.704302	0.056707
STSD	100	0.8	coupling mixed	125044	0.755286	0	0	0.72465	0.0336158	0.468072	0.0906661
STSD	100	0.8	repulsion coupling	375136	0.58196	0	0	0.560456	0.108988	0.201446	0.130915
STSD	100	0.8	repulsion mixed	374844	0.9645	0	0	0.745503	0.0339181	0.505171	0.0865812
STSD	100	0.9	coupling coupling	125350	0.96367	0	0	0.731617	0.0207133	0.698218	0.0564331
STSD	100	0.9	coupling mixed	124147	0.756595	0	0	0.722592	0.0343638	0.470194	0.0900098
STSD	100	0.9	repulsion coupling	375328	0.581172	0	0	0.547011	0.111952	0.194247	0.130813
STSD	100	0.9	repulsion mixed	375175	0.968524	0	0	0.730713	0.0346632	0.494835	0.0865689
STSD	100	1	coupling coupling	125187	0.968168	0	0	0.717527	0.0211517	0.704599	0.0544309
STSD	100	1	coupling mixed	125288	0.751181	0	0	0.688987	0.0385877	0.438415	0.0916749
STSD	100	1	repulsion coupling	374347	0.571937	0	0	0.521744	0.120151	0.179043	0.131142
STSD	100	1	repulsion mixed	375178	0.970068	0	0	0.708664	0.0382217	0.479672	0.0865588
STSD	200	0	coupling coupling	124593	0.956819	9.99999e-07	0	0.898983	0.0121786	0.832736	0.0474072
STSD	200	0	coupling mixed	125104	0.831316	9.99999e-07	0	0.940084	0.00829165	0.718051	0.0689809
STSD	200	0	repulsion coupling	374778	0.702392	9.99999e-07	0	0.916905	0.0264112	0.511801	0.105029
STSD	200	0	repulsion mixed	375525	0.970431	9.99999e-07	0	0.954068	0.00738737	0.753043	0.0641203
STSD	200	0.1	coupling coupling	124795	0.961922	9.99999e-07	0	0.893033	0.0124278	0.835031	0.0465524
STSD	200	0.1	coupling mixed	125344	0.830913	9.99999e-07	0	0.923844	0.0117316	0.712458	0.0687383
STSD	200	0.1	repulsion coupling	374844	0.697514	9.99999e-07	0	0.880288	0.0375493	0.485911	0.10626
STSD	200	0.1	repulsion mixed	375017	0.973884	9.99999e-07	0	0.938452	0.0101968	0.745445	0.0643872
STSD	200	0.2	coupling coupling	124973	0.96368	0	0	0.883025	0.0130749	0.836689	0.0458276
STSD	200	0.2	coupling mixed	125311	0.833558	0	0	0.912946	0.0141447	0.708497	0.0687381
STSD	200	0.2	repulsion coupling	374978	0.696246	0	0	0.857383	0.0449532	0.473196	0.106121
STSD	200	0.2	repulsion mixed	374738	0.975039	0	0	0.921495	0.012739	0.741861	0.0637656
STSD	200	0.3	coupling coupling	126134	0.971348	9.99999e-07	0	0.869287	0.0125107	0.844861	0.0436451
STSD	200	0.3	coupling mixed	124785	0.836367	9.99999e-07	0	0.882466	0.0173533	0.693553	0.0688611
STSD	200	0.3	repulsion coupling	374581	0.693514	9.99999e-07	0	0.824738	0.0535369	0.448494	0.107258
STSD	200	0.3	repulsion mixed	374500	0.979517	9.99999e-07	0	0.900319	0.0151094	0.733244	0.0637713
STSD	200	0.4	coupling coupling	125145	0.975189	9.99999e-07	0	0.860228	0.0125392	0.85105	0.0422932
STSD	200	0.4	coupling mixed	125287	0.83818	9.99999e-07	0	0.864729	0.0201351	0.680444	0.0695507
STSD	200	0.4	repulsion coupling	374940	0.687595	9.99999e-07	0	0.784016	0.0639313	0.416999	0.1087
STSD	200	0.4	repulsion mixed	374628	0.981809	9.99999e-07	0	0.875257	0.018531	0.718344	0.0643124
STSD	200	0.5	coupling coupling	124989	0.978358	9.99999e-07	0	0.846625	0.0121403	0.853625	0.0411795
STSD	200	0.5	coupling mixed	125267	0.837339	9.99999e-07	0	0.847894	0.0219282	0.675372	0.0688761
STSD	200	0.5	repulsion coupling	374369	0.69182	9.99999e-07	0	0.764888	0.0688685	0.406008	0.108533
STSD	200	0.5	repulsion mixed	375375	0.985889	9.99999e-07	0	0.860455	0.0188481	0.717444	0.0633824
STSD	200	0.6	coupling coupling	125190	0.982059	0	0	0.840203	0.012911	0.85887	0.0400164
STSD	200	0.6	coupling mixed	124550	0.841758	0	0	0.828215	0.0256355	0.669393	0.0682662
STSD	200	0.6	repulsion coupling	375311	0.684733	0	0	0.743082	0.0769145	0.390329	0.108962
STSD	200	0.6	repulsion mixed	374949	0.98758	0	0	0.848095	0.0223971	0.716084	0.0626457
STSD	200	0.7	coupling coupling	124833	0.985493	9.99999e-07	0	0.825131	0.0125361	0.862111	0.0387267
STSD	200	0.7	coupling mixed	125313	0.840025	9.99999e-07	0	0.81076	0.0274227	0.657887	0.0687415
STSD	200	0.7	repulsion coupling	374305	0.681356	9.99999e-07	0	0.720344	0.0818558	0.373099	0.109591
STSD	200	0.7	repulsion mixed	375549	0.988776	9.99999e-07	0	0.820395	0.0248977	0.693126	0.0639878
STSD	200	0.8	coupling coupling	124976	0.986877	9.99999e-07	0	0.815509	0.012226	0.863589	0.038028
STSD	200	0.8	coupling mixed	125044	0.846838	9.99999e-07	0	0.791117	0.0288477	0.648901	0.0682988
STSD	200	0.8	repulsion coupling	375136	0.678749	9.99999e-07	0	0.686215	0.090134	0.346022	0.110679
STSD	200	0.8	repulsion mixed	374844	0.990065	9.99999e-07	0	0.799691	0.0273989	0.683243	0.0638946
STSD	200	0.9	coupling coupling	125350	0.989063	9.99999e-07	0	0.800087	0.012357	0.865971	0.0369304
STSD	200	0.9	coupling mixed	124147	0.849976	9.99999e-07	0	0.772544	0.030411	0.638022	0.0682849
STSD	200	0.9	repulsion coupling	375328	0.675891	9.99999e-07	0	0.656179	0.0970694	0.324558	0.111148
STSD	200	0.9	repulsion mixed	375175	0.991503	9.99999e-07	0	0.780419	0.0294259	0.670428	0.0641588
STSD	200	1	coupling coupling	125187	0.989935	0	0	0.782862	0.0133262	0.864699	0.0362807
STSD	200	1	coupling mixed	125288	0.843417	0	0	0.756286	0.0336816	0.622819	0.0691919
STSD	200	1	repulsion coupling	374347	0.673784	0	0	0.632414	0.103713	0.305202	0.112006
STSD	200	1	repulsion mixed	375178	0.992609	0	0	0.762396	0.0311614	0.665575	0.0633776
STSD	400	0	coupling coupling	124593	0.981724	9.99999e-07	0	0.961973	0.00545083	0.927123	0.0317348
STSD	400	0	coupling mixed	125104	0.89145	9.99999e-07	0	0.996903	0.00290007	0.836524	0.0516055
STSD	400	0	repulsion coupling	374778	0.798483	9.99999e-07	0	0.999712	0.0102882	0.662336	0.0837175
STSD	400	0	repulsion mixed	375525	0.991114	9.99999e-07	0	0.990814	0.000702569	0.862878	0.0463539
STSD	400	0.1	coupling coupling	124795	0.986586	9.99999e-07	0	0.94868	0.00573243	0.932511	0.0299317
STSD	400	0.1	coupling mixed	125344	0.895432	9.99999e-07	0	0.973997	0.00635976	0.833594	0.0509676
STSD	400	0.1	repulsion coupling	374844	0.799757	9.99999e-07	0	0.971426	0.0187496	0.649717	0.0837067
STSD	400	0.1	repulsion mixed	375017	0.993051	9.99999e-07	0	0.968211	0.00398097	0.859735	0.0459164
STSD	400	0.2	coupling coupling	124973	0.987077	9.99999e-07	0	0.938386	0.00590704	0.93181	0.0298199
STSD	400	0.2	coupling mixed	125311	0.894247	9.99999e-07	0	0.959278	0.00886797	0.828805	0.0511757
STSD	400	0.2	repulsion coupling	374978	0.795124	9.99999e-07	0	0.949701	0.0251202	0.638539	0.0838196
STSD	400	0.2	repulsion mixed	374738	0.993702	9.99999e-07	0	0.952336	0.00598552	0.855585	0.0458979
STSD	400	0.3	coupling coupling	126134	0.991525	0	0	0.918355	0.00679799	0.936121	0.0281079
STSD	400	0.3	coupling mixed	124785	0.898618	0	0	0.927433	0.0131056	0.816919	0.0515411
STSD	400	0.3	repulsion coupling	374581	0.79747	0	0	0.915284	0.0337279	0.614688	0.0849868
STSD	400	0.3	repulsion mixed	374500	0.995987	0	0	0.922761	0.00989058	0.848205	0.0458421
STSD	400	0.4	coupling coupling	125145	0.993208	9.99999e-07	0	0.905575	0.00660464	0.938561	0.0272289
STSD	400	0.4	coupling mixed	125287	0.90236	9.99999e-07	0	0.910843	0.0152893	0.811052	0.0515984
STSD	400	0.4	repulsion coupling	374940	0.797085	9.99999e-07	0	0.875928	0.0428576	0.589156	0.085769
STSD	400	0.4	repulsion mixed	374628	0.996474	9.99999e-07	0	0.896651	0.0127447	0.840076	0.0459079
STSD	400	0.5	coupling coupling	124989	0.994039	9.99999e-07	0	0.887035	0.0073075	0.93814	0.026755
STSD	400	0.5	coupling mixed	125267	0.901443	9.99999e-07	0	0.885081	0.0182445	0.8039	0.0512186
STSD	400	0.5	repulsion coupling	374369	0.797061	9.99999e-07	0	0.857561	0.0479373	0.57772	0.0860102
STSD	400	0.5	repulsion mixed	375375	0.997293	9.99999e-07	0	0.88	0.014434	0.837591	0.0454835
STSD	400	0.6	coupling coupling	125190	0.995471	9.99999e-07	0	0.874769	0.00822692	0.939003	0.0261953
STSD	400	0.6	coupling mixed	124550	0.904536	9.99999e-07	0	0.869217	0.0216902	0.797829	0.0513191
STSD	400	0.6	repulsion coupling	375311	0.79627	9.99999e-07	0	0.826673	0.0561989	0.553824	0.0870574
STSD	400	0.6	repulsion mixed	374949	0.998106	9.99999e-07	0	0.857444	0.0179999	0.829157	0.0456584
STSD	400	0.7	coupling coupling	124833	0.996563	0	0	0.857048	0.00839202	0.939617	0.0254972
STSD	400	0.7	coupling mixed	125313	0.905261	0	0	0.849637	0.0230585	0.794261	0.0508427
STSD	400	0.7	repulsion coupling	374305	0.796078	0	0	0.802804	0.0613541	0.535783	0.0877048
STSD	400	0.7	repulsion mixed	375549	0.99849	0	0	0.832787	0.0206811	0.819396	0.0458301
STSD	400	0.8	coupling coupling	124976	0.997696	0	0	0.843388	0.00854785	0.940407	0.0249097
STSD	400	0.8	coupling mixed	125044	0.906121	0	0	0.822739	0.0265181	0.777552	0.0516487
STSD	400	0.8	repulsion coupling	375136	0.790223	0	0	0.776594	0.0690994	0.509917	0.0893214
STSD	400	0.8	repulsion mixed	374844	0.998866	0	0	0.811027	0.0234699	0.808522	0.0463143
STSD	400	0.9	coupling coupling	125350	0.997671	0	0	0.826809	0.009424	0.940457	0.0244089
STSD	400	0.9	coupling mixed	124147	0.908761	0	0	0.807219	0.0286268	0.774358	0.051134
STSD	400	0.9	repulsion coupling	375328	0.7898	0	0	0.745444	0.0760168	0.485486	0.0901069
STSD	400	0.9	repulsion mixed	375175	0.999152	0	0	0.791	0.0258415	0.801787	0.046115
STSD	400	1	coupling coupling	125187	0.99837	0	0	0.806892	0.0102957	0.938627	0.024173
STSD	400	1	coupling mixed	125288	0.906471	0	0	0.781027	0.0321678	0.758415	0.0518231
STSD	400	1	repulsion coupling	374347	0.783743	0	0	0.71357	0.084757	0.45229	0.0921738
STSD	400	1	repulsion mixed	375178	0.999176	0	0	0.768231	0.0285207	0.790598	0.046367
STDS	100	0	coupling coupling	374357	0.932922	9.99999e-07	0	0.851532	0.0222055	0.564951	0.0876305
STDS	100	0	coupling repulsion	125421	0.747156	9.99999e-07	0	0.846625	0.0164716	0.543867	0.0910253
STDS	100	0	repulsion coupling	375088	0.602771	9.99999e-07	0	0.762575	0.0513653	0.326717	0.128441
STDS	100	0	repulsion repulsion	125134	0.916034	9.99999e-07	0	0.793745	0.0242779	0.651873	0.0681486
STDS	100	0.1	coupling coupling	375269	0.936997	0	0	0.847056	0.0212492	0.56665	0.0869262
STDS	100	0.1	coupling repulsion	125021	0.740492	0	0	0.836977	0.0194129	0.535242	0.0915915
STDS	100	0.1	repulsion coupling	374446	0.601964	0	0	0.742805	0.0587328	0.317428	0.12789
STDS	100	0.1	repulsion repulsion	125264	0.921981	0	0	0.7893	0.0237025	0.655653	0.066914
STDS	100	0.2	coupling coupling	375764	0.939851	9.99999e-07	0	0.833956	0.0240475	0.557505	0.0871545
STDS	100	0.2	coupling repulsion	124958	0.742241	9.99999e-07	0	0.830616	0.0211871	0.53191	0.0913148
STDS	100	0.2	repulsion coupling	374030	0.597564	9.99999e-07	0	0.714489	0.0675305	0.297887	0.128636
STDS	100	0.2	repulsion repulsion	125248	0.922346	9.99999e-07	0	0.78495	0.0234434	0.658618	0.0665568
STDS	100	0.3	coupling coupling	374938	0.945274	0	0	0.81726	0.0261941	0.54757	0.0871184
STDS	100	0.3	coupling repulsion	125229	0.74335	0	0	0.81273	0.023749	0.524	0.0909712
STDS	100	0.3	repulsion coupling	374730	0.597059	0	0	0.683848	0.0754842	0.278592	0.129133
STDS	100	0.3	repulsion repulsion	125103	0.932368	0	0	0.776951	0.0234112	0.664776	0.06477
STDS	100	0.4	coupling coupling	375622	0.951116	0	0	0.802687	0.0281317	0.542842	0.0865078
STDS	100	0.4	coupling repulsion	124638	0.743264	0	0	0.793343	0.0280199	0.50723	0.091686
STDS	100	0.4	repulsion coupling	374728	0.589534	0	0	0.650421	0.0857079	0.256495	0.1299
STDS	100	0.4	repulsion repulsion	125012	0.938326	0	0	0.767729	0.0237527	0.66895	0.0633023
STDS	100	0.5	coupling coupling	375255	0.956174	0	0	0.79278	0.0279865	0.540206	0.0857324
STDS	100	0.5	coupling repulsion	124899	0.749606	0	0	0.778545	0.0274061	0.502256	0.0909383
STDS	100	0.5	repulsion coupling	374926	0.595979	0	0	0.64998	0.0857064	0.260155	0.128684
STDS	100	0.5	repulsion repulsion	124920	0.947638	0	0	0.765595	0.0218915	0.687813	0.0606071
STDS	100	0.6	coupling coupling	375549	0.958091	0	0	0.776335	0.0299236	0.527701	0.0861423
STDS	100	0.6	coupling repulsion	124641	0.748405	0	0	0.761741	0.0304678	0.490446	0.0911786
STDS	100	0.6	repulsion coupling	374644	0.589493	0	0	0.613725	0.0946894	0.236092	0.129634
STDS	100	0.6	repulsion repulsion	125166	0.948309	0	0	0.757605	0.0219258	0.683671	0.0603543
STDS	100	0.7	coupling coupling	374879	0.961366	0	0	0.760611	0.032273	0.513379	0.0869267
STDS	100	0.7	coupling repulsion	124984	0.749168	0	0	0.741357	0.0320384	0.471919	0.0919851
STDS	100	0.7	repulsion coupling	375160	0.581027	0	0	0.593481	0.101362	0.222513	0.130204
STDS	100	0.7	repulsion repulsion	124977	0.954568	0	0	0.746966	0.0219241	0.684007	0.0594726
STDS	100	0.8	coupling coupling	375446	0.963891	0	0	0.743232	0.0344364	0.500324	0.0871576
STDS	100	0.8	coupling repulsion	124863	0.75228	0	0	0.720706	0.0349889	0.464984	0.0908544
STDS	100	0.8	repulsion coupling	374329	0.580356	0	0	0.56819	0.107327	0.206324	0.130619
STDS	100	0.8	repulsion repulsion	125362	0.961224	0	0	0.742099	0.0213641	0.698043	0.0573506
STDS	100	0.9	coupling coupling	374619	0.968528	0	0	0.733865	0.034753	0.498849	0.0863002
STDS	100	0.9	coupling repulsion	125413	0.750042	0	0	0.712702	0.035443	0.456019	0.0913945
STDS	100	0.9	repulsion coupling	374863	0.575378	0	0	0.555058	0.11246	0.200436	0.130038
STDS	100	0.9	repulsion repulsion	125105	0.964614	0	0	0.730752	0.0214119	0.703924	0.0556415
STDS	100	1	coupling coupling	375810	0.970605	0	0	0.712585	0.037251	0.482749	0.0865787
STDS	100	1	coupling repulsion	124006	0.755068	0	0	0.695602	0.036624	0.451973	0.0897508
STDS	100	1	repulsion coupling	374908	0.574776	0	0	0.523581	0.118718	0.180412	0.131002
STDS	100	1	repulsion repulsion	125276	0.96839	0	0	0.720047	0.0212102	0.705744	0.0544989
STDS	200	0	coupling coupling	374357	0.971014	9.99999e-07	0	0.954859	0.00818179	0.753178	0.0641022
STDS	200	0	coupling repulsion	125421	0.83419	9.99999e-07	0	0.949375	0.00669451	0.72915	0.0679307
STDS	200	0	repulsion coupling	375088	0.699263	9.99999e-07	0	0.909088	0.0293684	0.50335	0.105951
STDS	200	0	repulsion repulsion	125134	0.955496	9.99999e-07	0	0.899549	0.0123984	0.830403	0.0477616
STDS	200	0.1	coupling coupling	375269	0.97327	9.99999e-07	0	0.93702	0.0106042	0.743383	0.0646044
STDS	200	0.1	coupling repulsion	125021	0.832764	9.99999e-07	0	0.920515	0.0124709	0.711602	0.0688197
STDS	200	0.1	repulsion coupling	374446	0.696293	9.99999e-07	0	0.880833	0.0378166	0.484968	0.106577
STDS	200	0.1	repulsion repulsion	125264	0.963166	9.99999e-07	0	0.892275	0.0128539	0.834176	0.046538
STDS	200	0.2	coupling coupling	375764	0.975647	0	0	0.924492	0.0127533	0.744709	0.0634957
STDS	200	0.2	coupling repulsion	124958	0.830799	0	0	0.90374	0.0155956	0.70102	0.0691664
STDS	200	0.2	repulsion coupling	374030	0.694131	0	0	0.855834	0.0460882	0.469252	0.106738
STDS	200	0.2	repulsion repulsion	125248	0.964726	0	0	0.886488	0.012594	0.839381	0.045671
STDS	200	0.3	coupling coupling	374938	0.980357	9.99999e-07	0	0.898771	0.0145903	0.733497	0.0635324
STDS	200	0.3	coupling repulsion	125229	0.837761	9.99999e-07	0	0.887965	0.0172526	0.698764	0.0684707
STDS	200	0.3	repulsion coupling	374730	0.697019	9.99999e-07	0	0.819185	0.0532174	0.44436	0.107493
STDS	200	0.3	repulsion repulsion	125103	0.97092	9.99999e-07	0	0.867168	0.0129473	0.83865	0.0446528
STDS	200	0.4	coupling coupling	375622	0.982179	9.99999e-07	0	0.876759	0.0187891	0.718896	0.0643862
STDS	200	0.4	coupling repulsion	124638	0.831592	9.99999e-07	0	0.862105	0.0207976	0.680128	0.0693227
STDS	200	0.4	repulsion coupling	374728	0.685406	9.99999e-07	0	0.794303	0.0626586	0.426442	0.108059
STDS	200	0.4	repulsion repulsion	125012	0.975138	9.99999e-07	0	0.855884	0.0131606	0.847139	0.0426135
STDS	200	0.5	coupling coupling	375255	0.986023	9.99999e-07	0	0.855819	0.0194125	0.71535	0.0632804
STDS	200	0.5	coupling repulsion	124899	0.84204	9.99999e-07	0	0.851842	0.0225287	0.681202	0.0683759
STDS	200	0.5	repulsion coupling	374926	0.693393	9.99999e-07	0	0.768973	0.0678742	0.409974	0.108303
STDS	200	0.5	repulsion repulsion	124920	0.97857	9.99999e-07	0	0.843695	0.0129063	0.853057	0.0411457
STDS	200	0.6	coupling coupling	375549	0.987698	0	0	0.844388	0.0222756	0.713246	0.0627957
STDS	200	0.6	coupling repulsion	124641	0.841938	0	0	0.838535	0.0247554	0.675265	0.0682868
STDS	200	0.6	repulsion coupling	374644	0.688715	0	0	0.737122	0.075958	0.386138	0.109136
STDS	200	0.6	repulsion repulsion	125166	0.981449	0	0	0.841159	0.0127249	0.855656	0.040462
STDS	200	0.7	coupling coupling	374879	0.989082	9.99999e-07	0	0.818918	0.0244376	0.69483	0.0637069
STDS	200	0.7	coupling repulsion	124984	0.843172	9.99999e-07	0	0.819582	0.0259746	0.664313	0.0683358
STDS	200	0.7	repulsion coupling	375160	0.684311	9.99999e-07	0	0.713819	0.0816785	0.368195	0.109746
STDS	200	0.7	repulsion repulsion	124977	0.983981	9.99999e-07	0	0.823438	0.0126798	0.857113	0.0393837
STDS	200	0.8	coupling coupling	375446	0.990358	9.99999e-07	0	0.803174	0.026439	0.686188	0.0637362
STDS	200	0.8	coupling repulsion	124863	0.846368	9.99999e-07	0	0.790975	0.0292662	0.646388	0.0687549
STDS	200	0.8	repulsion coupling	374329	0.678852	9.99999e-07	0	0.688936	0.0889421	0.348573	0.110391
STDS	200	0.8	repulsion repulsion	125362	0.986599	9.99999e-07	0	0.809263	0.0130737	0.860279	0.0383219
STDS	200	0.9	coupling coupling	374619	0.99172	9.99999e-07	0	0.783352	0.0290273	0.674539	0.0638409
STDS	200	0.9	coupling repulsion	125413	0.843246	9.99999e-07	0	0.76746	0.0319985	0.635245	0.0682807
STDS	200	0.9	repulsion coupling	374863	0.673454	9.99999e-07	0	0.661544	0.0963086	0.329387	0.110722
STDS	200	0.9	repulsion repulsion	125105	0.988849	9.99999e-07	0	0.794692	0.013835	0.861476	0.0374136
STDS	200	1	coupling coupling	375810	0.992957	0	0	0.761087	0.0315511	0.663073	0.0636806
STDS	200	1	coupling repulsion	124006	0.844016	0	0	0.752816	0.0341981	0.623119	0.0686025
STDS	200	1	repulsion coupling	374908	0.674349	0	0	0.638034	0.101753	0.308338	0.112178
STDS	200	1	repulsion repulsion	125276	0.990333	0	0	0.783733	0.0135948	0.863131	0.0365822
STDS	400	0	coupling coupling	374357	0.991153	9.99999e-07	0	0.992976	0.00108634	0.863836	0.0462322
STDS	400	0	coupling repulsion	125421	0.894563	9.99999e-07	0	0.996759	0.00246252	0.840792	0.0509216
STDS	400	0	repulsion coupling	375088	0.798229	9.99999e-07	0	0.99893	0.0113717	0.663046	0.0835521
STDS	400	0	repulsion repulsion	125134	0.981899	9.99999e-07	0	0.963005	0.00547889	0.928056	0.0315012
STDS	400	0.1	coupling coupling	375269	0.9928	9.99999e-07	0	0.966472	0.00411992	0.85903	0.0459437
STDS	400	0.1	coupling repulsion	125021	0.894618	9.99999e-07	0	0.97341	0.00670637	0.831574	0.0514464
STDS	400	0.1	repulsion coupling	374446	0.797204	9.99999e-07	0	0.969592	0.0188932	0.646455	0.0841883
STDS	400	0.1	repulsion repulsion	125264	0.986157	9.99999e-07	0	0.946343	0.00614384	0.930315	0.0302982
STDS	400	0.2	coupling coupling	375764	0.994145	9.99999e-07	0	0.951883	0.00651995	0.855014	0.0459808
STDS	400	0.2	coupling repulsion	124958	0.893724	9.99999e-07	0	0.956615	0.00929441	0.825115	0.0516122
STDS	400	0.2	repulsion coupling	374030	0.796302	9.99999e-07	0	0.946789	0.0264568	0.635131	0.0841549
STDS	400	0.2	repulsion repulsion	125248	0.987553	9.99999e-07	0	0.939293	0.00580881	0.932917	0.0296642
STDS	400	0.3	coupling coupling	374938	0.995909	0	0	0.92235	0.00984333	0.847881	0.0458155
STDS	400	0.3	coupling repulsion	125229	0.900231	0	0	0.931427	0.0128696	0.820547	0.0511556
STDS	400	0.3	repulsion coupling	374730	0.797983	0	0	0.908229	0.0346103	0.609268	0.0853496
STDS	400	0.3	repulsion repulsion	125103	0.990896	0	0	0.91757	0.00678708	0.93483	0.0284412
STDS	400	0.4	coupling coupling	375622	0.996675	9.99999e-07	0	0.89655	0.0127923	0.840118	0.0459322
STDS	400	0.4	coupling repulsion	124638	0.900191	9.99999e-07	0	0.910038	0.0156883	0.812475	0.0512634
STDS	400	0.4	repulsion coupling	374728	0.795767	9.99999e-07	0	0.881672	0.0420733	0.590723	0.0860872
STDS	400	0.4	repulsion repulsion	125012	0.992721	9.99999e-07	0	0.900746	0.00717085	0.936914	0.0273956
STDS	400	0.5	coupling coupling	375255	0.997695	9.99999e-07	0	0.874595	0.015215	0.835046	0.0455642
STDS	400	0.5	coupling repulsion	124899	0.907021	9.99999e-07	0	0.894346	0.0174071	0.811393	0.0505933
STDS	400	0.5	repulsion coupling	374926	0.7974	9.99999e-07	0	0.854978	0.0482641	0.575598	0.0861899
STDS	400	0.5	repulsion repulsion	124920	0.994356	9.99999e-07	0	0.887604	0.0072405	0.939386	0.0264932
STDS	400	0.6	coupling coupling	375549	0.998088	9.99999e-07	0	0.856625	0.0182107	0.829549	0.0455431
STDS	400	0.6	coupling repulsion	124641	0.903667	9.99999e-07	0	0.873051	0.021186	0.796748	0.0517827
STDS	400	0.6	repulsion coupling	374644	0.793946	9.99999e-07	0	0.825983	0.0564973	0.554506	0.0869374
STDS	400	0.6	repulsion repulsion	125166	0.99539	9.99999e-07	0	0.876933	0.0077218	0.939146	0.0261436
STDS	400	0.7	coupling coupling	374879	0.998383	0	0	0.832765	0.0204931	0.821346	0.0455912
STDS	400	0.7	coupling repulsion	124984	0.905052	0	0	0.852912	0.0227984	0.791337	0.0513714
STDS	400	0.7	repulsion coupling	375160	0.795277	0	0	0.802949	0.0614284	0.535544	0.087763
STDS	400	0.7	repulsion repulsion	124977	0.996487	0	0	0.858023	0.00817096	0.939103	0.0255946
STDS	400	0.8	coupling coupling	375446	0.998745	0	0	0.810779	0.0232379	0.810212	0.046047
STDS	400	0.8	coupling repulsion	124863	0.905921	0	0	0.828065	0.0260643	0.780618	0.0515905
STDS	400	0.8	repulsion coupling	374329	0.788544	0	0	0.774653	0.0689648	0.508073	0.0893434
STDS	400	0.8	repulsion repulsion	125362	0.997447	0	0	0.840547	0.0091092	0.939224	0.0251239
STDS	400	0.9	coupling coupling	374619	0.99894	0	0	0.790512	0.0257156	0.803521	0.0458633
STDS	400	0.9	coupling repulsion	125413	0.905488	0	0	0.804508	0.0292697	0.771269	0.0514402
STDS	400	0.9	repulsion coupling	374863	0.788541	0	0	0.748391	0.0756328	0.487857	0.0899438
STDS	400	0.9	repulsion repulsion	125105	0.997906	0	0	0.823303	0.010247	0.939673	0.0244916
STDS	400	1	coupling coupling	375810	0.999202	0	0	0.767972	0.0283871	0.791691	0.0462388
STDS	400	1	coupling repulsion	124006	0.907996	0	0	0.780924	0.0322525	0.757336	0.0517967
STDS	400	1	repulsion coupling	374908	0.784166	0	0	0.719945	0.0821824	0.458094	0.0919209
STDS	400	1	repulsion repulsion	125276	0.998204	0	0	0.806352	0.0108293	0.937029	0.0245024
STDD	100	0	coupling coupling	249807	0.950982	9.99999e-07	0	0.857173	0.0168372	0.631511	0.0768834
STDD	100	0	coupling mixed	249581	0	9.99999e-07	0	0.809284	0.0522354	0.290829	0.148187
STDD	100	0	repulsion coupling	250253	0.596225	9.99999e-07	0	0.806517	0.0526283	0.288754	0.148599
STDD	100	0	repulsion mixed	250359	0.951781	9.99999e-07	0	0.859642	0.0163268	0.633881	0.0766138
STDD	100	0.1	coupling coupling	250173	0.953508	0	0	0.849456	0.0179904	0.632386	0.0760159
STDD	100	0.1	coupling mixed	249729	0	0	0	0.799369	0.0580433	0.287151	0.147761
STDD	100	0.1	repulsion coupling	250179	0.594035	0	0	0.799336	0.0573801	0.288451	0.147446
STDD	100	0.1	repulsion mixed	249919	0.953501	0	0	0.851482	0.0176854	0.630806	0.0763526
STDD	100	0.2	coupling coupling	250094	0.957128	9.99999e-07	0	0.839525	0.0197606	0.635044	0.0746782
STDD	100	0.2	coupling mixed	250244	0	9.99999e-07	0	0.778097	0.0626179	0.274886	0.148217
STDD	100	0.2	repulsion coupling	249936	0.595564	9.99999e-07	0	0.776798	0.0633475	0.275075	0.14803
STDD	100	0.2	repulsion mixed	249726	0.956336	9.99999e-07	0	0.839457	0.0200683	0.63256	0.0750715
STDD	100	0.3	coupling coupling	250016	0.961866	0	0	0.8225	0.02262	0.634068	0.0732747
STDD	100	0.3	coupling mixed	250664	0	0	0	0.757566	0.0670884	0.266886	0.14766
STDD	100	0.3	repulsion coupling	249478	0.597945	0	0	0.754468	0.0677399	0.263422	0.14795
STDD	100	0.3	repulsion mixed	249842	0.962492	0	0	0.822224	0.0223183	0.634264	0.073176
STDD	100	0.4	coupling coupling	249803	0.967598	0	0	0.807936	0.0242674	0.636895	0.0715732
STDD	100	0.4	coupling mixed	250127	0	0	0	0.731917	0.0737679	0.251933	0.14804
STDD	100	0.4	repulsion coupling	249791	0.603973	0	0	0.739273	0.0716029	0.255175	0.148195
STDD	100	0.4	repulsion mixed	250279	0.966174	0	0	0.805901	0.0243674	0.632747	0.0720241
STDD	100	0.5	coupling coupling	249705	0.971286	0	0	0.803025	0.0239382	0.643136	0.0701427
STDD	100	0.5	coupling mixed	249877	0	0	0	0.730686	0.0714804	0.252716	0.147497
STDD	100	0.5	repulsion coupling	249814	0.614958	0	0	0.721502	0.0735652	0.246546	0.147957
STDD	100	0.5	repulsion mixed	250604	0.971233	0	0	0.803589	0.0236234	0.646513	0.0697534
STDD	100	0.6	coupling coupling	250292	0.971937	0	0	0.783299	0.0263464	0.634531	0.0696821
STDD	100	0.6	coupling mixed	249578	0	0	0	0.707306	0.0782257	0.238826	0.148084
STDD	100	0.6	repulsion coupling	250248	0.614063	0	0	0.709845	0.0772528	0.242187	0.147607
STDD	100	0.6	repulsion mixed	249882	0.972511	0	0	0.785084	0.025942	0.634649	0.0698718
STDD	100	0.7	coupling coupling	249602	0.975385	0	0	0.773547	0.0271119	0.633275	0.0690488
STDD	100	0.7	coupling mixed	249228	0	0	0	0.690871	0.079867	0.231878	0.14761
STDD	100	0.7	repulsion coupling	250577	0.614897	0	0	0.687178	0.0818952	0.228845	0.147851
STDD	100	0.7	repulsion mixed	250593	0.975638	0	0	0.770596	0.0278897	0.632835	0.0689377
STDD	100	0.8	coupling coupling	250027	0.977626	0	0	0.751922	0.030863	0.623605	0.0685899
STDD	100	0.8	coupling mixed	250388	0	0	0	0.6722	0.0843343	0.223044	0.147121
STDD	100	0.8	repulsion coupling	250123	0.618828	0	0	0.664014	0.0866192	0.216632	0.148137
STDD	100	0.8	repulsion mixed	249462	0.977263	0	0	0.75543	0.0302701	0.624957	0.0686718
STDD	100	0.9	coupling coupling	249982	0.980787	0	0	0.739335	0.0312145	0.624077	0.0672915
STDD	100	0.9	coupling mixed	250014	0	0	0	0.664299	0.0865554	0.219093	0.147338
STDD	100	0.9	repulsion coupling	249843	0.625181	0	0	0.666425	0.0855158	0.220417	0.147001
STDD	100	0.9	repulsion mixed	250161	0.98132	0	0	0.740703	0.0312511	0.626011	0.0671578
STDD	100	1	coupling coupling	251218	0.983564	0	0	0.718028	0.0339011	0.616685	0.0664539
STDD	100	1	coupling mixed	249689	0	0	0	0.639872	0.09056	0.205395	0.147749
STDD	100	1	repulsion coupling	249168	0.632505	0	0	0.634832	0.09096	0.202491	0.1476
STDD	100	1	repulsion mixed	249925	0.984027	0	0	0.717418	0.0339908	0.614581	0.0667009
STDD	200	0	coupling coupling	249807	0.980033	9.99999e-07	0	0.943692	0.00684898	0.814548	0.0528725
STDD	200	0	coupling mixed	249581	0	9.99999e-07	0	0.965103	0.0264149	0.456565	0.123467
STDD	200	0	repulsion coupling	250253	0.657459	9.99999e-07	0	0.968096	0.0262783	0.458463	0.12352
STDD	200	0	repulsion mixed	250359	0.980264	9.99999e-07	0	0.943835	0.00674071	0.814959	0.0527405
STDD	200	0.1	coupling coupling	250173	0.982304	9.99999e-07	0	0.930721	0.00941517	0.815198	0.0520116
STDD	200	0.1	coupling mixed	249729	0	9.99999e-07	0	0.936306	0.0340866	0.441126	0.123641
STDD	200	0.1	repulsion coupling	250179	0.660227	9.99999e-07	0	0.939186	0.0334297	0.44379	0.123487
STDD	200	0.1	repulsion mixed	249919	0.982534	9.99999e-07	0	0.933749	0.00887842	0.81626	0.0519264
STDD	200	0.2	coupling coupling	250094	0.984354	0	0	0.915612	0.0117908	0.81455	0.0512634
STDD	200	0.2	coupling mixed	250244	0	0	0	0.921952	0.0380171	0.435456	0.123118
STDD	200	0.2	repulsion coupling	249936	0.667283	0	0	0.921189	0.0375278	0.434955	0.123251
STDD	200	0.2	repulsion mixed	249726	0.983954	0	0	0.915963	0.0118539	0.813596	0.0514439
STDD	200	0.3	coupling coupling	250016	0.987757	9.99999e-07	0	0.889862	0.0142028	0.812609	0.050112
STDD	200	0.3	coupling mixed	250664	0	9.99999e-07	0	0.89794	0.0420571	0.424782	0.122886
STDD	200	0.3	repulsion coupling	249478	0.67244	9.99999e-07	0	0.903022	0.0409691	0.426655	0.122761
STDD	200	0.3	repulsion mixed	249842	0.988132	9.99999e-07	0	0.890663	0.0138786	0.81451	0.0498144
STDD	200	0.4	coupling coupling	249803	0.989127	9.99999e-07	0	0.871704	0.0168289	0.808173	0.0498268
STDD	200	0.4	coupling mixed	250127	0	9.99999e-07	0	0.874211	0.0469317	0.408976	0.123356
STDD	200	0.4	repulsion coupling	249791	0.675645	9.99999e-07	0	0.879202	0.0462583	0.412286	0.123167
STDD	200	0.4	repulsion mixed	250279	0.98916	9.99999e-07	0	0.872981	0.0165395	0.808641	0.0498173
STDD	200	0.5	coupling coupling	249705	0.991802	9.99999e-07	0	0.853355	0.0182472	0.810071	0.0484527
STDD	200	0.5	coupling mixed	249877	0	9.99999e-07	0	0.85558	0.0505069	0.401616	0.122595
STDD	200	0.5	repulsion coupling	249814	0.68533	9.99999e-07	0	0.858701	0.0497203	0.402547	0.122717
STDD	200	0.5	repulsion mixed	250604	0.991696	9.99999e-07	0	0.854227	0.0181154	0.81183	0.0482781
STDD	200	0.6	coupling coupling	250292	0.993288	0	0	0.841868	0.0205023	0.810504	0.0477157
STDD	200	0.6	coupling mixed	249578	0	0	0	0.838916	0.0531987	0.390683	0.122865
STDD	200	0.6	repulsion coupling	250248	0.6937	0	0	0.842235	0.0523159	0.396293	0.122201
STDD	200	0.6	repulsion mixed	249882	0.992929	0	0	0.840889	0.0207071	0.810414	0.0477075
STDD	200	0.7	coupling coupling	249602	0.99367	9.99999e-07	0	0.817974	0.022514	0.801333	0.047774
STDD	200	0.7	coupling mixed	249228	0	9.99999e-07	0	0.825847	0.0543673	0.384927	0.122548
STDD	200	0.7	repulsion coupling	250577	0.695638	9.99999e-07	0	0.824206	0.0561559	0.383222	0.122555
STDD	200	0.7	repulsion mixed	250593	0.993639	9.99999e-07	0	0.816777	0.0228715	0.800537	0.0478839
STDD	200	0.8	coupling coupling	250027	0.994321	9.99999e-07	0	0.79914	0.0249136	0.79588	0.0475185
STDD	200	0.8	coupling mixed	250388	0	9.99999e-07	0	0.804417	0.0587042	0.374224	0.121983
STDD	200	0.8	repulsion coupling	250123	0.706368	9.99999e-07	0	0.796628	0.0596243	0.369134	0.12218
STDD	200	0.8	repulsion mixed	249462	0.994632	9.99999e-07	0	0.800194	0.0250352	0.7977	0.0472871
STDD	200	0.9	coupling coupling	249982	0.996252	9.99999e-07	0	0.778338	0.0272548	0.792889	0.0466502
STDD	200	0.9	coupling mixed	250014	0	9.99999e-07	0	0.77955	0.0623022	0.358646	0.12247
STDD	200	0.9	repulsion coupling	249843	0.70961	9.99999e-07	0	0.774735	0.0639465	0.353523	0.122881
STDD	200	0.9	repulsion mixed	250161	0.995803	9.99999e-07	0	0.77815	0.027117	0.79062	0.0469745
STDD	200	1	coupling coupling	251218	0.996258	0	0	0.757412	0.0296419	0.78316	0.0467852
STDD	200	1	coupling mixed	249689	0	0	0	0.75902	0.0664899	0.346173	0.122459
STDD	200	1	repulsion coupling	249168	0.71642	0	0	0.760316	0.0659642	0.34602	0.122459
STDD	200	1	repulsion mixed	249925	0.996267	0	0	0.757715	0.0295955	0.784146	0.0466735
STDD	400	0	coupling coupling	249807	0.993999	9.99999e-07	0	0.984181	0.00233188	0.911107	0.0360966
STDD	400	0	coupling mixed	249581	0	9.99999e-07	0	1.0557	0.00918366	0.601677	0.100724
STDD	400	0	repulsion coupling	250253	0.719448	9.99999e-07	0	1.05574	0.00924978	0.600953	0.100996
STDD	400	0	repulsion mixed	250359	0.994057	9.99999e-07	0	0.984148	0.00223546	0.91178	0.0358989
STDD	400	0.1	coupling coupling	250173	0.995283	9.99999e-07	0	0.961364	0.00532107	0.911001	0.0352679
STDD	400	0.1	coupling mixed	249729	0	9.99999e-07	0	1.03038	0.0144028	0.591184	0.100524
STDD	400	0.1	repulsion coupling	250179	0.729178	9.99999e-07	0	1.02749	0.0146661	0.589267	0.100749
STDD	400	0.1	repulsion mixed	249919	0.995439	9.99999e-07	0	0.962758	0.00508244	0.910777	0.03532
STDD	400	0.2	coupling coupling	250094	0.996173	9.99999e-07	0	0.945698	0.00740481	0.909346	0.0350367
STDD	400	0.2	coupling mixed	250244	0	9.99999e-07	0	1.00943	0.0189678	0.585257	0.0996622
STDD	400	0.2	repulsion coupling	249936	0.732456	9.99999e-07	0	1.00734	0.0192689	0.582374	0.100137
STDD	400	0.2	repulsion mixed	249726	0.996104	9.99999e-07	0	0.94646	0.00737849	0.909464	0.0350392
STDD	400	0.3	coupling coupling	250016	0.997516	0	0	0.917341	0.0106613	0.90744	0.0343573
STDD	400	0.3	coupling mixed	250664	0	0	0	0.979236	0.0236337	0.57102	0.0998165
STDD	400	0.3	repulsion coupling	249478	0.742619	0	0	0.980558	0.0234509	0.569687	0.0999403
STDD	400	0.3	repulsion mixed	249842	0.997827	0	0	0.91883	0.0103604	0.909824	0.0339026
STDD	400	0.4	coupling coupling	249803	0.998022	9.99999e-07	0	0.895226	0.013142	0.904775	0.0340746
STDD	400	0.4	coupling mixed	250127	0	9.99999e-07	0	0.956527	0.0271734	0.561324	0.0992555
STDD	400	0.4	repulsion coupling	249791	0.750559	9.99999e-07	0	0.960575	0.026462	0.562093	0.0994811
STDD	400	0.4	repulsion mixed	250279	0.99795	9.99999e-07	0	0.896139	0.012919	0.904275	0.0342033
STDD	400	0.5	coupling coupling	249705	0.99861	9.99999e-07	0	0.875586	0.0150897	0.903907	0.0334762
STDD	400	0.5	coupling mixed	249877	0	9.99999e-07	0	0.93858	0.0300705	0.555076	0.0986431
STDD	400	0.5	repulsion coupling	249814	0.76071	9.99999e-07	0	0.935297	0.0303836	0.553595	0.0985233
STDD	400	0.5	repulsion mixed	250604	0.99854	9.99999e-07	0	0.87571	0.0151574	0.904234	0.0334548
STDD	400	0.6	coupling coupling	250292	0.998953	9.99999e-07	0	0.856063	0.0180418	0.899145	0.0336075
STDD	400	0.6	coupling mixed	249578	0	9.99999e-07	0	0.910551	0.0350751	0.538291	0.0988967
STDD	400	0.6	repulsion coupling	250248	0.768618	9.99999e-07	0	0.911094	0.0346639	0.540685	0.0987153
STDD	400	0.6	repulsion mixed	249882	0.998923	9.99999e-07	0	0.85599	0.0181988	0.898722	0.0337063
STDD	400	0.7	coupling coupling	249602	0.999127	0	0	0.833237	0.0202636	0.894395	0.0335848
STDD	400	0.7	coupling mixed	249228	0	0	0	0.894525	0.0359872	0.535603	0.0977802
[truncated: 1,037 more rows]
