# Supplementary material for: Integrating haplotype-specific linkage maps in tetraploid species using SNP markers
Source: Theor Appl Genet. 2016 Aug 25;129(11):2211–26. doi: 10.1007/s00122-016-2768-1 (PMC5069339; doi:10.1007/s00122-016-2768-1)
Supplement: Supplementary file 8 — Supplementary material 8 (XLSX 387 kb) [file 122_2016_2768_MOESM8_ESM.xlsx]

## Sheet: Supplementary File S7b
Marker_pair	N	p	phase	Nr._estimates	Rate_correct.phase	Rate_unknown.phase	Rate_r.notEst	slope	intercept	R2adj	s_dev
SNSN	100	0	coupling	123629	0.998746	0.0987776	0	0.993445	0.000400267	0.89214	0.0400583
SNSN	100	0	repulsion	322477	0.900728	0.0987776	0	0.673246	0.100215	0.283483	0.118244
SNSN	100	0.1	coupling	124185	0.998518	0.098315	0	0.980575	0.00100389	0.897229	0.0384866
SNSN	100	0.1	repulsion	322150	0.90668	0.098315	0	0.640793	0.108566	0.26379	0.118409
SNSN	100	0.2	coupling	123723	0.998626	0.112363	0	0.991842	0.000702293	0.898707	0.0386718
SNSN	100	0.2	repulsion	315658	0.891319	0.112363	0	0.563234	0.137712	0.20039	0.124672
SNSN	100	0.3	coupling	123802	0.996478	0.124778	0	0.99578	-4.9725e-05	0.890209	0.0404887
SNSN	100	0.3	repulsion	309434	0.869297	0.124778	0	0.457088	0.175816	0.13505	0.129383
SNSN	100	0.4	coupling	124049	0.998589	0.134971	0	0.994476	-0.000866966	0.899151	0.0386026
SNSN	100	0.4	repulsion	304141	0.857615	0.134971	0	0.348736	0.211519	0.0822992	0.13169
SNSN	100	0.5	coupling	123831	0.997876	0.152089	0	0.992084	-0.00130936	0.894405	0.0395148
SNSN	100	0.5	repulsion	295886	0.812401	0.152089	0	0.195675	0.27309	0.0282199	0.131903
SNSN	100	0.6	coupling	123480	0.997951	0.160184	0	1.00381	-0.000166052	0.891617	0.0405073
SNSN	100	0.6	repulsion	292230	0.766386	0.160184	0	0.0788356	0.316062	0.00482822	0.13108
SNSN	100	0.7	coupling	123702	0.998892	0.172711	0	0.983301	0.00160156	0.897496	0.0385634
SNSN	100	0.7	repulsion	285807	0.716487	0.172711	0	-0.019087	0.355125	0.000297246	0.128757
SNSN	100	0.8	coupling	123828	0.997997	0.185014	0	0.99412	-1.13407e-05	0.897763	0.0389151
SNSN	100	0.8	repulsion	279591	0.631072	0.185014	0	-0.108837	0.398096	0.0108187	0.122601
SNSN	100	0.9	coupling	123756	0.998723	0.188141	0	1.00335	-0.000423675	0.897928	0.0392981
SNSN	100	0.9	repulsion	278115	0.5809	0.188141	0	-0.174808	0.426656	0.0306391	0.115937
SNSN	100	1	coupling	62119	0.997923	0.195834	0	1.00702	0.000986843	0.889193	0.0411903
SNSN	100	1	repulsion	136913	0.51456	0.195834	0	-0.196283	0.436499	0.0426972	0.110156
SNSN	200	0	coupling	123629	0.999943	0.0550221	0	0.99384	-1.94432e-05	0.943114	0.0283055
SNSN	200	0	repulsion	344136	0.959301	0.0550221	0	0.843958	0.0476492	0.509098	0.0920567
SNSN	200	0.1	coupling	124185	0.999928	0.0635271	0	0.993131	0.000434241	0.948944	0.0267149
SNSN	200	0.1	repulsion	339370	0.958332	0.0635271	0	0.8052	0.061204	0.462955	0.0960865
SNSN	200	0.2	coupling	123723	0.999564	0.0819675	0	0.999913	-0.00043807	0.943335	0.0284614
SNSN	200	0.2	repulsion	330704	0.946665	0.0819675	0	0.698129	0.0972115	0.355685	0.104325
SNSN	200	0.3	coupling	123802	0.999782	0.104547	0	0.985187	0.00136309	0.943613	0.0278834
SNSN	200	0.3	repulsion	319448	0.936465	0.104547	0	0.52356	0.15266	0.208465	0.114283
SNSN	200	0.4	coupling	124049	0.999734	0.119604	0	1.00434	-0.000974634	0.945394	0.0279769
SNSN	200	0.4	repulsion	311748	0.911002	0.119604	0	0.3853	0.205677	0.116747	0.120005
SNSN	200	0.5	coupling	123831	0.999661	0.142042	0	0.998665	-0.000345304	0.947835	0.027158
SNSN	200	0.5	repulsion	300859	0.874888	0.142042	0	0.203566	0.275169	0.0345673	0.123705
SNSN	200	0.6	coupling	123480	0.99966	0.157048	0	0.999943	1.08628e-06	0.944564	0.0280379
SNSN	200	0.6	repulsion	293782	0.834071	0.157048	0	0.068949	0.329067	0.00417737	0.123835
SNSN	200	0.7	coupling	123702	0.999895	0.16761	0	0.986026	0.000736293	0.943628	0.0279675
SNSN	200	0.7	repulsion	288332	0.791133	0.16761	0	-0.0533407	0.37741	0.00267345	0.120721
SNSN	200	0.8	coupling	123828	0.999637	0.182169	0	0.991573	-0.000511461	0.94519	0.0276982
SNSN	200	0.8	repulsion	280999	0.696099	0.182169	0	-0.148075	0.419522	0.0218578	0.117078
SNSN	200	0.9	coupling	71894	0.999569	0.18699	0	1.01035	-0.0012274	0.945246	0.0282391
SNSN	200	0.9	repulsion	161522	0.620423	0.18699	0	-0.204454	0.448308	0.0458595	0.110206
SNSN	200	1	coupling	61963	0.999952	0.200787	0	0.987729	0.00176721	0.94701	0.0270633
SNSN	200	1	repulsion	135843	0.518334	0.200787	0	-0.263647	0.477777	0.0851615	0.102895
SNSN	400	0	coupling	123629	1	0.0427676	0	0.999625	-0.00030507	0.970603	0.0201746
SNSN	400	0	repulsion	350202	0.985249	0.0427676	0	0.918354	0.0235389	0.683672	0.0694547
SNSN	400	0.1	coupling	124185	1	0.0544666	0	0.996435	0.000599036	0.972348	0.0194872
SNSN	400	0.1	repulsion	343855	0.984144	0.0544666	0	0.867227	0.0392649	0.617435	0.0754988
SNSN	400	0.2	coupling	123723	1	0.0779998	0	0.994619	0.000141409	0.970584	0.0201096
SNSN	400	0.2	repulsion	332668	0.978748	0.0779998	0	0.735732	0.0806441	0.463009	0.0877749
SNSN	400	0.3	coupling	123802	0.999976	0.104032	0	0.99468	0.000783079	0.969739	0.0203438
SNSN	400	0.3	repulsion	319703	0.972618	0.104032	0	0.552153	0.145407	0.276793	0.100235
SNSN	400	0.4	coupling	124049	1	0.12339	0	1.00644	-0.000692236	0.972574	0.0195887
SNSN	400	0.4	repulsion	309874	0.957305	0.12339	0	0.393731	0.205192	0.147479	0.107618
SNSN	400	0.5	coupling	123831	1	0.143687	0	0.998608	-0.000279357	0.972644	0.0194132
SNSN	400	0.5	repulsion	300045	0.940796	0.143687	0	0.224572	0.269579	0.0508233	0.111873
SNSN	400	0.6	coupling	123480	0.999984	0.158551	0	1.00132	-0.000271337	0.971769	0.0197536
SNSN	400	0.6	repulsion	293038	0.900047	0.158551	0	0.0783673	0.329738	0.00621832	0.115615
SNSN	400	0.7	coupling	123702	1	0.17002	0	0.991124	0.000243368	0.971093	0.0198443
SNSN	400	0.7	repulsion	287139	0.866772	0.17002	0	-0.040286	0.379168	0.00170835	0.114458
SNSN	400	0.8	coupling	123828	1	0.182963	0	0.994915	1.32111e-05	0.972903	0.0192604
SNSN	400	0.8	repulsion	280606	0.769378	0.182963	0	-0.160095	0.431564	0.0279857	0.111804
SNSN	400	0.9	coupling	123756	1	0.189842	0	1.00668	-0.000324648	0.970757	0.0202968
SNSN	400	0.9	repulsion	277273	0.669048	0.189842	0	-0.239307	0.471326	0.0666819	0.106211
SNSN	400	1	coupling	61502	1	0.199502	0	0.995433	0.000426246	0.971779	0.019667
SNSN	400	1	repulsion	136622	0.527448	0.199502	0	-0.282903	0.494566	0.102565	0.0998552
SNDN	100	0	coupling	498231	0.985422	0.00642199	0	0.965136	0.00374147	0.74107	0.0667751
SNDN	100	0	repulsion	495348	0.983159	0.00642199	0	0.963105	0.0111997	0.740721	0.0666724
SNDN	100	0.1	coupling	497765	0.987568	0.00549299	0	0.951594	0.00370014	0.745332	0.0651144
SNDN	100	0.1	repulsion	496743	0.985522	0.00549299	0	0.950371	0.0123636	0.744399	0.065164
SNDN	100	0.2	coupling	496714	0.985169	0.00651199	0	0.967003	0.00332446	0.742417	0.0666744
SNDN	100	0.2	repulsion	496775	0.983449	0.00651199	0	0.964356	0.00988992	0.740625	0.066755
SNDN	100	0.3	coupling	495664	0.983507	0.00699599	0	0.966496	0.00320334	0.739031	0.0672422
SNDN	100	0.3	repulsion	497341	0.979835	0.00699599	0	0.959462	0.0119625	0.732229	0.0678566
SNDN	100	0.4	coupling	496562	0.985232	0.00696199	0	0.958105	0.0029943	0.733406	0.0676087
SNDN	100	0.4	repulsion	496477	0.983594	0.00696199	0	0.956605	0.00763932	0.73002	0.0680235
SNDN	100	0.5	coupling	496706	0.983058	0.00834599	0	0.949324	0.00278629	0.714647	0.0702093
SNDN	100	0.5	repulsion	494949	0.980174	0.00834599	0	0.941883	0.0129871	0.709522	0.0705023
SNDN	100	0.6	coupling	494850	0.977389	0.011435	0	0.949603	0.00524878	0.692536	0.0740401
SNDN	100	0.6	repulsion	493716	0.973335	0.011435	0	0.942097	0.013606	0.686423	0.0745399
SNDN	100	0.7	coupling	494110	0.979367	0.012939	0	0.925707	0.00598972	0.662242	0.0773618
SNDN	100	0.7	repulsion	492952	0.974519	0.012939	0	0.915458	0.0156788	0.656173	0.0776356
SNDN	100	0.8	coupling	487360	0.969971	0.027515	9.99999e-05	0.892035	0.00707319	0.58365	0.0882114
SNDN	100	0.8	repulsion	485126	0.963352	0.027515	9.99999e-05	0.874484	0.0202658	0.572214	0.0886222
SNDN	100	0.9	coupling	481582	0.966895	0.041885	0.00759999	0.843203	0.00454051	0.486721	0.101589
SNDN	100	0.9	repulsion	476534	0.947561	0.041885	0.00759999	0.805006	0.026778	0.455215	0.103448
SNDN	100	1	coupling	167416	0.989517	0.330243	0.327999	0.993329	0.00302375	0.808884	0.056568
SNDN	100	1	repulsion	167463	0.989066	0.330243	0.327999	0.993217	0.00309499	0.809652	0.0566218
SNDN	200	0	coupling	500659	0.996626	0.001349	0	0.983119	0.000778834	0.85318	0.0478191
SNDN	200	0	repulsion	497993	0.995277	0.001349	0	0.983197	0.00800071	0.852952	0.0478503
SNDN	200	0.1	coupling	499698	0.996696	0.001428	0	0.981969	0.000843799	0.858133	0.0468125
SNDN	200	0.1	repulsion	498875	0.994558	0.001428	0	0.981086	0.00951657	0.855496	0.0472603
SNDN	200	0.2	coupling	499139	0.994975	0.001802	0	0.990802	0.00018219	0.852847	0.0482638
SNDN	200	0.2	repulsion	499060	0.992895	0.001802	0	0.988097	0.009754	0.849502	0.0487188
SNDN	200	0.3	coupling	498261	0.995763	0.001571	0	0.975927	0.00214716	0.846911	0.0486682
SNDN	200	0.3	repulsion	500169	0.994632	0.001571	0	0.974303	0.00851517	0.844221	0.0490299
SNDN	200	0.4	coupling	498929	0.994119	0.002128	0	0.987522	-0.000100998	0.839188	0.0506886
SNDN	200	0.4	repulsion	498944	0.992169	0.002128	0	0.984523	0.00907825	0.838585	0.0506006
SNDN	200	0.5	coupling	499197	0.993604	0.002659	0	0.981674	0.000626641	0.830907	0.0518908
SNDN	200	0.5	repulsion	498145	0.991001	0.002659	0	0.977407	0.0118144	0.831479	0.0515555
SNDN	200	0.6	coupling	498429	0.991762	0.004056	0	0.982688	0.00191326	0.821329	0.0536847
SNDN	200	0.6	repulsion	497516	0.988507	0.004056	0	0.978768	0.0117548	0.818301	0.054033
SNDN	200	0.7	coupling	498659	0.993104	0.004294	0	0.95284	0.00308144	0.787453	0.057975
SNDN	200	0.7	repulsion	497048	0.988641	0.004294	0	0.944337	0.0178622	0.783149	0.0582382
SNDN	200	0.8	coupling	496077	0.987764	0.00899899	0	0.944046	0.00377542	0.741193	0.0653271
SNDN	200	0.8	repulsion	494925	0.980019	0.00899899	0	0.930952	0.0191827	0.729979	0.0663498
SNDN	200	0.9	coupling	284922	0.981177	0.0192862	0	0.927851	0.00311741	0.653436	0.0791285
SNDN	200	0.9	repulsion	283893	0.967294	0.0192862	0	0.899188	0.0271584	0.646803	0.0778646
SNDN	200	1	coupling	167876	0.998648	0.330033	0.329799	0.985905	0.0018404	0.897986	0.0389523
SNDN	200	1	repulsion	167108	0.998606	0.330033	0.329799	0.986584	0.00181741	0.898231	0.0388829
SNDN	400	0	coupling	501088	0.998904	0.00032	0	0.998368	-9.15889e-05	0.919541	0.034645
SNDN	400	0	repulsion	498593	0.998714	0.00032	0	0.999388	-0.000328934	0.92032	0.0344933
SNDN	400	0.1	coupling	500204	0.999006	0.000253	0	0.993877	0.000738751	0.922123	0.0338858
SNDN	400	0.1	repulsion	499544	0.999147	0.000253	0	0.994175	0.000709274	0.922087	0.0338995
SNDN	400	0.2	coupling	499731	0.998911	0.000303	0	0.997312	-4.39974e-06	0.919093	0.0347242
SNDN	400	0.2	repulsion	499967	0.998952	0.000303	0	0.997785	-9.66293e-05	0.919914	0.0345233
SNDN	400	0.3	coupling	498730	0.998755	0.000388	0	0.995373	0.000841771	0.918359	0.0348292
SNDN	400	0.3	repulsion	500883	0.998728	0.000388	0	0.994788	0.000959984	0.917677	0.0349339
SNDN	400	0.4	coupling	499643	0.997915	0.000481	0	1.00338	-0.0004259	0.915008	0.0358832
SNDN	400	0.4	repulsion	499877	0.998258	0.000481	0	1.00363	-0.000415616	0.915487	0.0357547
SNDN	400	0.5	coupling	500086	0.99826	0.000602999	0	0.996177	-0.000144105	0.907079	0.0373925
SNDN	400	0.5	repulsion	499312	0.998206	0.000602999	0	0.996349	-0.000144117	0.907398	0.0373342
SNDN	400	0.6	coupling	499742	0.997076	0.000976999	0	0.996876	0.000640833	0.899076	0.0391576
SNDN	400	0.6	repulsion	499282	0.996882	0.000976999	0	0.997392	0.000550208	0.900164	0.0389652
SNDN	400	0.7	coupling	499870	0.997029	0.001018	0	0.979293	0.00107944	0.881537	0.0420773
SNDN	400	0.7	repulsion	499113	0.997339	0.001018	0	0.980195	0.000862163	0.88181	0.0421038
SNDN	400	0.8	coupling	498530	0.993314	0.002899	0	0.978319	0.00250151	0.848417	0.0484513
SNDN	400	0.8	repulsion	498572	0.99303	0.002899	0	0.979197	0.0024262	0.846157	0.0489583
SNDN	400	0.9	coupling	495834	0.985136	0.00821599	0	0.970563	0.00367703	0.782329	0.0599922
SNDN	400	0.9	repulsion	495951	0.984785	0.00821599	0	0.970873	0.00375482	0.780651	0.0603162
SNDN	400	1	coupling	169510	0.999888	0.322017	0.321999	0.996043	0.00024095	0.944625	0.0283087
SNDN	400	1	repulsion	169482	0.999911	0.322017	0.321999	0.996772	8.41598e-05	0.944563	0.0283252
SNSS	100	0	coupling	249226	0.992188	0.153423	0	0.983029	0.00261595	0.81696	0.0545762
SNSS	100	0	repulsion	597352	0.861135	0.153423	0	0.502306	0.144192	0.148349	0.13584
SNSS	100	0.1	coupling	249458	0.994031	0.153793	0	0.969	0.00248584	0.81937	0.0533061
SNSS	100	0.1	repulsion	596750	0.867985	0.153793	0	0.470803	0.151025	0.132095	0.136373
SNSS	100	0.2	coupling	249619	0.991631	0.160038	0	0.979425	0.00268819	0.819088	0.0538557
SNSS	100	0.2	repulsion	590344	0.851615	0.160038	0	0.42425	0.168171	0.107104	0.138635
SNSS	100	0.3	coupling	249275	0.989598	0.170961	0	0.980415	0.00268654	0.810504	0.0555405
SNSS	100	0.3	repulsion	579765	0.832734	0.170961	0	0.360251	0.191687	0.0778883	0.140908
SNSS	100	0.4	coupling	249240	0.992008	0.178963	0	0.977364	0.00132716	0.819753	0.0536507
SNSS	100	0.4	repulsion	571798	0.818534	0.178963	0	0.272038	0.220495	0.0453367	0.142751
SNSS	100	0.5	coupling	248918	0.991427	0.193543	0	0.978366	0.00117466	0.81351	0.054865
SNSS	100	0.5	repulsion	557540	0.77553	0.193543	0	0.160492	0.263455	0.0166566	0.14261
SNSS	100	0.6	coupling	249439	0.991052	0.199292	0	0.988887	0.00175559	0.814314	0.0553142
SNSS	100	0.6	repulsion	551270	0.738841	0.199292	0	0.0766374	0.295998	0.00397056	0.14132
SNSS	100	0.7	coupling	249488	0.992853	0.207763	0	0.972065	0.00311955	0.81595	0.0540887
SNSS	100	0.7	repulsion	542750	0.703047	0.207763	0	-0.00703546	0.326915	3.35156e-05	0.139011
SNSS	100	0.8	coupling	249949	0.99173	0.219205	0	0.978695	0.00197968	0.819021	0.0539655
SNSS	100	0.8	repulsion	530847	0.638986	0.219205	0	-0.0708409	0.357992	0.00395346	0.133182
SNSS	100	0.9	coupling	248986	0.992253	0.221674	0	0.987803	0.00181655	0.817162	0.0547105
SNSS	100	0.9	repulsion	529341	0.605717	0.221674	0	-0.121403	0.38046	0.0125171	0.12824
SNSS	100	1	coupling	124853	0.991606	0.2275	0	0.986718	0.00355389	0.810266	0.0559321
SNSS	100	1	repulsion	261398	0.544361	0.2275	0	-0.154141	0.396035	0.0218763	0.122988
SNSS	200	0	coupling	249806	0.998307	0.100565	0	0.992564	0.000640754	0.897163	0.0394622
SNSS	200	0	repulsion	649630	0.929463	0.100565	0	0.680337	0.0892208	0.300697	0.116126
SNSS	200	0.1	coupling	249842	0.998335	0.105473	0	0.992254	0.000345276	0.901982	0.038353
SNSS	200	0.1	repulsion	644686	0.927275	0.105473	0	0.653969	0.0987136	0.278124	0.117977
SNSS	200	0.2	coupling	250086	0.997477	0.116478	0	1.00212	-0.000313487	0.897873	0.0395786
SNSS	200	0.2	repulsion	633437	0.915651	0.116478	0	0.577748	0.125474	0.217501	0.123123
SNSS	200	0.3	coupling	249909	0.998367	0.133872	0	0.985953	0.00152375	0.896179	0.039364
SNSS	200	0.3	repulsion	616220	0.90215	0.133872	0	0.443557	0.168609	0.130914	0.129366
SNSS	200	0.4	coupling	249814	0.997922	0.143925	0	1.0042	-0.000784685	0.902209	0.038752
SNSS	200	0.4	repulsion	606262	0.880347	0.143925	0	0.335396	0.209215	0.0779802	0.132096
SNSS	200	0.5	coupling	249555	0.998028	0.163837	0	1.00191	-0.000384581	0.901541	0.038837
SNSS	200	0.5	repulsion	586609	0.840101	0.163837	0	0.188043	0.26635	0.0259604	0.134065
SNSS	200	0.6	coupling	250041	0.997652	0.177142	0	0.997454	0.000630111	0.89856	0.0393048
SNSS	200	0.6	repulsion	572818	0.801176	0.177142	0	0.0767567	0.311121	0.00460793	0.132636
SNSS	200	0.7	coupling	249962	0.998348	0.188817	0	0.986794	0.00101907	0.898322	0.0389321
SNSS	200	0.7	repulsion	561222	0.763275	0.188817	0	-0.0267719	0.350987	0.000597506	0.129494
SNSS	200	0.8	coupling	250466	0.998279	0.202667	0	0.990477	-3.24776e-05	0.900132	0.0387436
SNSS	200	0.8	repulsion	546868	0.689779	0.202667	0	-0.113476	0.39018	0.0117982	0.123856
SNSS	200	0.9	coupling	144499	0.997827	0.207769	0	1.00901	-0.000690782	0.896559	0.0401821
SNSS	200	0.9	repulsion	314996	0.630948	0.207769	0	-0.159861	0.413882	0.0256772	0.117844
SNSS	200	1	coupling	125144	0.998426	0.220046	0	0.983388	0.00251404	0.899115	0.0386699
SNSS	200	1	repulsion	264834	0.546221	0.220046	0	-0.22264	0.443522	0.05566	0.110131
SNSS	400	0	coupling	249906	0.999772	0.0671859	0	0.999756	-0.000307864	0.945884	0.0280895
SNSS	400	0	repulsion	682909	0.96675	0.0671859	0	0.825923	0.0487054	0.50058	0.0921311
SNSS	400	0.1	coupling	249953	0.99978	0.0746069	0	0.995213	0.000287833	0.947487	0.0274811
SNSS	400	0.1	repulsion	675441	0.966203	0.0746069	0	0.783748	0.0618424	0.453603	0.0959412
SNSS	400	0.2	coupling	250255	0.999808	0.0913009	0	0.994271	0.000220021	0.94576	0.0278978
SNSS	400	0.2	repulsion	658445	0.95996	0.0913009	0	0.676288	0.0962417	0.345941	0.104166
SNSS	400	0.3	coupling	250033	0.99972	0.11409	0	0.994601	0.000856535	0.945328	0.0280666
SNSS	400	0.3	repulsion	635878	0.946689	0.11409	0	0.519781	0.151944	0.210618	0.11419
SNSS	400	0.4	coupling	249925	0.999676	0.131639	0	1.00699	-0.000827835	0.949793	0.0271463
SNSS	400	0.4	repulsion	618437	0.930649	0.131639	0	0.370782	0.207055	0.114425	0.118688
SNSS	400	0.5	coupling	249696	0.999816	0.151413	0	0.999858	-0.000393546	0.946677	0.0278467
SNSS	400	0.5	repulsion	598892	0.905469	0.151413	0	0.211277	0.267479	0.0393069	0.12206
SNSS	400	0.6	coupling	250129	0.999632	0.167477	0	0.999538	-7.22149e-05	0.946776	0.0278007
SNSS	400	0.6	repulsion	582395	0.860612	0.167477	0	0.0724194	0.322676	0.00477531	0.123429
SNSS	400	0.7	coupling	250066	0.999828	0.180277	0	0.990355	0.000266167	0.946346	0.0276624
SNSS	400	0.7	repulsion	569658	0.821351	0.180277	0	-0.039506	0.368018	0.00150793	0.120858
SNSS	400	0.8	coupling	250580	0.999729	0.194114	0	0.994627	0.000118485	0.947507	0.0275026
SNSS	400	0.8	repulsion	555307	0.737129	0.194114	0	-0.145334	0.41498	0.022089	0.11574
SNSS	400	0.9	coupling	249618	0.999744	0.20325	0	1.00713	-0.000286981	0.946478	0.0280814
SNSS	400	0.9	repulsion	547133	0.653243	0.20325	0	-0.212937	0.448391	0.051383	0.109962
SNSS	400	1	coupling	124669	0.999735	0.21208	0	0.999364	5.30015e-05	0.945445	0.0281574
SNSS	400	1	repulsion	269292	0.547309	0.21208	0	-0.258062	0.471278	0.0833574	0.103091
SNST	100	0	coupling	249320	0.992371	0.156126	0	0.97713	0.00711704	0.813212	0.0548832
SNST	100	0	repulsion	594555	0.869555	0.156126	0	0.499566	0.141045	0.147012	0.135824
SNST	100	0.1	coupling	249154	0.992671	0.159034	0	0.962692	0.00822312	0.81666	0.0534994
SNST	100	0.1	repulsion	591813	0.872963	0.159034	0	0.467098	0.148676	0.129504	0.136501
SNST	100	0.2	coupling	249021	0.991169	0.163459	0	0.97445	0.00722201	0.81461	0.0544959
SNST	100	0.2	repulsion	587521	0.854892	0.163459	0	0.423056	0.166747	0.105581	0.13915
SNST	100	0.3	coupling	249218	0.989624	0.173879	0	0.969013	0.00773189	0.808758	0.0551624
SNST	100	0.3	repulsion	576904	0.840006	0.173879	0	0.352581	0.191427	0.0744158	0.141302
SNST	100	0.4	coupling	249737	0.992016	0.180858	0	0.97586	0.00408806	0.820563	0.0535262
SNST	100	0.4	repulsion	569406	0.822369	0.180858	0	0.278684	0.217478	0.0474863	0.142519
SNST	100	0.5	coupling	249392	0.990705	0.196202	0	0.971512	0.00613483	0.813485	0.0544967
SNST	100	0.5	repulsion	554407	0.785825	0.196202	0	0.156267	0.261211	0.0156481	0.143314
SNST	100	0.6	coupling	249196	0.991473	0.199692	0	0.984925	0.00626354	0.812508	0.0554165
SNST	100	0.6	repulsion	551113	0.74547	0.199692	0	0.0756167	0.293475	0.00383897	0.141837
SNST	100	0.7	coupling	249631	0.992789	0.211278	0	0.962963	0.00747598	0.813034	0.0541665
SNST	100	0.7	repulsion	539092	0.710803	0.211278	0	-0.00193895	0.324033	8.16955e-07	0.13941
SNST	100	0.8	coupling	249253	0.992205	0.219566	0	0.972715	0.00631347	0.815515	0.0542218
SNST	100	0.8	repulsion	531182	0.647066	0.219566	0	-0.0711246	0.356285	0.00391712	0.134347
SNST	100	0.9	coupling	249454	0.991638	0.223335	0	0.982119	0.00749349	0.816165	0.0546515
SNST	100	0.9	repulsion	527212	0.618903	0.223335	0	-0.118379	0.377185	0.0116762	0.129465
SNST	100	1	coupling	125304	0.990296	0.226686	0	0.981931	0.00402951	0.807489	0.0561185
SNST	100	1	repulsion	261354	0.540531	0.226686	0	-0.150116	0.394999	0.0209288	0.122527
SNST	200	0	coupling	249871	0.998039	0.104332	0	0.986899	0.00558489	0.89659	0.0393247
SNST	200	0	repulsion	645798	0.934822	0.104332	0	0.676405	0.0868575	0.298231	0.115893
SNST	200	0.1	coupling	249635	0.998041	0.110086	0	0.987806	0.00603144	0.90016	0.0386212
SNST	200	0.1	repulsion	640280	0.93317	0.110086	0	0.649632	0.0948589	0.275191	0.117601
SNST	200	0.2	coupling	249602	0.997396	0.120678	0	0.992919	0.00634857	0.895641	0.0397754
SNST	200	0.2	repulsion	629721	0.922569	0.120678	0	0.566732	0.123044	0.210509	0.123041
SNST	200	0.3	coupling	249859	0.997699	0.135279	0	0.980248	0.00560533	0.894279	0.0395052
SNST	200	0.3	repulsion	614863	0.907163	0.135279	0	0.439162	0.166942	0.129415	0.128876
SNST	200	0.4	coupling	250244	0.996963	0.145969	0	0.999516	0.00455846	0.899913	0.0391362
SNST	200	0.4	repulsion	603788	0.890099	0.145969	0	0.336187	0.205969	0.0787479	0.131594
SNST	200	0.5	coupling	249983	0.997484	0.166448	0	0.99246	0.00580162	0.899652	0.0388783
SNST	200	0.5	repulsion	583570	0.852983	0.166448	0	0.194318	0.260245	0.0276102	0.134219
SNST	200	0.6	coupling	249776	0.997562	0.179115	0	0.994208	0.00524326	0.897953	0.0393032
SNST	200	0.6	repulsion	571110	0.811567	0.179115	0	0.0754356	0.308497	0.00444311	0.132821
SNST	200	0.7	coupling	250151	0.998021	0.191353	0	0.977915	0.00714582	0.896586	0.0389997
SNST	200	0.7	repulsion	558497	0.778525	0.191353	0	-0.0189004	0.345601	0.000296845	0.129598
SNST	200	0.8	coupling	249846	0.998115	0.204602	0	0.9855	0.00426107	0.897973	0.0389811
SNST	200	0.8	repulsion	545553	0.706113	0.204602	0	-0.111397	0.386928	0.0113296	0.124273
SNST	200	0.9	coupling	144831	0.997362	0.210058	0	1.00336	0.00367089	0.895295	0.0402768
SNST	200	0.9	repulsion	313336	0.64351	0.210058	0	-0.152631	0.410354	0.0231173	0.118717
SNST	200	1	coupling	125344	0.998508	0.22094	0	0.987944	0.00154529	0.901057	0.0383847
SNST	200	1	repulsion	264187	0.547688	0.22094	0	-0.224163	0.443763	0.0564072	0.110156
SNST	400	0	coupling	250003	0.999704	0.0669009	0	1.0009	-0.000408757	0.945308	0.0282563
SNST	400	0	repulsion	683097	0.966418	0.0669009	0	0.828124	0.0484652	0.500717	0.0923499
SNST	400	0.1	coupling	249754	0.999812	0.0750579	0	0.9961	0.000518572	0.948236	0.0273322
SNST	400	0.1	repulsion	675189	0.965901	0.0750579	0	0.783787	0.0620815	0.45322	0.0959282
SNST	400	0.2	coupling	249756	0.999776	0.0917459	0	0.993737	0.000475477	0.945675	0.0279636
SNST	400	0.2	repulsion	658499	0.959209	0.0917459	0	0.672699	0.0976331	0.341679	0.104529
SNST	400	0.3	coupling	249971	0.999716	0.114621	0	0.993264	0.000944595	0.944024	0.0283586
SNST	400	0.3	repulsion	635409	0.947544	0.114621	0	0.515017	0.153473	0.20756	0.114267
SNST	400	0.4	coupling	250407	0.999772	0.131402	0	1.0072	-0.000750864	0.948938	0.0274441
SNST	400	0.4	repulsion	618192	0.929875	0.131402	0	0.369712	0.208163	0.113761	0.11863
SNST	400	0.5	coupling	250114	0.999784	0.151832	0	0.997892	-0.000213724	0.946736	0.0277732
SNST	400	0.5	repulsion	598055	0.903922	0.151832	0	0.214129	0.266641	0.0402121	0.122133
SNST	400	0.6	coupling	249936	0.999688	0.167953	0	1.00097	5.02709e-06	0.947127	0.0277461
SNST	400	0.6	repulsion	582112	0.859118	0.167953	0	0.0699307	0.323797	0.00444927	0.123453
SNST	400	0.7	coupling	250288	0.999804	0.180857	0	0.989148	0.000441072	0.946082	0.0277386
SNST	400	0.7	repulsion	568856	0.820324	0.180857	0	-0.0415517	0.368696	0.0016687	0.120776
SNST	400	0.8	coupling	249970	0.999812	0.19457	0	0.994215	-0.000100848	0.947173	0.027563
SNST	400	0.8	repulsion	555461	0.735659	0.19457	0	-0.145085	0.415045	0.022079	0.115648
SNST	400	0.9	coupling	250157	0.99978	0.203865	0	1.00534	-3.56742e-05	0.946954	0.0279395
SNST	400	0.9	repulsion	545979	0.652102	0.203865	0	-0.209642	0.447873	0.0500742	0.109723
SNST	400	1	coupling	125223	0.99972	0.213056	0	0.996227	0.000400946	0.943783	0.0284908
SNST	400	1	repulsion	268250	0.547314	0.213056	0	-0.254987	0.471354	0.0823864	0.102418
SNSD	100	0	coupling	249087	0.98798	9.99999e-07	0	0.983051	0.00325199	0.771677	0.0627063
SNSD	100	0	repulsion	750913	0.880055	9.99999e-07	0	0.663509	0.0751863	0.20459	0.153539
SNSD	100	0.1	coupling	249443	0.989308	9.99999e-07	0	0.974628	0.00345702	0.772069	0.0620026
SNSD	100	0.1	repulsion	750557	0.883924	9.99999e-07	0	0.646062	0.0783481	0.194989	0.154139
SNSD	100	0.2	coupling	250353	0.988756	9.99999e-07	0	0.979566	0.00388488	0.767411	0.0632282
SNSD	100	0.2	repulsion	749647	0.871742	9.99999e-07	0	0.622006	0.0876487	0.176299	0.157797
SNSD	100	0.3	coupling	249890	0.985694	9.99999e-07	0	0.967849	0.00629899	0.736195	0.0679077
SNSD	100	0.3	repulsion	750110	0.860258	9.99999e-07	0	0.578901	0.101008	0.147834	0.163143
SNSD	100	0.4	coupling	250573	0.987968	9.99999e-07	0	0.954839	0.00796026	0.719709	0.0700036
SNSD	100	0.4	repulsion	749427	0.847726	9.99999e-07	0	0.522591	0.117025	0.117448	0.168021
SNSD	100	0.5	coupling	249749	0.986823	9.99999e-07	0	0.947075	0.00891048	0.69005	0.0745345
SNSD	100	0.5	repulsion	750251	0.825157	9.99999e-07	0	0.436451	0.14201	0.0786892	0.175187
SNSD	100	0.6	coupling	249364	0.98592	9.99999e-07	0	0.950021	0.0118744	0.668482	0.07847
SNSD	100	0.6	repulsion	750636	0.795978	9.99999e-07	0	0.380055	0.162788	0.0578593	0.179972
SNSD	100	0.7	coupling	249812	0.987995	9.99999e-07	0	0.907883	0.0183156	0.619632	0.0834129
SNSD	100	0.7	repulsion	750188	0.776921	9.99999e-07	0	0.302578	0.185736	0.035761	0.184391
SNSD	100	0.8	coupling	250143	0.985628	9.99999e-07	0	0.899863	0.019077	0.579022	0.0899962
SNSD	100	0.8	repulsion	749857	0.734433	9.99999e-07	0	0.244723	0.206227	0.0226025	0.188847
SNSD	100	0.9	coupling	250441	0.985382	9.99999e-07	0	0.894712	0.0228369	0.549082	0.0951932
SNSD	100	0.9	repulsion	749559	0.716344	9.99999e-07	0	0.201073	0.222982	0.0151425	0.190226
SNSD	100	1	coupling	125096	0.982885	2e-06	0	0.857054	0.0309217	0.484148	0.103734
SNSD	100	1	repulsion	374904	0.673732	2e-06	0	0.171628	0.232651	0.0109447	0.19146
SNSD	200	0	coupling	249087	0.996981	9.99999e-07	0	0.998609	0.00113374	0.871945	0.0448774
SNSD	200	0	repulsion	750913	0.934448	9.99999e-07	0	0.805718	0.0433375	0.363743	0.125061
SNSD	200	0.1	coupling	249443	0.997446	9.99999e-07	0	0.997592	0.00152339	0.874116	0.0443252
SNSD	200	0.1	repulsion	750557	0.933752	9.99999e-07	0	0.792734	0.0469538	0.347695	0.127496
SNSD	200	0.2	coupling	250353	0.995974	9.99999e-07	0	0.999287	0.00238811	0.857946	0.0476744
SNSD	200	0.2	repulsion	749647	0.924599	9.99999e-07	0	0.74664	0.0606217	0.295815	0.135205
SNSD	200	0.3	coupling	249890	0.997031	9.99999e-07	0	0.975122	0.00518718	0.834446	0.0509091
SNSD	200	0.3	repulsion	750110	0.913786	9.99999e-07	0	0.65992	0.0859106	0.22054	0.145624
SNSD	200	0.4	coupling	250573	0.995806	9.99999e-07	0	0.986818	0.00536142	0.819122	0.0544778
SNSD	200	0.4	repulsion	749427	0.896851	9.99999e-07	0	0.595651	0.10866	0.168611	0.155134
SNSD	200	0.5	coupling	249749	0.996136	9.99999e-07	0	0.968482	0.00817097	0.778018	0.0607469
SNSD	200	0.5	repulsion	750251	0.871735	9.99999e-07	0	0.483819	0.14205	0.103569	0.166974
SNSD	200	0.6	coupling	249364	0.995837	9.99999e-07	0	0.96075	0.0103564	0.747425	0.0655065
SNSD	200	0.6	repulsion	750636	0.843321	9.99999e-07	0	0.404574	0.170974	0.0684761	0.175111
SNSD	200	0.7	coupling	249812	0.996309	9.99999e-07	0	0.926417	0.0164911	0.689283	0.072939
SNSD	200	0.7	repulsion	750188	0.819491	9.99999e-07	0	0.32283	0.195869	0.0419488	0.181061
SNSD	200	0.8	coupling	250143	0.996334	9.99999e-07	0	0.910601	0.0178411	0.642397	0.079688
SNSD	200	0.8	repulsion	749857	0.769999	9.99999e-07	0	0.241021	0.222489	0.0219583	0.188761
SNSD	200	0.9	coupling	145651	0.995077	1.72413e-06	0	0.911798	0.0194592	0.601891	0.0870771
SNSD	200	0.9	repulsion	434349	0.730781	1.72413e-06	0	0.201935	0.239474	0.0150017	0.191933
SNSD	200	1	coupling	125170	0.995486	2e-06	0	0.864988	0.0257692	0.528664	0.0956594
SNSD	200	1	repulsion	374830	0.675685	2e-06	0	0.132223	0.262837	0.00616135	0.19712
SNSD	400	0	coupling	249087	0.999595	9.99999e-07	0	1.00126	-0.000351658	0.931959	0.0317259
SNSD	400	0	repulsion	750913	0.965727	9.99999e-07	0	0.902548	0.0246443	0.543916	0.0969941
SNSD	400	0.1	coupling	249443	0.999675	9.99999e-07	0	0.997318	0.000195687	0.931099	0.0317648
SNSD	400	0.1	repulsion	750557	0.965238	9.99999e-07	0	0.880324	0.0309905	0.508856	0.101553
SNSD	400	0.2	coupling	250353	0.999648	9.99999e-07	0	0.992009	0.00103862	0.915993	0.0352228
SNSD	400	0.2	repulsion	749647	0.959896	9.99999e-07	0	0.822265	0.0474379	0.421166	0.113138
SNSD	400	0.3	coupling	249890	0.999484	9.99999e-07	0	0.983416	0.00348148	0.892411	0.0400227
SNSD	400	0.3	repulsion	750110	0.949973	9.99999e-07	0	0.727464	0.0778191	0.301862	0.129858
SNSD	400	0.4	coupling	250573	0.999258	9.99999e-07	0	0.987712	0.00395112	0.873241	0.0442096
SNSD	400	0.4	repulsion	749427	0.934862	9.99999e-07	0	0.639268	0.107801	0.21344	0.143935
SNSD	400	0.5	coupling	249749	0.999407	9.99999e-07	0	0.969879	0.0056941	0.831276	0.0513099
SNSD	400	0.5	repulsion	750251	0.915775	9.99999e-07	0	0.524911	0.14257	0.131555	0.158206
SNSD	400	0.6	coupling	249364	0.99917	9.99999e-07	0	0.959629	0.00888714	0.791541	0.0577615
SNSD	400	0.6	repulsion	750636	0.882185	9.99999e-07	0	0.427114	0.176411	0.0789864	0.171155
SNSD	400	0.7	coupling	249812	0.999452	9.99999e-07	0	0.930135	0.0140111	0.736066	0.0653136
SNSD	400	0.7	repulsion	750188	0.854704	9.99999e-07	0	0.339968	0.205125	0.0467703	0.180123
SNSD	400	0.8	coupling	250143	0.999404	9.99999e-07	0	0.916131	0.0162535	0.682618	0.07327
SNSD	400	0.8	repulsion	749857	0.794644	9.99999e-07	0	0.250147	0.235317	0.0233355	0.189906
SNSD	400	0.9	coupling	250441	0.999253	9.99999e-07	0	0.90939	0.0192304	0.633933	0.0811336
SNSD	400	0.9	repulsion	749559	0.740668	9.99999e-07	0	0.19208	0.259209	0.0130168	0.196205
SNSD	400	1	coupling	125063	0.999208	2e-06	0	0.872686	0.024216	0.556199	0.0915457
SNSD	400	1	repulsion	374937	0.6721	2e-06	0	0.132058	0.276421	0.00588946	0.201215
SNDS	100	0	coupling	500327	0.964431	9.99999e-07	0	0.9509	0.00492513	0.618041	0.087701
SNDS	100	0	repulsion	499673	0.964429	9.99999e-07	0	0.954767	0.00554546	0.61958	0.087797
SNDS	100	0.1	coupling	500276	0.968411	9.99999e-07	0	0.946235	0.00385927	0.624607	0.0861117
SNDS	100	0.1	repulsion	499724	0.967538	9.99999e-07	0	0.948947	0.00486862	0.62594	0.0860381
SNDS	100	0.2	coupling	500854	0.964179	9.99999e-07	0	0.951469	0.00566655	0.617275	0.0879258
SNDS	100	0.2	repulsion	499146	0.964469	9.99999e-07	0	0.955492	0.00612398	0.617264	0.0882658
SNDS	100	0.3	coupling	500365	0.960321	9.99999e-07	0	0.946491	0.00716534	0.607556	0.0892861
SNDS	100	0.3	repulsion	499635	0.959955	9.99999e-07	0	0.946427	0.00851261	0.605995	0.0895158
SNDS	100	0.4	coupling	499129	0.962334	9.99999e-07	0	0.941732	0.00786278	0.600512	0.0901356
SNDS	100	0.4	repulsion	500871	0.96238	9.99999e-07	0	0.943427	0.00838068	0.601192	0.0901519
SNDS	100	0.5	coupling	499851	0.956309	9.99999e-07	0	0.917454	0.0137238	0.562311	0.0949728
SNDS	100	0.5	repulsion	500149	0.954935	9.99999e-07	0	0.922328	0.0148287	0.560544	0.0958269
SNDS	100	0.6	coupling	499746	0.946237	9.99999e-07	0	0.898979	0.0239995	0.530452	0.0993232
SNDS	100	0.6	repulsion	500254	0.945472	9.99999e-07	0	0.900271	0.024827	0.527866	0.099822
SNDS	100	0.7	coupling	498814	0.93915	9.99999e-07	0	0.841093	0.0387653	0.469255	0.105004
SNDS	100	0.7	repulsion	501186	0.939643	9.99999e-07	0	0.841273	0.0394769	0.468338	0.105128
SNDS	100	0.8	coupling	500592	0.907763	9.99999e-07	0	0.768446	0.0642661	0.383581	0.114268
SNDS	100	0.8	repulsion	499408	0.90703	9.99999e-07	0	0.764261	0.0662669	0.379993	0.114583
SNDS	100	0.9	coupling	500152	0.882128	9.99999e-07	0	0.708281	0.0834601	0.327072	0.119155
SNDS	100	0.9	repulsion	499848	0.881002	9.99999e-07	0	0.705828	0.0861861	0.323505	0.119816
SNDS	100	1	coupling	250145	0.810878	2e-06	0	0.653601	0.096945	0.278592	0.123429
SNDS	100	1	repulsion	249855	0.83751	2e-06	0	0.666421	0.0942371	0.289453	0.122497
SNDS	200	0	coupling	500327	0.986581	9.99999e-07	0	0.985723	0.000540135	0.771096	0.0630082
SNDS	200	0	repulsion	499673	0.985905	9.99999e-07	0	0.988108	0.00169876	0.770439	0.063297
SNDS	200	0.1	coupling	500276	0.987049	9.99999e-07	0	0.982077	0.00139111	0.772173	0.0626203
SNDS	200	0.1	repulsion	499724	0.986687	9.99999e-07	0	0.986702	0.00208385	0.773084	0.0626974
SNDS	200	0.2	coupling	500854	0.984716	9.99999e-07	0	0.984859	0.0022006	0.765619	0.0639509
SNDS	200	0.2	repulsion	499146	0.983466	9.99999e-07	0	0.991973	0.00278424	0.766229	0.0642787
SNDS	200	0.3	coupling	500365	0.985377	9.99999e-07	0	0.973057	0.00442861	0.755979	0.0648887
SNDS	200	0.3	repulsion	499635	0.985171	9.99999e-07	0	0.975255	0.00492093	0.75514	0.0651418
SNDS	200	0.4	coupling	499129	0.982141	9.99999e-07	0	0.981808	0.00459261	0.744411	0.0675102
SNDS	200	0.4	repulsion	500871	0.981878	9.99999e-07	0	0.986214	0.00562952	0.744929	0.0677073
SNDS	200	0.5	coupling	499851	0.979082	9.99999e-07	0	0.969091	0.00953518	0.719188	0.0710512
SNDS	200	0.5	repulsion	500149	0.978266	9.99999e-07	0	0.974288	0.0106292	0.72004	0.0712864
SNDS	200	0.6	coupling	499746	0.973855	9.99999e-07	0	0.953544	0.0171881	0.688484	0.0753214
SNDS	200	0.6	repulsion	500254	0.972188	9.99999e-07	0	0.957376	0.0182551	0.684992	0.0761171
SNDS	200	0.7	coupling	498814	0.970737	9.99999e-07	0	0.895145	0.0328209	0.614914	0.0831554
SNDS	200	0.7	repulsion	501186	0.968241	9.99999e-07	0	0.898719	0.0347838	0.610044	0.0842743
SNDS	200	0.8	coupling	500592	0.948665	9.99999e-07	0	0.828299	0.0586186	0.506333	0.0959373
SNDS	200	0.8	repulsion	499408	0.946346	9.99999e-07	0	0.82207	0.0622063	0.496311	0.0972033
SNDS	200	0.9	coupling	290061	0.91187	1.72413e-06	0	0.747198	0.0896602	0.394573	0.108624
SNDS	200	0.9	repulsion	289939	0.908543	1.72413e-06	0	0.746045	0.092201	0.390642	0.109309
SNDS	200	1	coupling	249596	0.811395	2e-06	0	0.632322	0.123157	0.279879	0.11897
SNDS	200	1	repulsion	250404	0.830973	2e-06	0	0.631408	0.122886	0.279389	0.119025
SNDS	400	0	coupling	500327	0.995315	9.99999e-07	0	0.999549	-0.000371576	0.870391	0.0452517
SNDS	400	0	repulsion	499673	0.995443	9.99999e-07	0	0.99812	-7.42913e-05	0.86831	0.0456164
SNDS	400	0.1	coupling	500276	0.996252	9.99999e-07	0	0.993575	0.000709651	0.871955	0.044695
SNDS	400	0.1	repulsion	499724	0.996276	9.99999e-07	0	0.993839	0.000719999	0.872154	0.0446282
SNDS	400	0.2	coupling	500854	0.9955	9.99999e-07	0	0.992577	0.00131667	0.865702	0.0458811
SNDS	400	0.2	repulsion	499146	0.99546	9.99999e-07	0	0.994368	0.0010759	0.866204	0.0458468
SNDS	400	0.3	coupling	500365	0.995257	9.99999e-07	0	0.990515	0.00325295	0.859167	0.0470704
SNDS	400	0.3	repulsion	499635	0.995062	9.99999e-07	0	0.990682	0.00314441	0.859164	0.0470489
SNDS	400	0.4	coupling	499129	0.993541	9.99999e-07	0	0.996389	0.00451686	0.85191	0.0487498
SNDS	400	0.4	repulsion	500871	0.994196	9.99999e-07	0	0.996333	0.00464561	0.852074	0.0487058
SNDS	400	0.5	coupling	499851	0.992194	9.99999e-07	0	0.986318	0.00778553	0.830834	0.0522199
SNDS	400	0.5	repulsion	500149	0.992538	9.99999e-07	0	0.985379	0.0080118	0.830444	0.052246
SNDS	400	0.6	coupling	499746	0.989086	9.99999e-07	0	0.972966	0.0156148	0.794766	0.0580614
SNDS	400	0.6	repulsion	500254	0.988842	9.99999e-07	0	0.973767	0.0154039	0.792974	0.0583337
SNDS	400	0.7	coupling	498814	0.987737	9.99999e-07	0	0.924807	0.0300189	0.730958	0.0658629
SNDS	400	0.7	repulsion	501186	0.987224	9.99999e-07	0	0.925742	0.0296552	0.729639	0.0660925
SNDS	400	0.8	coupling	500592	0.971578	9.99999e-07	0	0.857999	0.0586471	0.594101	0.0831892
SNDS	400	0.8	repulsion	499408	0.971254	9.99999e-07	0	0.854087	0.0595507	0.590198	0.0835331
SNDS	400	0.9	coupling	500152	0.936761	9.99999e-07	0	0.758387	0.09725	0.421188	0.104271
SNDS	400	0.9	repulsion	499848	0.937783	9.99999e-07	0	0.760243	0.0973527	0.422303	0.10438
SNDS	400	1	coupling	249876	0.819923	2e-06	0	0.641712	0.133736	0.281785	0.12028
SNDS	400	1	repulsion	250124	0.83385	2e-06	0	0.644896	0.132075	0.284931	0.119805
SNDD	100	0	coupling	500118	0.954219	9.99999e-07	0	0.952152	0.00849363	0.540676	0.103014
SNDD	100	0	repulsion	499882	0.956508	9.99999e-07	0	-0.0295144	0.50355	0.039384	0.0170965
SNDD	100	0.1	coupling	499064	0.959508	9.99999e-07	0	0.939487	0.00918025	0.537437	0.102336
SNDD	100	0.1	repulsion	500936	0.961231	9.99999e-07	0	-0.0257625	0.503121	0.0349189	0.0158812
SNDD	100	0.2	coupling	499641	0.953749	9.99999e-07	0	0.932383	0.014657	0.518661	0.105459
SNDD	100	0.2	repulsion	500359	0.955294	9.99999e-07	0	-0.0300829	0.50353	0.0383167	0.0176723
SNDD	100	0.3	coupling	499625	0.949278	9.99999e-07	0	0.915191	0.0190218	0.487351	0.110022
SNDD	100	0.3	repulsion	500375	0.95195	9.99999e-07	0	-0.0328734	0.503771	0.0385243	0.0192895
SNDD	100	0.4	coupling	499594	0.949343	9.99999e-07	0	0.885922	0.0269929	0.454487	0.11405
SNDD	100	0.4	repulsion	500406	0.952812	9.99999e-07	0	-0.0315031	0.503563	0.0363862	0.0189949
SNDD	100	0.5	coupling	500211	0.938958	9.99999e-07	0	0.848349	0.0376934	0.396579	0.122943
SNDD	100	0.5	repulsion	499789	0.941637	9.99999e-07	0	-0.0383631	0.503915	0.0357286	0.0233548
SNDD	100	0.6	coupling	499598	0.925236	9.99999e-07	0	0.834545	0.0457062	0.361765	0.130072
SNDD	100	0.6	repulsion	500402	0.930222	9.99999e-07	0	-0.043595	0.503655	0.0320114	0.0281266
SNDD	100	0.7	coupling	499578	0.916884	9.99999e-07	0	0.764013	0.0622647	0.291877	0.139602
SNDD	100	0.7	repulsion	500422	0.92221	9.99999e-07	0	-0.0400931	0.501972	0.022206	0.0312227
SNDD	100	0.8	coupling	499502	0.883992	9.99999e-07	0	0.72463	0.0771901	0.238726	0.151663
SNDD	100	0.8	repulsion	500498	0.897112	9.99999e-07	0	-0.0463689	0.49902	0.0144775	0.0449372
SNDD	100	0.9	coupling	500118	0.861535	9.99999e-07	0	0.687087	0.0868116	0.199496	0.161444
SNDD	100	0.9	repulsion	499882	0.879974	9.99999e-07	0	-0.0440983	0.49463	0.00823914	0.056781
SNDD	100	1	coupling	249561	0.752714	2e-06	0	0.600463	0.139336	0.137572	0.176382
SNDD	100	1	repulsion	250439	0.879552	2e-06	0	-0.00868616	0.487902	0.000446531	0.0480138
SNDD	200	0	coupling	500118	0.981244	9.99999e-07	0	0.985262	0.00124493	0.702552	0.075252
SNDD	200	0	repulsion	499882	0.982634	9.99999e-07	0	-0.00818855	0.501049	0.0205637	0.00662816
SNDD	200	0.1	coupling	499064	0.981964	9.99999e-07	0	0.983442	0.00204828	0.701296	0.0753588
SNDD	200	0.1	repulsion	500936	0.982076	9.99999e-07	0	-0.00839157	0.501068	0.0201595	0.00685986
SNDD	200	0.2	coupling	499641	0.97762	9.99999e-07	0	0.976906	0.00628034	0.677212	0.0791874
SNDD	200	0.2	repulsion	500359	0.979565	9.99999e-07	0	-0.0103561	0.501322	0.0225033	0.00800342
SNDD	200	0.3	coupling	499625	0.979367	9.99999e-07	0	0.941351	0.0144178	0.632997	0.0840164
SNDD	200	0.3	repulsion	500375	0.97921	9.99999e-07	0	-0.0101318	0.501268	0.0211352	0.00809863
SNDD	200	0.4	coupling	499594	0.974017	9.99999e-07	0	0.927019	0.022364	0.591255	0.0905698
SNDD	200	0.4	repulsion	500406	0.974804	9.99999e-07	0	-0.012994	0.501613	0.0252261	0.00946376
SNDD	200	0.5	coupling	500211	0.969451	9.99999e-07	0	0.879933	0.0351516	0.504929	0.102365
SNDD	200	0.5	repulsion	499789	0.970043	9.99999e-07	0	-0.0148358	0.501712	0.0232752	0.011262
SNDD	200	0.6	coupling	499598	0.96009	9.99999e-07	0	0.862454	0.0416694	0.449865	0.111915
SNDD	200	0.6	repulsion	500402	0.961727	9.99999e-07	0	-0.0186025	0.501962	0.025615	0.0134612
SNDD	200	0.7	coupling	499578	0.951189	9.99999e-07	0	0.7934	0.0582403	0.356414	0.125071
SNDD	200	0.7	repulsion	500422	0.953657	9.99999e-07	0	-0.0189333	0.501444	0.0187913	0.016056
SNDD	200	0.8	coupling	499502	0.925362	9.99999e-07	0	0.751438	0.0725388	0.286107	0.13912
SNDD	200	0.8	repulsion	500498	0.930863	9.99999e-07	0	-0.0252619	0.500814	0.016316	0.0230401
SNDD	200	0.9	coupling	289878	0.893859	1.72413e-06	0	0.71708	0.0843492	0.233777	0.152243
SNDD	200	0.9	repulsion	290122	0.904268	1.72413e-06	0	-0.0279325	0.498107	0.00874077	0.0349152
SNDD	200	1	coupling	250116	0.755565	2e-06	0	0.573197	0.150461	0.127541	0.175753
SNDD	200	1	repulsion	249884	0.884715	2e-06	0	-0.00138234	0.491114	2.1586e-05	0.0320926
SNDD	400	0	coupling	500118	0.99332	9.99999e-07	0	1.00051	-0.000789705	0.826571	0.0537951
SNDD	400	0	repulsion	499882	0.993544	9.99999e-07	0	-0.00219236	0.500262	0.00830241	0.00281007
SNDD	400	0.1	coupling	499064	0.994676	9.99999e-07	0	0.993474	0.000898914	0.824213	0.0538698
SNDD	400	0.1	repulsion	500936	0.994468	9.99999e-07	0	-0.00171454	0.500193	0.00718325	0.00236329
SNDD	400	0.2	coupling	499641	0.993119	9.99999e-07	0	0.981021	0.00501574	0.795054	0.0584798
SNDD	400	0.2	repulsion	500359	0.993435	9.99999e-07	0	-0.00224303	0.500264	0.00839242	0.00285873
SNDD	400	0.3	coupling	499625	0.992162	9.99999e-07	0	0.95603	0.0130464	0.74371	0.0657831
SNDD	400	0.3	repulsion	500375	0.992594	9.99999e-07	0	-0.00263476	0.500318	0.00928716	0.00319605
SNDD	400	0.4	coupling	499594	0.989926	9.99999e-07	0	0.93684	0.0219156	0.688079	0.0741184
SNDD	400	0.4	repulsion	500406	0.989814	9.99999e-07	0	-0.00376137	0.500458	0.0116519	0.00405862
SNDD	400	0.5	coupling	500211	0.987279	9.99999e-07	0	0.894234	0.0329323	0.593964	0.0868633
SNDD	400	0.5	repulsion	499789	0.987779	9.99999e-07	0	-0.00447236	0.500532	0.0122402	0.00470778
SNDD	400	0.6	coupling	499598	0.981529	9.99999e-07	0	0.87293	0.0402394	0.516507	0.0991048
SNDD	400	0.6	repulsion	500402	0.981757	9.99999e-07	0	-0.00679549	0.500792	0.0165114	0.00615317
SNDD	400	0.7	coupling	499578	0.974861	9.99999e-07	0	0.811692	0.055641	0.409685	0.1143
SNDD	400	0.7	repulsion	500422	0.976096	9.99999e-07	0	-0.00815377	0.500821	0.0150513	0.00774072
SNDD	400	0.8	coupling	499502	0.953564	9.99999e-07	0	0.770764	0.0711436	0.324004	0.130485
SNDD	400	0.8	repulsion	500498	0.95428	9.99999e-07	0	-0.0128163	0.500788	0.0155416	0.0119814
SNDD	400	0.9	coupling	500118	0.913142	9.99999e-07	0	0.727917	0.0851324	0.251559	0.147278
SNDD	400	0.9	repulsion	499882	0.919339	9.99999e-07	0	-0.0194087	0.499673	0.0111284	0.0214725
SNDD	400	1	coupling	250244	0.772354	2e-06	0	0.603387	0.140487	0.143762	0.172765
SNDD	400	1	repulsion	249756	0.89583	2e-06	0	3.322e-05	0.493904	-3.97375e-06	0.0224355
DNDN	100	0	coupling	81975	0.995194	2.0202e-06	0	0.995974	0.00101705	0.877507	0.0431269
DNDN	100	0	mixed	330817	0.993716	2.0202e-06	0	0.983645	0.0208802	0.522887	0.108935
DNDN	100	0	repulsion	82208	0.990828	2.0202e-06	0	1.00054	0.00493798	0.874176	0.043915
DNDN	100	0.1	coupling	82612	0.995981	2.0202e-06	0	0.972836	0.00157795	0.870854	0.0435235
DNDN	100	0.1	mixed	330046	0.992437	2.0202e-06	0	0.964242	0.0210413	0.514549	0.108471
DNDN	100	0.1	repulsion	82342	0.992191	2.0202e-06	0	0.981552	0.00535283	0.871671	0.0436478
DNDN	100	0.2	coupling	82458	0.99544	2.0202e-06	0	0.984604	0.000753406	0.854701	0.0471906
DNDN	100	0.2	mixed	330006	0.991206	2.0202e-06	0	0.946519	0.0219648	0.491588	0.11152
DNDN	100	0.2	repulsion	82536	0.990719	2.0202e-06	0	0.988391	0.00387894	0.852549	0.0475468
DNDN	100	0.3	coupling	82173	0.992321	2.0202e-06	0	0.971966	0.00211555	0.837686	0.0497085
DNDN	100	0.3	mixed	330382	0.991492	2.0202e-06	0	0.926289	0.0247983	0.46981	0.11399
DNDN	100	0.3	repulsion	82445	0.985445	2.0202e-06	0	0.97598	0.00594379	0.83712	0.0498475
DNDN	100	0.4	coupling	82329	0.992955	2.0202e-06	0	0.931288	0.00383287	0.783302	0.0567495
DNDN	100	0.4	mixed	330432	0.987982	2.0202e-06	0	0.88848	0.0224743	0.428247	0.11898
DNDN	100	0.4	repulsion	82239	0.987561	2.0202e-06	0	0.936145	0.00542947	0.783951	0.0569562
DNDN	100	0.5	coupling	82433	0.99072	2.0202e-06	0	0.898363	0.00395872	0.706327	0.0672333
DNDN	100	0.5	mixed	330115	0.983306	2.0202e-06	0	0.844592	0.0280342	0.379339	0.125294
DNDN	100	0.5	repulsion	82452	0.982402	2.0202e-06	0	0.906778	0.00776285	0.707856	0.0672024
DNDN	100	0.6	coupling	82529	0.984527	2.0202e-06	0	0.866637	0.00812384	0.619931	0.0787301
DNDN	100	0.6	mixed	330116	0.97975	2.0202e-06	0	0.810313	0.0299087	0.340709	0.130572
DNDN	100	0.6	repulsion	82355	0.973517	2.0202e-06	0	0.86503	0.0124311	0.615984	0.0792007
DNDN	100	0.7	coupling	82370	0.98395	2.0202e-06	0	0.820738	0.0109853	0.515199	0.0920483
DNDN	100	0.7	mixed	330176	0.976576	2.0202e-06	0	0.741814	0.0334077	0.282906	0.136934
DNDN	100	0.7	repulsion	82454	0.96928	2.0202e-06	0	0.820584	0.0138675	0.516791	0.0919958
DNDN	100	0.8	coupling	82470	0.97952	2.0202e-06	0	0.761753	0.0130714	0.401539	0.107601
DNDN	100	0.8	mixed	330611	0.972052	2.0202e-06	0	0.661417	0.0374173	0.214399	0.146769
DNDN	100	0.8	repulsion	81919	0.944958	2.0202e-06	0	0.75743	0.0165528	0.399801	0.107595
DNDN	100	0.9	coupling	82155	0.976106	2.0202e-06	0	0.752718	0.011726	0.343659	0.120625
DNDN	100	0.9	mixed	330256	0.963344	2.0202e-06	0	0.585763	0.043673	0.160323	0.155318
DNDN	100	0.9	repulsion	82589	0.901367	2.0202e-06	0	0.7506	0.0164918	0.339139	0.121464
DNDN	100	1	coupling	41495	0.980865	4.04039e-06	0	0.73023	0.0133709	0.280218	0.135454
DNDN	100	1	mixed	164789	0.960276	4.04039e-06	0	0.473137	0.0421549	0.09544	0.168952
DNDN	100	1	repulsion	41216	0.658555	4.04039e-06	0	0.73285	0.0135253	0.282633	0.134988
DNDN	200	0	coupling	81975	0.999341	2.0202e-06	0	0.989769	0.000582277	0.933166	0.030699
DNDN	200	0	mixed	330817	0.999317	2.0202e-06	0	1.0281	0.0110891	0.664051	0.0847798
DNDN	200	0	repulsion	82208	0.998455	2.0202e-06	0	0.999091	0.00391455	0.932652	0.0310603
DNDN	200	0.1	coupling	82612	0.999588	2.0202e-06	0	0.985854	0.000850114	0.932319	0.0308588
DNDN	200	0.1	mixed	330046	0.998709	2.0202e-06	0	1.01853	0.012063	0.654675	0.0856729
DNDN	200	0.1	repulsion	82342	0.998749	2.0202e-06	0	0.996667	0.00454376	0.93126	0.0313822
DNDN	200	0.2	coupling	82458	0.999394	2.0202e-06	0	0.987261	0.000360861	0.916504	0.0346393
DNDN	200	0.2	mixed	330006	0.998682	2.0202e-06	0	0.98955	0.0164707	0.6188	0.0899817
DNDN	200	0.2	repulsion	82536	0.997565	2.0202e-06	0	0.996931	0.00473146	0.914996	0.0351484
DNDN	200	0.3	coupling	82173	0.999087	2.0202e-06	0	0.958463	0.00325374	0.890969	0.0389549
DNDN	200	0.3	mixed	330382	0.998711	2.0202e-06	0	0.953333	0.0164808	0.582049	0.0935819
DNDN	200	0.3	repulsion	82445	0.997938	2.0202e-06	0	0.964011	0.00590684	0.890635	0.0391143
DNDN	200	0.4	coupling	82329	0.998579	2.0202e-06	0	0.935296	0.00293024	0.811206	0.052275
DNDN	200	0.4	mixed	330432	0.995636	2.0202e-06	0	0.906982	0.0216607	0.514662	0.102077
DNDN	200	0.4	repulsion	82239	0.996352	2.0202e-06	0	0.945786	0.0065458	0.816657	0.0519364
DNDN	200	0.5	coupling	82433	0.998132	2.0202e-06	0	0.902386	0.00495411	0.746017	0.0611117
DNDN	200	0.5	mixed	330115	0.991615	2.0202e-06	0	0.865852	0.0258847	0.465942	0.107509
DNDN	200	0.5	repulsion	82452	0.99561	2.0202e-06	0	0.910364	0.00939513	0.750785	0.0605066
DNDN	200	0.6	coupling	82529	0.996971	2.0202e-06	0	0.861919	0.00836575	0.656193	0.0723856
DNDN	200	0.6	mixed	330116	0.991936	2.0202e-06	0	0.809325	0.0281241	0.393768	0.116325
DNDN	200	0.6	repulsion	82355	0.992253	2.0202e-06	0	0.862853	0.0125251	0.661035	0.071649
DNDN	200	0.7	coupling	82370	0.996236	2.0202e-06	0	0.813226	0.0112306	0.526749	0.0891194
DNDN	200	0.7	mixed	330176	0.985465	2.0202e-06	0	0.745395	0.0343225	0.324913	0.124575
DNDN	200	0.7	repulsion	82454	0.991353	2.0202e-06	0	0.815417	0.0158306	0.533351	0.0884306
DNDN	200	0.8	coupling	82470	0.994483	2.0202e-06	0	0.759731	0.0131807	0.417243	0.103886
DNDN	200	0.8	mixed	330611	0.984592	2.0202e-06	0	0.674407	0.033806	0.255825	0.133339
DNDN	200	0.8	repulsion	81919	0.98164	2.0202e-06	0	0.757719	0.0170107	0.417201	0.103829
DNDN	200	0.9	coupling	47678	0.987164	3.48309e-06	0	0.751076	0.0115053	0.352986	0.117962
DNDN	200	0.9	mixed	191477	0.974415	3.48309e-06	0	0.603688	0.0372734	0.187256	0.145673
DNDN	200	0.9	repulsion	47945	0.955366	3.48309e-06	0	0.745337	0.015968	0.347285	0.118544
DNDN	200	1	coupling	41546	0.993333	4.04039e-06	0	0.692236	0.0184297	0.268035	0.132489
DNDN	200	1	mixed	164633	0.969253	4.04039e-06	0	0.478755	0.0254441	0.0948829	0.17145
DNDN	200	1	repulsion	41321	0.664505	4.04039e-06	0	0.682931	0.0188824	0.261907	0.132649
DNDN	400	0	coupling	81975	0.999939	2.0202e-06	0	1.00092	-0.00017403	0.964774	0.0221661
DNDN	400	0	mixed	330817	1	2.0202e-06	0	1.0298	-0.000142572	0.767184	0.0657703
DNDN	400	0	repulsion	82208	0.999745	2.0202e-06	0	1.00091	-0.000275457	0.964284	0.0222856
DNDN	400	0.1	coupling	82612	0.999927	2.0202e-06	0	0.992173	0.000968238	0.961271	0.0231366
DNDN	400	0.1	mixed	330046	0.999979	2.0202e-06	0	1.02423	6.41455e-05	0.755198	0.0675376
DNDN	400	0.1	repulsion	82342	0.99983	2.0202e-06	0	0.99294	0.000599718	0.961478	0.023034
DNDN	400	0.2	coupling	82458	0.999939	2.0202e-06	0	0.988255	0.000252773	0.948116	0.0268735
DNDN	400	0.2	mixed	330006	0.999988	2.0202e-06	0	0.99227	0.00288936	0.70585	0.0742118
DNDN	400	0.2	repulsion	82536	0.999903	2.0202e-06	0	0.987209	0.000270513	0.946979	0.0270204
DNDN	400	0.3	coupling	82173	0.999878	2.0202e-06	0	0.968814	0.00237226	0.920891	0.0329908
DNDN	400	0.3	mixed	330382	0.9999	2.0202e-06	0	0.949578	0.00776023	0.652984	0.0801897
DNDN	400	0.3	repulsion	82445	0.999854	2.0202e-06	0	0.967237	0.00244325	0.919609	0.0331129
DNDN	400	0.4	coupling	82329	0.99966	2.0202e-06	0	0.941769	0.00314647	0.846461	0.0464693
DNDN	400	0.4	mixed	330432	0.999141	2.0202e-06	0	0.911566	0.0106231	0.56387	0.0929131
DNDN	400	0.4	repulsion	82239	0.999562	2.0202e-06	0	0.942618	0.00282952	0.845048	0.04678
DNDN	400	0.5	coupling	82433	0.999782	2.0202e-06	0	0.908367	0.00482951	0.769549	0.0576948
DNDN	400	0.5	mixed	330115	0.997949	2.0202e-06	0	0.868927	0.0127028	0.493063	0.102184
DNDN	400	0.5	repulsion	82452	0.999333	2.0202e-06	0	0.906838	0.00500973	0.764423	0.0580748
DNDN	400	0.6	coupling	82529	0.998825	2.0202e-06	0	0.863354	0.00834577	0.660373	0.0718356
DNDN	400	0.6	mixed	330116	0.996768	2.0202e-06	0	0.816015	0.0163468	0.412481	0.112813
DNDN	400	0.6	repulsion	82355	0.998203	2.0202e-06	0	0.858758	0.00912693	0.656717	0.0719971
DNDN	400	0.7	coupling	82370	0.999126	2.0202e-06	0	0.818685	0.0108114	0.537791	0.0877498
DNDN	400	0.7	mixed	330176	0.994037	2.0202e-06	0	0.760244	0.0181508	0.336948	0.12365
DNDN	400	0.7	repulsion	82454	0.998739	2.0202e-06	0	0.816602	0.0106906	0.53834	0.0876754
DNDN	400	0.8	coupling	82470	0.997575	2.0202e-06	0	0.763395	0.0135132	0.422456	0.103276
DNDN	400	0.8	mixed	330611	0.991606	2.0202e-06	0	0.691731	0.0196442	0.265644	0.133325
DNDN	400	0.8	repulsion	81919	0.996216	2.0202e-06	0	0.759438	0.0136896	0.419967	0.103475
DNDN	400	0.9	coupling	82155	0.99221	2.0202e-06	0	0.752002	0.0125905	0.35574	0.117351
DNDN	400	0.9	mixed	330256	0.980942	2.0202e-06	0	0.632334	0.0175008	0.194596	0.149049
DNDN	400	0.9	repulsion	82589	0.984816	2.0202e-06	0	0.75114	0.0128035	0.353669	0.117712
DNDN	400	1	coupling	41262	0.998812	4.04039e-06	0	0.719854	0.0157147	0.295745	0.129079
DNDN	400	1	mixed	164804	0.977513	4.04039e-06	0	0.500767	0.0180175	0.100487	0.173388
DNDN	400	1	repulsion	41434	0.688275	4.04039e-06	0	0.716434	0.0164885	0.29366	0.129096
DNSS	100	0	coupling	491319	0.964422	0.018724	0	0.912713	0.0104426	0.58685	0.0893984
DNSS	100	0	repulsion	489958	0.964597	0.018724	0	0.912654	0.0104335	0.587895	0.0893458
DNSS	100	0.1	coupling	490259	0.969575	0.016742	0	0.904636	0.00923317	0.589809	0.0881587
DNSS	100	0.1	repulsion	493000	0.969659	0.016742	0	0.905541	0.00911853	0.590169	0.0881555
DNSS	100	0.2	coupling	491296	0.965345	0.018458	0	0.91507	0.00917796	0.591774	0.0887912
DNSS	100	0.2	repulsion	490247	0.965732	0.018458	0	0.914144	0.00947076	0.590535	0.0889356
DNSS	100	0.3	coupling	489842	0.961816	0.020279	0	0.910108	0.0101795	0.581219	0.0902546
DNSS	100	0.3	repulsion	489880	0.961599	0.020279	0	0.910761	0.0100173	0.581133	0.0903693
DNSS	100	0.4	coupling	490620	0.965417	0.019859	0	0.898218	0.0089912	0.572637	0.0906523
DNSS	100	0.4	repulsion	489522	0.965591	0.019859	0	0.899119	0.00861364	0.572194	0.090836
DNSS	100	0.5	coupling	488581	0.961746	0.02305	3.8e-05	0.883124	0.0100071	0.543284	0.0946269
DNSS	100	0.5	repulsion	488370	0.962612	0.02305	3.8e-05	0.88356	0.00997838	0.542999	0.0947621
DNSS	100	0.6	coupling	485150	0.956055	0.028257	0.000332	0.878275	0.0101932	0.523697	0.0979883
DNSS	100	0.6	repulsion	486594	0.955071	0.028257	0.000332	0.87838	0.0106641	0.523065	0.0980898
DNSS	100	0.7	coupling	483067	0.957515	0.034915	0.001627	0.843949	0.0101424	0.47839	0.103129
DNSS	100	0.7	repulsion	482019	0.957103	0.034915	0.001627	0.841662	0.0106878	0.477414	0.103056
DNSS	100	0.8	coupling	470704	0.94569	0.0583999	0.015257	0.791254	0.00857093	0.403016	0.112968
DNSS	100	0.8	repulsion	470897	0.946398	0.0583999	0.015257	0.789293	0.00885828	0.40129	0.113056
DNSS	100	0.9	coupling	453159	0.943801	0.0940139	0.0541889	0.769111	0.00406099	0.368331	0.118239
DNSS	100	0.9	repulsion	452828	0.94367	0.0940139	0.0541889	0.765806	0.00472546	0.365132	0.11841
DNSS	100	1	coupling	166046	0.974519	0.334715	0.327999	0.954656	0.00750199	0.683543	0.0759814
DNSS	100	1	repulsion	166597	0.975066	0.334715	0.327999	0.957253	0.00685533	0.687245	0.0757893
DNSS	200	0	coupling	497753	0.985005	0.00590799	0	0.96822	0.00362926	0.745704	0.0661106
DNSS	200	0	repulsion	496340	0.985155	0.00590799	0	0.967378	0.00371394	0.745758	0.06616
DNSS	200	0.1	coupling	495537	0.98614	0.00604599	0	0.970409	0.0029904	0.748603	0.0658106
DNSS	200	0.1	repulsion	498418	0.985811	0.00604599	0	0.969193	0.003286	0.74798	0.0658189
DNSS	200	0.2	coupling	497119	0.982807	0.00669999	0	0.978926	0.00305038	0.74633	0.0667663
DNSS	200	0.2	repulsion	496182	0.982329	0.00669999	0	0.978373	0.00294821	0.746536	0.0667141
DNSS	200	0.3	coupling	496570	0.985051	0.00673499	0	0.961563	0.00459289	0.736066	0.0673646
DNSS	200	0.3	repulsion	496696	0.98511	0.00673499	0	0.959283	0.00496624	0.734564	0.0674995
DNSS	200	0.4	coupling	496824	0.982785	0.00736999	0	0.970486	0.00297031	0.73144	0.0687977
DNSS	200	0.4	repulsion	495807	0.982919	0.00736999	0	0.973682	0.00239091	0.733732	0.0686238
DNSS	200	0.5	coupling	495878	0.980433	0.00856899	0	0.961213	0.00432822	0.71398	0.0711773
DNSS	200	0.5	repulsion	495554	0.980341	0.00856899	0	0.962863	0.00401738	0.716033	0.0709715
DNSS	200	0.6	coupling	493643	0.977976	0.011446	9.99999e-07	0.955702	0.00545993	0.699528	0.073308
DNSS	200	0.6	repulsion	494912	0.978131	0.011446	9.99999e-07	0.956497	0.00536934	0.699597	0.0733176
DNSS	200	0.7	coupling	494160	0.978252	0.012852	5e-06	0.924212	0.00699017	0.65328	0.0788333
DNSS	200	0.7	repulsion	492989	0.977914	0.012852	5e-06	0.923978	0.00706999	0.653441	0.0787939
DNSS	200	0.8	coupling	488415	0.968824	0.022964	0.000355	0.892817	0.00781162	0.586307	0.0878698
DNSS	200	0.8	repulsion	488622	0.968612	0.022964	0.000355	0.892713	0.00759265	0.584129	0.0882439
DNSS	200	0.9	coupling	276960	0.958496	0.0443085	0.0100827	0.86014	0.00386264	0.494852	0.101981
DNSS	200	0.9	repulsion	277342	0.95829	0.0443085	0.0100827	0.860123	0.00343964	0.492764	0.102264
DNSS	200	1	coupling	166955	0.99292	0.331563	0.329799	0.975555	0.00361038	0.812809	0.0547154
DNSS	200	1	repulsion	167264	0.992802	0.331563	0.329799	0.975397	0.00345895	0.813785	0.0546625
DNSS	400	0	coupling	499985	0.994632	0.001565	0	0.992991	0.000581086	0.854435	0.048004
DNSS	400	0	repulsion	498451	0.994571	0.001565	0	0.991798	0.000730594	0.854791	0.0479583
DNSS	400	0.1	coupling	497859	0.995515	0.001463	0	0.988646	0.00107831	0.854826	0.0477682
DNSS	400	0.1	repulsion	500679	0.995558	0.001463	0	0.988899	0.0010598	0.854835	0.0477629
DNSS	400	0.2	coupling	499664	0.994632	0.001678	0	0.991304	0.000817209	0.853136	0.0482045
DNSS	400	0.2	repulsion	498659	0.99485	0.001678	0	0.991895	0.000694128	0.854075	0.0480623
DNSS	400	0.3	coupling	499060	0.994812	0.001775	0	0.990491	0.00155815	0.851166	0.0485354
DNSS	400	0.3	repulsion	499166	0.994585	0.001775	0	0.98899	0.00182032	0.850958	0.0485292
DNSS	400	0.4	coupling	499431	0.99317	0.002074	0	0.996558	0.000406149	0.84756	0.049528
DNSS	400	0.4	repulsion	498496	0.993137	0.002074	0	0.99864	3.36413e-05	0.848352	0.0494884
DNSS	400	0.5	coupling	498996	0.992441	0.00256	0	0.987305	0.00113783	0.833501	0.0517021
DNSS	400	0.5	repulsion	498445	0.992751	0.00256	0	0.988625	0.000833204	0.834611	0.0515759
DNSS	400	0.6	coupling	497615	0.991516	0.003395	0	0.983784	0.0020069	0.819652	0.0540823
DNSS	400	0.6	repulsion	498991	0.991417	0.003395	0	0.983951	0.00209513	0.819311	0.0541286
DNSS	400	0.7	coupling	498474	0.991374	0.004195	0	0.965102	0.00265285	0.790624	0.0581847
DNSS	400	0.7	repulsion	497332	0.991193	0.004195	0	0.964598	0.00289853	0.789881	0.0582947
DNSS	400	0.8	coupling	495506	0.984113	0.00873299	0	0.952045	0.00525046	0.741936	0.065789
DNSS	400	0.8	repulsion	495762	0.984184	0.00873299	0	0.952216	0.00502598	0.739484	0.0662115
DNSS	400	0.9	coupling	489363	0.973092	0.021267	0.000533999	0.924067	0.00547671	0.646031	0.0802656
DNSS	400	0.9	repulsion	489371	0.972655	0.021267	0.000533999	0.921819	0.00600296	0.64115	0.0808185
DNSS	400	1	coupling	169312	0.998181	0.322347	0.321999	0.998674	2.00047e-05	0.895591	0.0399417
DNSS	400	1	repulsion	169515	0.997982	0.322347	0.321999	0.997398	0.000192373	0.896132	0.0398876
DNST	100	0	coupling	490863	0.959292	0.018715	0	0.890627	0.02524	0.575832	0.0892456
DNST	100	0	repulsion	490423	0.968232	0.018715	0	0.908994	0.00875042	0.590038	0.088576
DNST	100	0.1	coupling	490989	0.964274	0.016993	0	0.876574	0.0278065	0.574334	0.0880914
DNST	100	0.1	repulsion	492019	0.971975	0.016993	0	0.894493	0.008554	0.588371	0.0875264
DNST	100	0.2	coupling	490104	0.960712	0.018881	0	0.894485	0.0231955	0.577422	0.0893953
DNST	100	0.2	repulsion	491016	0.967594	0.018881	0	0.906173	0.00933222	0.586848	0.0888222
DNST	100	0.3	coupling	489508	0.957715	0.019738	0	0.884213	0.0256568	0.568127	0.0900712
DNST	100	0.3	repulsion	490755	0.9666	0.019738	0	0.901291	0.00912522	0.581574	0.089357
DNST	100	0.4	coupling	489201	0.96231	0.019952	2e-06	0.886533	0.0183178	0.564618	0.0910157
DNST	100	0.4	repulsion	490848	0.967733	0.019952	2e-06	0.896812	0.00809026	0.573621	0.0902917
DNST	100	0.5	coupling	487493	0.955556	0.022994	5.29999e-05	0.855382	0.0286089	0.531435	0.0939356
DNST	100	0.5	repulsion	489514	0.96596	0.022994	5.29999e-05	0.87962	0.00796285	0.547235	0.093503
DNST	100	0.6	coupling	485155	0.949025	0.029499	0.000348	0.853245	0.026593	0.504938	0.0988855
DNST	100	0.6	repulsion	485347	0.960142	0.029499	0.000348	0.875552	0.00983109	0.524181	0.0974973
DNST	100	0.7	coupling	481251	0.949795	0.034083	0.001152	0.814007	0.0266433	0.457775	0.103726
DNST	100	0.7	repulsion	484667	0.961844	0.034083	0.001152	0.837528	0.0100327	0.476767	0.10267
DNST	100	0.8	coupling	468706	0.935096	0.0579959	0.012341	0.769115	0.0263279	0.385848	0.113744
DNST	100	0.8	repulsion	473299	0.951745	0.0579959	0.012341	0.790911	0.00840781	0.4066	0.112044
DNST	100	0.9	coupling	451621	0.917107	0.0888889	0.042761	0.738554	0.0275465	0.342411	0.120028
DNST	100	0.9	repulsion	459491	0.954828	0.0888889	0.042761	0.767143	0.00366066	0.371026	0.117121
DNST	100	1	coupling	166230	0.973428	0.334805	0.327999	0.952794	0.00772618	0.680746	0.076432
DNST	100	1	repulsion	166368	0.97336	0.334805	0.327999	0.950407	0.00766842	0.680119	0.0764233
DNST	200	0	coupling	497403	0.981779	0.00605299	0	0.950085	0.0188424	0.741701	0.0655643
DNST	200	0	repulsion	496545	0.987077	0.00605299	0	0.95876	0.00299092	0.745455	0.0656201
DNST	200	0.1	coupling	496874	0.982263	0.00613499	0	0.94835	0.0207972	0.740335	0.0656469
DNST	200	0.1	repulsion	496992	0.988541	0.00613499	0	0.956472	0.00275662	0.746279	0.0653278
DNST	200	0.2	coupling	496353	0.978481	0.00676499	0	0.950775	0.0228893	0.736454	0.0665531
DNST	200	0.2	repulsion	496883	0.986216	0.00676499	0	0.96091	0.00324644	0.741679	0.0663613
DNST	200	0.3	coupling	496603	0.982835	0.00632999	0	0.943867	0.0174471	0.728703	0.0673893
DNST	200	0.3	repulsion	497068	0.986976	0.00632999	0	0.951578	0.00436717	0.734923	0.0669155
DNST	200	0.4	coupling	495006	0.977259	0.00765999	0	0.94954	0.0208879	0.724083	0.0685926
DNST	200	0.4	repulsion	497335	0.985195	0.00765999	0	0.960671	0.00201996	0.729318	0.0684596
DNST	200	0.5	coupling	494603	0.975825	0.00888999	0	0.930838	0.026506	0.70854	0.0698596
DNST	200	0.5	repulsion	496508	0.984651	0.00888999	0	0.948277	0.00319526	0.71453	0.0701358
DNST	200	0.6	coupling	494601	0.972333	0.011332	0	0.92852	0.0251928	0.689015	0.0730275
DNST	200	0.6	repulsion	494068	0.981567	0.011332	0	0.945396	0.00507539	0.697939	0.0727508
DNST	200	0.7	coupling	491116	0.970398	0.013463	3e-06	0.882005	0.035683	0.640811	0.0773137
DNST	200	0.7	repulsion	495422	0.983406	0.013463	3e-06	0.909798	0.00575537	0.65113	0.0779486
DNST	200	0.8	coupling	487015	0.960022	0.022546	0.0002	0.849381	0.0353662	0.56752	0.0868764
DNST	200	0.8	repulsion	490440	0.975838	0.022546	0.0002	0.885319	0.00625963	0.588535	0.0867511
DNST	200	0.9	coupling	274774	0.93792	0.044831	0.00588102	0.804655	0.0383661	0.470405	0.100218
DNST	200	0.9	repulsion	279225	0.968935	0.044831	0.00588102	0.851766	0.00285299	0.495347	0.1008
DNST	200	1	coupling	167236	0.992657	0.331417	0.329799	0.978988	0.0029719	0.816344	0.0543315
DNST	200	1	repulsion	167056	0.992404	0.331417	0.329799	0.978866	0.00260087	0.818296	0.0539863
DNST	400	0	coupling	500016	0.994358	0.001549	0	0.994546	0.000438158	0.853646	0.0482446
DNST	400	0	repulsion	498436	0.994529	0.001549	0	0.995493	0.00038053	0.854573	0.0481682
DNST	400	0.1	coupling	499607	0.995332	0.001463	0	0.987695	0.00158174	0.854391	0.0477543
DNST	400	0.1	repulsion	498931	0.995256	0.001463	0	0.988941	0.00128896	0.855684	0.0476536
DNST	400	0.2	coupling	499289	0.994783	0.001685	0	0.991178	0.00113836	0.852785	0.0482806
DNST	400	0.2	repulsion	499027	0.994812	0.001685	0	0.990302	0.00120846	0.852585	0.0482618
DNST	400	0.3	coupling	499254	0.994542	0.001699	0	0.988141	0.00177035	0.849087	0.0488261
DNST	400	0.3	repulsion	499048	0.994558	0.001699	0	0.988943	0.00178689	0.848981	0.0489002
DNST	400	0.4	coupling	498407	0.992946	0.00228	0	0.99781	0.000314647	0.845582	0.0499984
DNST	400	0.4	repulsion	499314	0.993215	0.00228	0	0.997191	0.000391108	0.845615	0.0499038
DNST	400	0.5	coupling	498572	0.992396	0.002642	0	0.986829	0.00122702	0.835255	0.051375
DNST	400	0.5	repulsion	498787	0.992608	0.002642	0	0.987259	0.00105543	0.834366	0.0515214
DNST	400	0.6	coupling	499137	0.99075	0.003598	0	0.985176	0.00224853	0.818843	0.0543123
DNST	400	0.6	repulsion	497266	0.990957	0.003598	0	0.985206	0.00219974	0.819049	0.0542318
DNST	400	0.7	coupling	497280	0.991437	0.004209	0	0.964608	0.00270721	0.790895	0.0581246
DNST	400	0.7	repulsion	498512	0.991483	0.004209	0	0.9652	0.00276875	0.791041	0.0581075
DNST	400	0.8	coupling	496022	0.984495	0.00860199	0	0.951722	0.0047483	0.74027	0.0660277
DNST	400	0.8	repulsion	495377	0.984279	0.00860199	0	0.951475	0.00492955	0.738552	0.0663343
DNST	400	0.9	coupling	490177	0.973381	0.020909	0.000498	0.920329	0.00588489	0.64315	0.0804048
DNST	400	0.9	repulsion	488915	0.973325	0.020909	0.000498	0.919304	0.00576442	0.641158	0.0806665
DNST	400	1	coupling	169430	0.998271	0.322341	0.321999	0.997188	3.03609e-05	0.895539	0.0399671
DNST	400	1	repulsion	169400	0.998194	0.322341	0.321999	0.994341	0.000633608	0.893615	0.0402263
DNSD	100	0	coupling	499754	0.950105	9.99999e-07	0	0.910482	0.0184588	0.517482	0.103206
DNSD	100	0	repulsion	500246	0.954189	9.99999e-07	0	0.906278	0.0122743	0.517808	0.102572
DNSD	100	0.1	coupling	500353	0.954662	9.99999e-07	0	0.900796	0.0196157	0.516672	0.102145
DNSD	100	0.1	repulsion	499647	0.957966	9.99999e-07	0	0.899408	0.0115106	0.520535	0.101368
DNSD	100	0.2	coupling	499255	0.951654	9.99999e-07	0	0.907986	0.0181443	0.513741	0.103612
DNSD	100	0.2	repulsion	500745	0.953925	9.99999e-07	0	0.904459	0.0129941	0.514206	0.103191
DNSD	100	0.3	coupling	500763	0.947129	9.99999e-07	0	0.896296	0.0216739	0.494425	0.10634
DNSD	100	0.3	repulsion	499237	0.951013	9.99999e-07	0	0.891702	0.0152444	0.494588	0.105775
DNSD	100	0.4	coupling	500062	0.950478	9.99999e-07	0	0.874674	0.0217115	0.470756	0.108867
DNSD	100	0.4	repulsion	499938	0.951488	9.99999e-07	0	0.871204	0.0183492	0.469696	0.108573
DNSD	100	0.5	coupling	500018	0.943418	9.99999e-07	0	0.852901	0.0270443	0.43584	0.113904
DNSD	100	0.5	repulsion	499982	0.947726	9.99999e-07	0	0.847974	0.020104	0.435317	0.113279
DNSD	100	0.6	coupling	499301	0.934705	9.99999e-07	0	0.835044	0.0325267	0.406515	0.118436
DNSD	100	0.6	repulsion	500699	0.935548	9.99999e-07	0	0.835782	0.0256877	0.409434	0.117732
DNSD	100	0.7	coupling	500198	0.934134	9.99999e-07	0	0.782876	0.0393616	0.355722	0.123644
DNSD	100	0.7	repulsion	499802	0.934022	9.99999e-07	0	0.783821	0.0331087	0.357493	0.12328
DNSD	100	0.8	coupling	500043	0.916471	9.99999e-07	0	0.725199	0.0484879	0.287145	0.134048
DNSD	100	0.8	repulsion	499957	0.907256	9.99999e-07	0	0.730315	0.0396162	0.292979	0.133144
DNSD	100	0.9	coupling	498808	0.901479	9.99999e-07	0	0.657147	0.061271	0.220572	0.144946
DNSD	100	0.9	repulsion	501192	0.89254	9.99999e-07	0	0.678096	0.0447837	0.23739	0.142609
DNSD	100	1	coupling	250205	0.974805	2e-06	0	0.555723	0.188542	0.127191	0.170723
DNSD	100	1	repulsion	249795	0.644424	2e-06	0	0.557094	0.188633	0.127905	0.170774
DNSD	200	0	coupling	499754	0.977767	9.99999e-07	0	0.976638	0.00757983	0.697451	0.0755092
DNSD	200	0	repulsion	500246	0.981229	9.99999e-07	0	0.966007	0.00217585	0.692959	0.0754166
DNSD	200	0.1	coupling	500353	0.978345	9.99999e-07	0	0.975147	0.00850934	0.694647	0.0757999
DNSD	200	0.1	repulsion	499647	0.98241	9.99999e-07	0	0.966481	0.00157555	0.696822	0.0748636
DNSD	200	0.2	coupling	499255	0.973893	9.99999e-07	0	0.978654	0.00949192	0.682076	0.0783691
DNSD	200	0.2	repulsion	500745	0.978766	9.99999e-07	0	0.968662	0.00260897	0.682337	0.0775808
DNSD	200	0.3	coupling	500763	0.977582	9.99999e-07	0	0.951617	0.0114929	0.656313	0.0807967
DNSD	200	0.3	repulsion	499237	0.980428	9.99999e-07	0	0.942651	0.00719432	0.655216	0.0802409
DNSD	200	0.4	coupling	500062	0.972125	9.99999e-07	0	0.952808	0.0138882	0.633448	0.0850819
DNSD	200	0.4	repulsion	499938	0.977263	9.99999e-07	0	0.943689	0.00736424	0.632541	0.0843603
DNSD	200	0.5	coupling	500018	0.969313	9.99999e-07	0	0.927828	0.0190899	0.589606	0.0908633
DNSD	200	0.5	repulsion	499982	0.975419	9.99999e-07	0	0.919853	0.0107321	0.589617	0.0900109
DNSD	200	0.6	coupling	499301	0.964617	9.99999e-07	0	0.915752	0.0222019	0.557891	0.095692
DNSD	200	0.6	repulsion	500699	0.970475	9.99999e-07	0	0.912194	0.013961	0.558677	0.0950924
DNSD	200	0.7	coupling	500198	0.961859	9.99999e-07	0	0.860925	0.0325147	0.482432	0.104647
DNSD	200	0.7	repulsion	499802	0.97013	9.99999e-07	0	0.854788	0.0209261	0.48344	0.103662
DNSD	200	0.8	coupling	500043	0.948024	9.99999e-07	0	0.814238	0.038999	0.409867	0.11462
DNSD	200	0.8	repulsion	499957	0.95607	9.99999e-07	0	0.811363	0.0280793	0.410629	0.114077
DNSD	200	0.9	coupling	289122	0.927972	1.72413e-06	0	0.760844	0.0490222	0.337377	0.12516
DNSD	200	0.9	repulsion	290878	0.935275	1.72413e-06	0	0.769999	0.0327948	0.344328	0.12463
DNSD	200	1	coupling	249695	0.991225	2e-06	0	0.577621	0.182097	0.142203	0.166409
DNSD	200	1	repulsion	250305	0.661038	2e-06	0	0.574075	0.183341	0.141092	0.166246
DNSD	400	0	coupling	499754	0.992664	9.99999e-07	0	0.9976	-7.05748e-05	0.822239	0.0544504
DNSD	400	0	repulsion	500246	0.992818	9.99999e-07	0	0.996161	5.59864e-06	0.821675	0.0544287
DNSD	400	0.1	coupling	500353	0.993878	9.99999e-07	0	0.991157	0.000932246	0.819728	0.0544943
DNSD	400	0.1	repulsion	499647	0.99388	9.99999e-07	0	0.992182	0.000505078	0.821078	0.0543902
DNSD	400	0.2	coupling	499255	0.992681	9.99999e-07	0	0.990591	0.00111513	0.805923	0.0570172
DNSD	400	0.2	repulsion	500745	0.992605	9.99999e-07	0	0.992212	0.000925407	0.807464	0.0568717
DNSD	400	0.3	coupling	500763	0.992465	9.99999e-07	0	0.979814	0.00405054	0.784364	0.0602769
DNSD	400	0.3	repulsion	499237	0.992294	9.99999e-07	0	0.978409	0.00433425	0.7838	0.060299
DNSD	400	0.4	coupling	500062	0.990613	9.99999e-07	0	0.978602	0.00483908	0.758962	0.0647378
DNSD	400	0.4	repulsion	499938	0.990461	9.99999e-07	0	0.976835	0.00532701	0.757936	0.064747
DNSD	400	0.5	coupling	500018	0.989796	9.99999e-07	0	0.95812	0.00725723	0.712716	0.0714035
DNSD	400	0.5	repulsion	499982	0.989284	9.99999e-07	0	0.95844	0.00736107	0.713593	0.0712194
DNSD	400	0.6	coupling	499301	0.986405	9.99999e-07	0	0.943077	0.011575	0.66709	0.0782036
DNSD	400	0.6	repulsion	500699	0.986231	9.99999e-07	0	0.944823	0.0108568	0.668266	0.0780785
DNSD	400	0.7	coupling	500198	0.986469	9.99999e-07	0	0.901335	0.0177534	0.596234	0.0870445
DNSD	400	0.7	repulsion	499802	0.986195	9.99999e-07	0	0.902893	0.0171654	0.597034	0.0870246
DNSD	400	0.8	coupling	500043	0.975808	9.99999e-07	0	0.874071	0.022948	0.521265	0.0982699
DNSD	400	0.8	repulsion	499957	0.974582	9.99999e-07	0	0.875731	0.0225754	0.52166	0.0984143
DNSD	400	0.9	coupling	498808	0.962104	9.99999e-07	0	0.824874	0.0315622	0.428099	0.111869
DNSD	400	0.9	repulsion	501192	0.956448	9.99999e-07	0	0.82488	0.0313711	0.427587	0.111987
DNSD	400	1	coupling	250397	0.996929	2e-06	0	0.589953	0.177979	0.152981	0.162966
DNSD	400	1	repulsion	249603	0.674459	2e-06	0	0.588401	0.178325	0.152219	0.162849
DNDS	100	0	coupling	167108	0.979726	9.99999e-07	0	0.992387	0.00153133	0.812945	0.055807
DNDS	100	0	mixed	666710	0.952842	9.99999e-07	0	0.870129	0.0289391	0.358361	0.136658
DNDS	100	0	repulsion	166182	0.978752	9.99999e-07	0	0.991621	0.00518963	0.813314	0.0557264
DNDS	100	0.1	coupling	166466	0.981426	9.99999e-07	0	0.97424	0.00154535	0.810482	0.0553006
DNDS	100	0.1	mixed	666418	0.955893	9.99999e-07	0	0.861911	0.0253816	0.355679	0.136074
DNDS	100	0.1	repulsion	167116	0.980295	9.99999e-07	0	0.976002	0.00526191	0.812738	0.0550212
DNDS	100	0.2	coupling	167157	0.978368	9.99999e-07	0	0.988456	0.000670836	0.799954	0.0579357
DNDS	100	0.2	mixed	666931	0.953175	9.99999e-07	0	0.843524	0.0294391	0.334739	0.139531
DNDS	100	0.2	repulsion	165912	0.977687	9.99999e-07	0	0.98725	0.00379873	0.800069	0.0579749
DNDS	100	0.3	coupling	166311	0.975979	9.99999e-07	0	0.975845	0.002171	0.786877	0.0595582
DNDS	100	0.3	mixed	666249	0.955182	9.99999e-07	0	0.82439	0.0296208	0.320807	0.140759
DNDS	100	0.3	repulsion	167440	0.975263	9.99999e-07	0	0.974888	0.00618975	0.787327	0.0594648
DNDS	100	0.4	coupling	166553	0.976716	9.99999e-07	0	0.948443	0.001292	0.750483	0.064065
DNDS	100	0.4	mixed	666545	0.952732	9.99999e-07	0	0.796926	0.0296723	0.293215	0.145203
DNDS	100	0.4	repulsion	166902	0.976915	9.99999e-07	0	0.948282	0.00329754	0.754143	0.0635903
DNDS	100	0.5	coupling	166184	0.970948	9.99999e-07	0	0.922503	0.00137697	0.69514	0.0716411
DNDS	100	0.5	mixed	667579	0.951735	9.99999e-07	0	0.758459	0.0284023	0.262391	0.149197
DNDS	100	0.5	repulsion	166237	0.970277	9.99999e-07	0	0.92121	0.00570753	0.696701	0.0713892
DNDS	100	0.6	coupling	166621	0.960497	9.99999e-07	0	0.890585	0.00577643	0.631041	0.0798441
DNDS	100	0.6	mixed	666876	0.947076	9.99999e-07	0	0.728517	0.0309531	0.234871	0.154292
DNDS	100	0.6	repulsion	166503	0.960998	9.99999e-07	0	0.892883	0.0083352	0.63365	0.0797101
DNDS	100	0.7	coupling	166209	0.961073	9.99999e-07	0	0.831438	0.00822007	0.534925	0.0908109
DNDS	100	0.7	mixed	666518	0.947343	9.99999e-07	0	0.662128	0.0335994	0.192	0.159406
DNDS	100	0.7	repulsion	167273	0.959426	9.99999e-07	0	0.826396	0.0114681	0.532979	0.0908608
DNDS	100	0.8	coupling	166801	0.941259	9.99999e-07	0	0.760438	0.0112842	0.412662	0.106598
DNDS	100	0.8	mixed	666999	0.946721	9.99999e-07	0	0.582272	0.0381272	0.143583	0.166803
DNDS	100	0.8	repulsion	166200	0.94645	9.99999e-07	0	0.75877	0.0140059	0.41321	0.10609
DNDS	100	0.9	coupling	167212	0.9193	9.99999e-07	0	0.742852	0.010429	0.343412	0.120264
DNDS	100	0.9	mixed	666214	0.94228	9.99999e-07	0	0.51911	0.03785	0.111609	0.171964
DNDS	100	0.9	repulsion	166574	0.926669	9.99999e-07	0	0.742145	0.0137472	0.344152	0.120147
DNDS	100	1	coupling	83220	0.647236	2e-06	0	0.719244	0.0126313	0.284403	0.133514
DNDS	100	1	mixed	333159	0.93766	2e-06	0	0.423375	0.0485026	0.0694905	0.181825
DNDS	100	1	repulsion	83621	0.964303	2e-06	0	0.720092	0.0123031	0.286104	0.133685
DNDS	200	0	coupling	167108	0.994931	9.99999e-07	0	0.994214	0.000373969	0.895785	0.0397554
DNDS	200	0	mixed	666710	0.988778	9.99999e-07	0	0.960168	0.0141132	0.509876	0.110493
DNDS	200	0	repulsion	166182	0.994446	9.99999e-07	0	0.994666	0.00388296	0.896228	0.0397005
DNDS	200	0.1	coupling	166466	0.995519	9.99999e-07	0	0.989984	0.000533254	0.896423	0.0395016
DNDS	200	0.1	mixed	666418	0.988798	9.99999e-07	0	0.95457	0.0130794	0.503166	0.111262
DNDS	200	0.1	repulsion	167116	0.99465	9.99999e-07	0	0.991995	0.00444207	0.896367	0.0396139
DNDS	200	0.2	coupling	167157	0.993964	9.99999e-07	0	0.996742	0.000143977	0.887511	0.0415917
DNDS	200	0.2	mixed	666931	0.987126	9.99999e-07	0	0.926009	0.0167671	0.471405	0.115056
DNDS	200	0.2	repulsion	165912	0.992653	9.99999e-07	0	0.996076	0.00457235	0.886137	0.0419441
DNDS	200	0.3	coupling	166311	0.994065	9.99999e-07	0	0.971704	0.0015277	0.866501	0.0447288
DNDS	200	0.3	mixed	666249	0.986618	9.99999e-07	0	0.901443	0.0180691	0.447961	0.117428
DNDS	200	0.3	repulsion	167440	0.993442	9.99999e-07	0	0.97135	0.00463377	0.867028	0.0446442
DNDS	200	0.4	coupling	166553	0.991324	9.99999e-07	0	0.963431	-0.000862807	0.816997	0.0534157
DNDS	200	0.4	mixed	666545	0.982025	9.99999e-07	0	0.858657	0.0178491	0.398332	0.123847
DNDS	200	0.4	repulsion	166902	0.98988	9.99999e-07	0	0.964029	0.00334365	0.819601	0.0531184
DNDS	200	0.5	coupling	166184	0.989373	9.99999e-07	0	0.935562	0.00108158	0.772875	0.0594745
DNDS	200	0.5	mixed	667579	0.978683	9.99999e-07	0	0.822273	0.0195327	0.356269	0.129679
DNDS	200	0.5	repulsion	166237	0.98851	9.99999e-07	0	0.93563	0.00543029	0.77843	0.0586288
DNDS	200	0.6	coupling	166621	0.986436	9.99999e-07	0	0.898806	0.00401449	0.708347	0.0676214
DNDS	200	0.6	mixed	666876	0.977216	9.99999e-07	0	0.773388	0.0217895	0.307386	0.136223
DNDS	200	0.6	repulsion	166503	0.98555	9.99999e-07	0	0.901348	0.00697819	0.71629	0.066601
DNDS	200	0.7	coupling	166209	0.98553	9.99999e-07	0	0.835434	0.00694739	0.574954	0.0841408
DNDS	200	0.7	mixed	666518	0.972383	9.99999e-07	0	0.708885	0.0230385	0.247335	0.145124
DNDS	200	0.7	repulsion	167273	0.98307	9.99999e-07	0	0.829962	0.0121288	0.577954	0.0833042
DNDS	200	0.8	coupling	166801	0.9778	9.99999e-07	0	0.769182	0.0103485	0.451477	0.0996201
DNDS	200	0.8	mixed	666999	0.970544	9.99999e-07	0	0.635208	0.0249597	0.192061	0.152817
DNDS	200	0.8	repulsion	166200	0.976167	9.99999e-07	0	0.765645	0.0141806	0.451762	0.0989615
DNDS	200	0.9	coupling	97035	0.959643	1.72413e-06	0	0.74453	0.00967287	0.363747	0.115369
DNDS	200	0.9	mixed	386156	0.961518	1.72413e-06	0	0.559344	0.0262766	0.138894	0.163565
DNDS	200	0.9	repulsion	96809	0.958971	1.72413e-06	0	0.749537	0.0117344	0.369806	0.114562
DNDS	200	1	coupling	83039	0.638206	2e-06	0	0.663886	0.0139776	0.258598	0.13179
DNDS	200	1	mixed	333370	0.956631	2e-06	0	0.437117	0.0331059	0.0774513	0.177065
DNDS	200	1	repulsion	83591	0.985549	2e-06	0	0.670898	0.0130499	0.263561	0.13154
DNDS	400	0	coupling	167108	0.99909	9.99999e-07	0	1.00184	-0.000333194	0.944914	0.0283581
DNDS	400	0	mixed	666710	0.998961	9.99999e-07	0	1.00747	0.00587012	0.642908	0.088128
DNDS	400	0	repulsion	166182	0.999158	9.99999e-07	0	1.00187	-0.000422716	0.945224	0.0282897
DNDS	400	0.1	coupling	166466	0.999579	9.99999e-07	0	0.992039	0.000572411	0.944057	0.0283474
DNDS	400	0.1	mixed	666418	0.998552	9.99999e-07	0	1.00267	0.00547521	0.633992	0.0893613
DNDS	400	0.1	repulsion	167116	0.999473	9.99999e-07	0	0.993843	0.00027388	0.944754	0.0282253
DNDS	400	0.2	coupling	167157	0.999198	9.99999e-07	0	0.993198	-4.55125e-05	0.934915	0.0307147
DNDS	400	0.2	mixed	666931	0.998109	9.99999e-07	0	0.969048	0.00847149	0.593151	0.0941692
DNDS	400	0.2	repulsion	165912	0.999192	9.99999e-07	0	0.993356	-0.000157841	0.934806	0.0308168
DNDS	400	0.3	coupling	166311	0.999032	9.99999e-07	0	0.978882	0.000975771	0.917432	0.0344388
DNDS	400	0.3	mixed	666249	0.997052	9.99999e-07	0	0.936822	0.0109748	0.553697	0.0986974
DNDS	400	0.3	repulsion	167440	0.998997	9.99999e-07	0	0.979092	0.0010577	0.917456	0.0344668
DNDS	400	0.4	coupling	166553	0.997989	9.99999e-07	0	0.966492	-0.000705135	0.870203	0.0437271
DNDS	400	0.4	mixed	666545	0.993288	9.99999e-07	0	0.891392	0.0129217	0.481318	0.108595
DNDS	400	0.4	repulsion	166902	0.997999	9.99999e-07	0	0.965519	-0.00040785	0.870432	0.0437503
DNDS	400	0.5	coupling	166184	0.997527	9.99999e-07	0	0.934372	0.00123718	0.817053	0.0518488
DNDS	400	0.5	mixed	667579	0.990307	9.99999e-07	0	0.846382	0.015087	0.422172	0.116175
DNDS	400	0.5	repulsion	166237	0.997834	9.99999e-07	0	0.934507	0.0010972	0.817099	0.0519296
DNDS	400	0.6	coupling	166621	0.995181	9.99999e-07	0	0.892635	0.00457508	0.728839	0.0638381
DNDS	400	0.6	mixed	666876	0.987058	9.99999e-07	0	0.794622	0.0177987	0.353363	0.126133
DNDS	400	0.6	repulsion	166503	0.99588	9.99999e-07	0	0.892862	0.00440106	0.728659	0.0639699
DNDS	400	0.7	coupling	166209	0.996167	9.99999e-07	0	0.833998	0.00686667	0.598172	0.0800693
DNDS	400	0.7	mixed	666518	0.983172	9.99999e-07	0	0.727918	0.0193633	0.281284	0.136551
DNDS	400	0.7	repulsion	167273	0.996168	9.99999e-07	0	0.828758	0.00768125	0.59363	0.0805391
DNDS	400	0.8	coupling	166801	0.991205	9.99999e-07	0	0.767748	0.0109889	0.462298	0.0972896
DNDS	400	0.8	mixed	666999	0.980541	9.99999e-07	0	0.657445	0.0213001	0.217902	0.146099
DNDS	400	0.8	repulsion	166200	0.992262	9.99999e-07	0	0.766562	0.0111892	0.461182	0.0972169
DNDS	400	0.9	coupling	167212	0.979822	9.99999e-07	0	0.744037	0.0106103	0.372361	0.1131
DNDS	400	0.9	mixed	666214	0.970798	9.99999e-07	0	0.58733	0.0204478	0.15655	0.16007
DNDS	400	0.9	repulsion	166574	0.982122	9.99999e-07	0	0.747293	0.00968669	0.375322	0.113061
DNDS	400	1	coupling	83359	0.660756	2e-06	0	0.686809	0.012264	0.281664	0.128742
DNDS	400	1	mixed	333832	0.968514	2e-06	0	0.47134	0.0216945	0.0899625	0.175923
DNDS	400	1	repulsion	82809	0.995423	2e-06	0	0.691849	0.0115539	0.284497	0.12861
DNDD	100	0	coupling	166783	0.97101	9.99999e-07	0	0.99525	0.00287822	0.779946	0.0620108
DNDD	100	0	mixed	666538	0.915787	9.99999e-07	0	0.758156	0.0483742	0.233191	0.16132
DNDD	100	0	repulsion	166679	0.973272	9.99999e-07	0	0.993998	0.00285015	0.779183	0.0621039
DNDD	100	0.1	coupling	166549	0.976403	9.99999e-07	0	0.97812	0.00279894	0.780458	0.060974
DNDD	100	0.1	mixed	666915	0.920728	9.99999e-07	0	0.753254	0.0448387	0.232845	0.160313
DNDD	100	0.1	repulsion	166536	0.97735	9.99999e-07	0	0.978009	0.00257801	0.779537	0.0611008
DNDD	100	0.2	coupling	166945	0.970511	9.99999e-07	0	0.98759	0.00285349	0.762554	0.0646897
DNDD	100	0.2	mixed	666599	0.915379	9.99999e-07	0	0.732825	0.0517884	0.217276	0.163149
DNDD	100	0.2	repulsion	166456	0.972203	9.99999e-07	0	0.987925	0.00280333	0.762597	0.064738
DNDD	100	0.3	coupling	166600	0.967929	9.99999e-07	0	0.965213	0.00572476	0.730429	0.0687018
DNDD	100	0.3	mixed	665733	0.916857	9.99999e-07	0	0.702911	0.0551969	0.200851	0.164535
DNDD	100	0.3	repulsion	167667	0.969165	9.99999e-07	0	0.967876	0.00553632	0.731577	0.0688617
DNDD	100	0.4	coupling	166797	0.970347	9.99999e-07	0	0.935958	0.00753883	0.685993	0.0742665
DNDD	100	0.4	mixed	666102	0.910758	9.99999e-07	0	0.671869	0.063576	0.180683	0.167932
DNDD	100	0.4	repulsion	167101	0.972274	9.99999e-07	0	0.936935	0.00733933	0.686301	0.0742611
DNDD	100	0.5	coupling	167025	0.962934	9.99999e-07	0	0.902651	0.0112501	0.623578	0.0822979
DNDD	100	0.5	mixed	666333	0.905532	9.99999e-07	0	0.626422	0.068813	0.156558	0.170623
DNDD	100	0.5	repulsion	166642	0.966989	9.99999e-07	0	0.902912	0.0112074	0.624081	0.08218
DNDD	100	0.6	coupling	166940	0.951929	9.99999e-07	0	0.882058	0.016627	0.561441	0.0913219
DNDD	100	0.6	mixed	667079	0.892573	9.99999e-07	0	0.58239	0.0806332	0.131296	0.175862
DNDD	100	0.6	repulsion	165981	0.958001	9.99999e-07	0	0.882147	0.0167448	0.562475	0.0912609
DNDD	100	0.7	coupling	166816	0.952079	9.99999e-07	0	0.825922	0.0240376	0.482634	0.10025
DNDD	100	0.7	mixed	666598	0.877844	9.99999e-07	0	0.511287	0.0968191	0.0978849	0.182178
DNDD	100	0.7	repulsion	166586	0.959522	9.99999e-07	0	0.820719	0.0248469	0.479705	0.100261
DNDD	100	0.8	coupling	167353	0.926431	9.99999e-07	0	0.764279	0.0342299	0.394457	0.111036
DNDD	100	0.8	mixed	666244	0.846724	9.99999e-07	0	0.416171	0.117769	0.0612881	0.191123
DNDD	100	0.8	repulsion	166403	0.945169	9.99999e-07	0	0.764076	0.0346484	0.394696	0.111066
DNDD	100	0.9	coupling	166060	0.889967	9.99999e-07	0	0.721627	0.0450514	0.335484	0.119051
DNDD	100	0.9	mixed	667166	0.810235	9.99999e-07	0	0.343434	0.133132	0.039708	0.198253
DNDD	100	0.9	repulsion	166774	0.936147	9.99999e-07	0	0.719923	0.0460636	0.33297	0.119473
DNDD	100	1	coupling	83638	0.641873	2e-06	0	0.63939	0.0686999	0.236354	0.1349
DNDD	100	1	mixed	332799	0.756412	2e-06	0	0.287532	0.133251	0.0270052	0.202487
DNDD	100	1	repulsion	83563	0.947584	2e-06	0	0.637096	0.0689869	0.232984	0.135625
DNDD	200	0	coupling	166783	0.992607	9.99999e-07	0	0.995469	0.00174647	0.875703	0.0439931
DNDD	200	0	mixed	666538	0.971951	9.99999e-07	0	0.892842	0.0250106	0.378476	0.134253
DNDD	200	0	repulsion	166679	0.993011	9.99999e-07	0	0.995233	0.00181867	0.876211	0.0439035
DNDD	200	0.1	coupling	166549	0.992927	9.99999e-07	0	0.994379	0.00196727	0.874891	0.0441964
DNDD	200	0.1	mixed	666915	0.974483	9.99999e-07	0	0.893522	0.0229416	0.379013	0.134104
DNDD	200	0.1	repulsion	166536	0.993047	9.99999e-07	0	0.995442	0.0018006	0.874823	0.0442356
DNDD	200	0.2	coupling	166945	0.990015	9.99999e-07	0	1.00035	0.00199689	0.860087	0.047361
DNDD	200	0.2	mixed	666599	0.972337	9.99999e-07	0	0.868578	0.0279558	0.356077	0.137007
DNDD	200	0.2	repulsion	166456	0.990538	9.99999e-07	0	1.0006	0.00176168	0.85959	0.0474955
DNDD	200	0.3	coupling	166600	0.990768	9.99999e-07	0	0.972731	0.00419288	0.826576	0.0522039
DNDD	200	0.3	mixed	665733	0.972047	9.99999e-07	0	0.835859	0.032703	0.328961	0.140093
DNDD	200	0.3	repulsion	167667	0.991072	9.99999e-07	0	0.972178	0.00430126	0.828161	0.0520149
DNDD	200	0.4	coupling	166797	0.987344	9.99999e-07	0	0.96028	0.00549601	0.772027	0.0611999
DNDD	200	0.4	mixed	666102	0.966334	9.99999e-07	0	0.786491	0.0416641	0.281228	0.147585
DNDD	200	0.4	repulsion	167101	0.987786	9.99999e-07	0	0.959457	0.00578207	0.770668	0.0613589
DNDD	200	0.5	coupling	167025	0.987092	9.99999e-07	0	0.921879	0.0107596	0.704991	0.0699804
DNDD	200	0.5	mixed	666333	0.959888	9.99999e-07	0	0.730481	0.0522784	0.233459	0.155329
DNDD	200	0.5	repulsion	166642	0.987662	9.99999e-07	0	0.924493	0.0104151	0.704811	0.0701636
DNDD	200	0.6	coupling	166940	0.98312	9.99999e-07	0	0.900732	0.01443	0.641541	0.0788713
DNDD	200	0.6	mixed	667079	0.949895	9.99999e-07	0	0.676592	0.0647318	0.190862	0.163541
DNDD	200	0.6	repulsion	165981	0.98398	9.99999e-07	0	0.90246	0.0142663	0.643474	0.0787955
DNDD	200	0.7	coupling	166816	0.981033	9.99999e-07	0	0.844481	0.0226989	0.547127	0.0900724
DNDD	200	0.7	mixed	666598	0.931798	9.99999e-07	0	0.577714	0.0887189	0.128847	0.176312
DNDD	200	0.7	repulsion	166586	0.982628	9.99999e-07	0	0.842988	0.0225007	0.54522	0.0903102
DNDD	200	0.8	coupling	167353	0.972214	9.99999e-07	0	0.798277	0.029232	0.46498	0.100406
DNDD	200	0.8	mixed	666244	0.899196	9.99999e-07	0	0.468898	0.115846	0.077004	0.190496
DNDD	200	0.8	repulsion	166403	0.977789	9.99999e-07	0	0.797785	0.029398	0.467662	0.0999088
DNDD	200	0.9	coupling	96308	0.949651	1.72413e-06	0	0.768815	0.040237	0.417818	0.106431
DNDD	200	0.9	mixed	387050	0.843421	1.72413e-06	0	0.376288	0.141483	0.0460685	0.20097
DNDD	200	0.9	repulsion	96642	0.963784	1.72413e-06	0	0.765833	0.0416343	0.414265	0.106775
DNDD	200	1	coupling	83696	0.640497	2e-06	0	0.618398	0.0720035	0.24117	0.12888
DNDD	200	1	mixed	333076	0.78568	2e-06	0	0.291342	0.142989	0.0267236	0.206212
DNDD	200	1	repulsion	83228	0.977724	2e-06	0	0.614937	0.0720544	0.237012	0.129487
DNDD	400	0	coupling	166783	0.998699	9.99999e-07	0	1.00176	-0.000329762	0.933559	0.0313482
DNDD	400	0	mixed	666538	0.994952	9.99999e-07	0	0.980021	0.0124384	0.532594	0.107727
DNDD	400	0	repulsion	166679	0.99868	9.99999e-07	0	1.00069	-6.43622e-05	0.933538	0.0313369
DNDD	400	0.1	coupling	166549	0.999105	9.99999e-07	0	0.993764	0.000608032	0.931052	0.0317852
DNDD	400	0.1	mixed	666915	0.994475	9.99999e-07	0	0.981941	0.0115859	0.532587	0.10786
DNDD	400	0.1	repulsion	166536	0.999087	9.99999e-07	0	0.99431	0.000537496	0.93087	0.0318322
DNDD	400	0.2	coupling	166945	0.998437	9.99999e-07	0	0.993081	0.000402016	0.913971	0.0357646
DNDD	400	0.2	mixed	666599	0.993639	9.99999e-07	0	0.950485	0.0157409	0.497005	0.112159
DNDD	400	0.2	repulsion	166456	0.998654	9.99999e-07	0	0.993311	0.000282049	0.914107	0.0357607
DNDD	400	0.3	coupling	166600	0.998565	9.99999e-07	0	0.979059	0.00217998	0.885433	0.0412628
DNDD	400	0.3	mixed	665733	0.992526	9.99999e-07	0	0.913599	0.0210288	0.455424	0.117235
DNDD	400	0.3	repulsion	167667	0.998604	9.99999e-07	0	0.978823	0.0022784	0.886238	0.0411913
DNDD	400	0.4	coupling	166797	0.99693	9.99999e-07	0	0.962268	0.00385621	0.828775	0.0512965
DNDD	400	0.4	mixed	666102	0.987566	9.99999e-07	0	0.862902	0.0309458	0.387516	0.127335
DNDD	400	0.4	repulsion	167101	0.997116	9.99999e-07	0	0.962321	0.00395007	0.828722	0.0512884
DNDD	400	0.5	coupling	167025	0.99709	9.99999e-07	0	0.926481	0.00762778	0.757659	0.0614879
DNDD	400	0.5	mixed	666333	0.981619	9.99999e-07	0	0.810481	0.040508	0.322424	0.137876
DNDD	400	0.5	repulsion	166642	0.997096	9.99999e-07	0	0.928727	0.00732964	0.758219	0.0615031
DNDD	400	0.6	coupling	166940	0.994741	9.99999e-07	0	0.898145	0.0124677	0.675544	0.0729144
DNDD	400	0.6	mixed	667079	0.972387	9.99999e-07	0	0.744579	0.0556566	0.247823	0.152282
DNDD	400	0.6	repulsion	165981	0.994698	9.99999e-07	0	0.899894	0.0123253	0.677095	0.072895
DNDD	400	0.7	coupling	166816	0.994821	9.99999e-07	0	0.853698	0.0186414	0.593174	0.0828848
DNDD	400	0.7	mixed	666598	0.958365	9.99999e-07	0	0.639537	0.0851013	0.16232	0.170521
DNDD	400	0.7	repulsion	166586	0.995036	9.99999e-07	0	0.851279	0.0187258	0.590014	0.0832387
DNDD	400	0.8	coupling	167353	0.990404	9.99999e-07	0	0.810531	0.0256704	0.506883	0.0937413
DNDD	400	0.8	mixed	666244	0.924391	9.99999e-07	0	0.502118	0.121116	0.0866431	0.191305
DNDD	400	0.8	repulsion	166403	0.991941	9.99999e-07	0	0.811273	0.0256767	0.509889	0.0933613
DNDD	400	0.9	coupling	166060	0.975894	9.99999e-07	0	0.778564	0.0356253	0.460456	0.0987911
DNDD	400	0.9	mixed	667166	0.855529	9.99999e-07	0	0.386596	0.150187	0.0468919	0.204595
DNDD	400	0.9	repulsion	166774	0.980477	9.99999e-07	0	0.776934	0.0360914	0.458432	0.0990116
DNDD	400	1	coupling	83269	0.674909	2e-06	0	0.656956	0.0623312	0.305213	0.116452
DNDD	400	1	mixed	332845	0.811765	2e-06	0	0.328899	0.137903	0.0331817	0.208236
DNDD	400	1	repulsion	83886	0.992681	2e-06	0	0.661191	0.061282	0.308247	0.116228
SSSS	100	0	coupling coupling	31158	0.95372	2.0202e-06	0	0.908535	0.0117296	0.840428	0.0458893
SSSS	100	0	coupling repulsion	92893	0.733295	2.0202e-06	0	1.00649	0.0155223	0.627553	0.0897641
SSSS	100	0	repulsion coupling	92894	0.73994	2.0202e-06	0	1.00237	0.0126006	0.620859	0.0908025
SSSS	100	0	repulsion repulsion	278055	0.934002	2.0202e-06	0	0.805034	0.0420904	0.380775	0.119
SSSS	100	0.1	coupling coupling	31227	0.95696	2.0202e-06	0	0.907488	0.0111382	0.848172	0.044688
SSSS	100	0.1	coupling repulsion	92558	0.738542	2.0202e-06	0	1.0053	0.0131951	0.628227	0.0897523
SSSS	100	0.1	repulsion coupling	92559	0.736244	2.0202e-06	0	1.00695	0.0133309	0.627975	0.0896997
SSSS	100	0.1	repulsion repulsion	278656	0.938702	2.0202e-06	0	0.797273	0.0434222	0.374481	0.119351
SSSS	100	0.2	coupling coupling	30953	0.951152	2.0202e-06	0	0.901663	0.0128197	0.835773	0.0461868
SSSS	100	0.2	coupling repulsion	92782	0.730875	2.0202e-06	0	0.997847	0.0159671	0.616783	0.0912161
SSSS	100	0.2	repulsion coupling	92782	0.721638	2.0202e-06	0	1.00321	0.0176281	0.620111	0.0909666
SSSS	100	0.2	repulsion repulsion	278483	0.932901	2.0202e-06	0	0.773252	0.0525062	0.344716	0.123576
SSSS	100	0.3	coupling coupling	30982	0.947808	2.0202e-06	0	0.913748	0.0121308	0.832737	0.0474712
SSSS	100	0.3	coupling repulsion	92680	0.701975	2.0202e-06	0	0.990965	0.0231276	0.606494	0.0929663
SSSS	100	0.3	repulsion coupling	92680	0.708567	2.0202e-06	0	0.993917	0.0210721	0.603403	0.0930732
SSSS	100	0.3	repulsion repulsion	278658	0.919765	2.0202e-06	0	0.742785	0.0632149	0.300099	0.13138
SSSS	100	0.4	coupling coupling	30827	0.954975	2.0202e-06	0	0.917397	0.0105167	0.849025	0.0447881
SSSS	100	0.4	coupling repulsion	92898	0.69501	2.0202e-06	0	0.975327	0.0265862	0.586883	0.0949649
SSSS	100	0.4	repulsion coupling	92899	0.704518	2.0202e-06	0	0.974372	0.0248894	0.589299	0.0940974
SSSS	100	0.4	repulsion repulsion	278376	0.913013	2.0202e-06	0	0.694998	0.0756254	0.256187	0.137272
SSSS	100	0.5	coupling coupling	30775	0.949634	2.0202e-06	0	0.906554	0.0119396	0.836345	0.046504
SSSS	100	0.5	coupling repulsion	92916	0.66826	2.0202e-06	0	0.932445	0.0383337	0.548425	0.0980709
SSSS	100	0.5	repulsion coupling	92917	0.667833	2.0202e-06	0	0.942838	0.0381773	0.556822	0.0974446
SSSS	100	0.5	repulsion repulsion	278392	0.897278	2.0202e-06	0	0.629211	0.0939843	0.197727	0.14688
SSSS	100	0.6	coupling coupling	31047	0.94853	2.0202e-06	0	0.902827	0.0126496	0.828053	0.0476758
SSSS	100	0.6	coupling repulsion	92775	0.641876	2.0202e-06	0	0.901333	0.0495551	0.516145	0.101091
SSSS	100	0.6	repulsion coupling	92775	0.642835	2.0202e-06	0	0.907191	0.0475929	0.525721	0.100099
SSSS	100	0.6	repulsion repulsion	278403	0.880393	2.0202e-06	0	0.58713	0.10639	0.163711	0.153684
SSSS	100	0.7	coupling coupling	30877	0.956051	2.0202e-06	0	0.910723	0.0115575	0.845883	0.0452425
SSSS	100	0.7	coupling repulsion	93108	0.614168	2.0202e-06	0	0.865582	0.0607997	0.486611	0.102831
SSSS	100	0.7	repulsion coupling	93108	0.617455	2.0202e-06	0	0.87458	0.0595168	0.494196	0.102383
SSSS	100	0.7	repulsion repulsion	277907	0.86339	2.0202e-06	0	0.540389	0.119542	0.13311	0.159926
SSSS	100	0.8	coupling coupling	31064	0.956123	2.0202e-06	0	0.910876	0.0120047	0.841663	0.0456583
SSSS	100	0.8	coupling repulsion	92623	0.573875	2.0202e-06	0	0.828916	0.0755472	0.457613	0.104463
SSSS	100	0.8	repulsion coupling	92624	0.564692	2.0202e-06	0	0.815118	0.0786336	0.446888	0.104775
SSSS	100	0.8	repulsion repulsion	278689	0.828386	2.0202e-06	0	0.487876	0.133044	0.103155	0.16699
SSSS	100	0.9	coupling coupling	30748	0.953786	2.0202e-06	0	0.913908	0.0108232	0.842972	0.0456162
SSSS	100	0.9	coupling repulsion	92822	0.532428	2.0202e-06	0	0.782529	0.0919275	0.421495	0.106084
SSSS	100	0.9	repulsion coupling	92822	0.534291	2.0202e-06	0	0.783191	0.0887305	0.424248	0.105946
SSSS	100	0.9	repulsion repulsion	278608	0.805074	2.0202e-06	0	0.47325	0.137972	0.0931082	0.171174
SSSS	100	1	coupling coupling	15493	0.956948	4.04039e-06	0	0.912792	0.011823	0.837828	0.0463671
SSSS	100	1	coupling repulsion	46724	0.497196	4.04039e-06	0	0.742298	0.103527	0.395744	0.106166
SSSS	100	1	repulsion coupling	46176	0.50955	4.04039e-06	0	0.741191	0.0995202	0.398077	0.105598
SSSS	100	1	repulsion repulsion	139107	0.771485	4.04039e-06	0	0.445569	0.143247	0.0809272	0.174165
SSSS	200	0	coupling coupling	31158	0.980101	2.0202e-06	0	0.958135	0.00541723	0.929279	0.0306387
SSSS	200	0	coupling repulsion	92893	0.799339	2.0202e-06	0	1.06355	0.00156723	0.753682	0.070388
SSSS	200	0	repulsion coupling	92894	0.800062	2.0202e-06	0	1.06411	0.000637374	0.755431	0.0701864
SSSS	200	0	repulsion repulsion	278055	0.969966	2.0202e-06	0	0.909183	0.0202561	0.570597	0.0914245
SSSS	200	0.1	coupling coupling	31227	0.974317	2.0202e-06	0	0.949126	0.00658104	0.922016	0.0321274
SSSS	200	0.1	coupling repulsion	92558	0.799023	2.0202e-06	0	1.06138	0.000570072	0.757003	0.0697895
SSSS	200	0.1	repulsion coupling	92559	0.794434	2.0202e-06	0	1.07118	0.00210204	0.758797	0.0698972
SSSS	200	0.1	repulsion repulsion	278656	0.968811	2.0202e-06	0	0.901174	0.0233905	0.553151	0.0938171
SSSS	200	0.2	coupling coupling	30953	0.972571	2.0202e-06	0	0.948753	0.00706148	0.91675	0.0330382
SSSS	200	0.2	coupling repulsion	92782	0.786025	2.0202e-06	0	1.06182	0.00324601	0.745758	0.0719002
SSSS	200	0.2	repulsion coupling	92782	0.779656	2.0202e-06	0	1.06873	0.00356109	0.747841	0.0718946
SSSS	200	0.2	repulsion repulsion	278483	0.966037	2.0202e-06	0	0.875958	0.0315013	0.503666	0.100792
SSSS	200	0.3	coupling coupling	30982	0.97576	2.0202e-06	0	0.946706	0.00727472	0.921026	0.0321352
SSSS	200	0.3	coupling repulsion	92680	0.78115	2.0202e-06	0	1.04223	0.00758406	0.728767	0.0740532
SSSS	200	0.3	repulsion coupling	92680	0.769508	2.0202e-06	0	1.05543	0.00789616	0.729844	0.0741694
SSSS	200	0.3	repulsion repulsion	278658	0.961785	2.0202e-06	0	0.821078	0.0470013	0.418288	0.112145
SSSS	200	0.4	coupling coupling	30827	0.975184	2.0202e-06	0	0.95397	0.00613736	0.924365	0.0315927
SSSS	200	0.4	coupling repulsion	92898	0.754957	2.0202e-06	0	1.03842	0.0126558	0.705302	0.077898
SSSS	200	0.4	repulsion coupling	92899	0.745186	2.0202e-06	0	1.04589	0.0146017	0.707164	0.0778566
SSSS	200	0.4	repulsion repulsion	278376	0.952191	2.0202e-06	0	0.771772	0.0630048	0.345287	0.123189
SSSS	200	0.5	coupling coupling	30775	0.977742	2.0202e-06	0	0.958924	0.00532001	0.925681	0.0315086
SSSS	200	0.5	coupling repulsion	92916	0.713806	2.0202e-06	0	1.01258	0.0259689	0.665189	0.0832658
SSSS	200	0.5	repulsion coupling	92917	0.716629	2.0202e-06	0	1.02317	0.0229364	0.678434	0.0816055
SSSS	200	0.5	repulsion repulsion	278392	0.938802	2.0202e-06	0	0.702677	0.0842357	0.259223	0.137658
SSSS	200	0.6	coupling coupling	31047	0.974168	2.0202e-06	0	0.952518	0.00680931	0.917474	0.0331052
SSSS	200	0.6	coupling repulsion	92775	0.687728	2.0202e-06	0	0.979886	0.036473	0.630762	0.0868465
SSSS	200	0.6	repulsion coupling	92775	0.677575	2.0202e-06	0	0.987599	0.0365143	0.636947	0.0866173
SSSS	200	0.6	repulsion repulsion	278403	0.922824	2.0202e-06	0	0.644565	0.102119	0.201694	0.148512
SSSS	200	0.7	coupling coupling	30877	0.977945	2.0202e-06	0	0.951817	0.00559959	0.930586	0.0302544
SSSS	200	0.7	coupling repulsion	93108	0.636594	2.0202e-06	0	0.934847	0.0525285	0.57919	0.0921628
SSSS	200	0.7	repulsion coupling	93108	0.637002	2.0202e-06	0	0.93434	0.0543374	0.582758	0.0914839
SSSS	200	0.7	repulsion repulsion	277907	0.900787	2.0202e-06	0	0.581857	0.119237	0.151666	0.159586
SSSS	200	0.8	coupling coupling	31064	0.976468	2.0202e-06	0	0.950952	0.00642087	0.923703	0.0315852
SSSS	200	0.8	coupling repulsion	92623	0.586053	2.0202e-06	0	0.880292	0.0734409	0.533282	0.0953286
SSSS	200	0.8	repulsion coupling	92624	0.587655	2.0202e-06	0	0.876163	0.0727682	0.529522	0.0954205
SSSS	200	0.8	repulsion repulsion	278689	0.865416	2.0202e-06	0	0.526677	0.135596	0.115405	0.169267
SSSS	200	0.9	coupling coupling	17894	0.976808	3.48309e-06	0	0.956929	0.00607309	0.9216	0.0323322
SSSS	200	0.9	coupling repulsion	53847	0.535777	3.48309e-06	0	0.827784	0.0920054	0.490689	0.0979758
SSSS	200	0.9	repulsion coupling	53848	0.537123	3.48309e-06	0	0.820613	0.0926851	0.482449	0.0984685
SSSS	200	0.9	repulsion repulsion	161511	0.824111	3.48309e-06	0	0.505045	0.142111	0.100697	0.174789
SSSS	200	1	coupling coupling	15669	0.977854	4.04039e-06	0	0.949304	0.00714003	0.92596	0.0312647
SSSS	200	1	coupling repulsion	46401	0.490981	4.04039e-06	0	0.750105	0.114416	0.434034	0.0990664
SSSS	200	1	repulsion coupling	46458	0.490852	4.04039e-06	0	0.748708	0.113167	0.433563	0.0995651
SSSS	200	1	repulsion repulsion	138972	0.779042	4.04039e-06	0	0.455814	0.153271	0.0787409	0.180458
SSSS	400	0	coupling coupling	31158	0.988061	2.0202e-06	0	0.977582	0.00290868	0.963258	0.0221312
SSSS	400	0	coupling repulsion	92893	0.854036	2.0202e-06	0	1.08239	-0.0058963	0.844343	0.0538016
SSSS	400	0	repulsion coupling	92894	0.858925	2.0202e-06	0	1.0736	-0.00657316	0.84321	0.0536659
SSSS	400	0	repulsion repulsion	278055	0.987815	2.0202e-06	0	0.961077	0.00959788	0.730492	0.0676674
SSSS	400	0.1	coupling coupling	31227	0.987607	2.0202e-06	0	0.977629	0.00311909	0.963853	0.0220355
SSSS	400	0.1	coupling repulsion	92558	0.8573	2.0202e-06	0	1.07634	-0.00602689	0.845102	0.0534792
SSSS	400	0.1	repulsion coupling	92559	0.85473	2.0202e-06	0	1.08084	-0.00544305	0.844442	0.0536902
SSSS	400	0.1	repulsion repulsion	278656	0.98847	2.0202e-06	0	0.952772	0.0129552	0.707508	0.0709569
SSSS	400	0.2	coupling coupling	30953	0.987659	2.0202e-06	0	0.974195	0.0037081	0.96165	0.0224811
SSSS	400	0.2	coupling repulsion	92782	0.847352	2.0202e-06	0	1.07761	-0.0046242	0.837746	0.0549993
SSSS	400	0.2	repulsion coupling	92782	0.843116	2.0202e-06	0	1.08048	-0.00405169	0.836334	0.0553738
SSSS	400	0.2	repulsion repulsion	278483	0.98601	2.0202e-06	0	0.915666	0.023617	0.623931	0.0824008
SSSS	400	0.3	coupling coupling	30982	0.987767	2.0202e-06	0	0.978063	0.00332752	0.963511	0.0220637
SSSS	400	0.3	coupling repulsion	92680	0.832898	2.0202e-06	0	1.07508	-0.00157589	0.823919	0.0578846
SSSS	400	0.3	repulsion coupling	92680	0.825734	2.0202e-06	0	1.08139	-0.00141815	0.820712	0.0583804
SSSS	400	0.3	repulsion repulsion	278658	0.983395	2.0202e-06	0	0.866781	0.0393065	0.512834	0.097845
SSSS	400	0.4	coupling coupling	30827	0.988289	2.0202e-06	0	0.982371	0.00253773	0.964507	0.0218177
SSSS	400	0.4	coupling repulsion	92898	0.815034	2.0202e-06	0	1.07495	0.000847117	0.804837	0.0614309
SSSS	400	0.4	repulsion coupling	92899	0.805671	2.0202e-06	0	1.08351	0.00180454	0.804655	0.0617572
SSSS	400	0.4	repulsion repulsion	278376	0.977667	2.0202e-06	0	0.816062	0.0559733	0.416408	0.111987
SSSS	400	0.5	coupling coupling	30775	0.990024	2.0202e-06	0	0.981056	0.00276474	0.965007	0.0216643
SSSS	400	0.5	coupling repulsion	92916	0.775518	2.0202e-06	0	1.06465	0.0105071	0.769745	0.0674916
SSSS	400	0.5	repulsion coupling	92917	0.78201	2.0202e-06	0	1.06168	0.00845505	0.772782	0.0666924
SSSS	400	0.5	repulsion repulsion	278392	0.969004	2.0202e-06	0	0.747056	0.0769558	0.311759	0.128633
SSSS	400	0.6	coupling coupling	31047	0.989596	2.0202e-06	0	0.980428	0.00298698	0.964491	0.0218002
SSSS	400	0.6	coupling repulsion	92775	0.736933	2.0202e-06	0	1.03609	0.0216836	0.723466	0.0742025
SSSS	400	0.6	repulsion coupling	92775	0.731221	2.0202e-06	0	1.0406	0.0216492	0.726227	0.0742226
SSSS	400	0.6	repulsion repulsion	278403	0.954498	2.0202e-06	0	0.678936	0.0982071	0.228645	0.144422
SSSS	400	0.7	coupling coupling	30877	0.989993	2.0202e-06	0	0.978319	0.00238934	0.967619	0.0208288
SSSS	400	0.7	coupling repulsion	93108	0.683207	2.0202e-06	0	0.995587	0.0391176	0.664871	0.0817522
SSSS	400	0.7	repulsion coupling	93108	0.685634	2.0202e-06	0	0.996494	0.038148	0.668147	0.0812647
SSSS	400	0.7	repulsion repulsion	277907	0.935036	2.0202e-06	0	0.616874	0.116801	0.170115	0.158006
SSSS	400	0.8	coupling coupling	31064	0.988604	2.0202e-06	0	0.974383	0.00362089	0.963375	0.0219564
SSSS	400	0.8	coupling repulsion	92623	0.611803	2.0202e-06	0	0.927336	0.0655763	0.595514	0.0884689
SSSS	400	0.8	repulsion coupling	92624	0.611278	2.0202e-06	0	0.918812	0.0661512	0.587385	0.0889747
SSSS	400	0.8	repulsion repulsion	278689	0.897441	2.0202e-06	0	0.55142	0.137168	0.123239	0.170733
SSSS	400	0.9	coupling coupling	30748	0.987219	2.0202e-06	0	0.980383	0.00332277	0.962292	0.0224436
SSSS	400	0.9	coupling repulsion	92822	0.533096	2.0202e-06	0	0.849705	0.0953698	0.524273	0.0936621
SSSS	400	0.9	repulsion coupling	92822	0.537405	2.0202e-06	0	0.84928	0.0940552	0.527001	0.0934298
SSSS	400	0.9	repulsion repulsion	278608	0.844854	2.0202e-06	0	0.518198	0.148625	0.100413	0.179757
SSSS	400	1	coupling coupling	15325	0.989821	4.04039e-06	0	0.980554	0.00295875	0.966996	0.0209521
SSSS	400	1	coupling repulsion	46359	0.461572	4.04039e-06	0	0.755061	0.125361	0.457837	0.095252
SSSS	400	1	repulsion coupling	46495	0.462222	4.04039e-06	0	0.759214	0.124493	0.461848	0.094938
SSSS	400	1	repulsion repulsion	139321	0.780938	4.04039e-06	0	0.479099	0.156417	0.0822861	0.185457
SSST	100	0	coupling coupling	187169	0.96626	9.99999e-07	0	0.908344	0.011852	0.667796	0.0751989
SSST	100	0	coupling repulsion	62926	0.450434	9.99999e-07	0	0.570453	0.0050382	0.174229	0.145198
SSST	100	0	repulsion coupling	563217	0.431755	9.99999e-07	0	0.35391	0.234038	0.0446764	0.192167
SSST	100	0	repulsion repulsion	186688	0.966918	9.99999e-07	0	0.908963	0.0111253	0.668765	0.0749568
SSST	100	0.1	coupling coupling	187802	0.969367	9.99999e-07	0	0.897848	0.0120939	0.670565	0.0738171
SSST	100	0.1	coupling repulsion	62255	0.45243	9.99999e-07	0	0.554164	0.00534919	0.168021	0.144567
SSST	100	0.1	repulsion coupling	561833	0.432196	9.99999e-07	0	0.351352	0.233304	0.0437856	0.192661
SSST	100	0.1	repulsion repulsion	188110	0.968045	9.99999e-07	0	0.904228	0.0125441	0.667073	0.0749934
SSST	100	0.2	coupling coupling	187228	0.966378	9.99999e-07	0	0.898329	0.0153647	0.654704	0.0765624
SSST	100	0.2	coupling repulsion	62789	0.449569	9.99999e-07	0	0.598484	0.00123277	0.189523	0.144846
SSST	100	0.2	repulsion coupling	562509	0.411956	9.99999e-07	0	0.343815	0.23678	0.0433696	0.189491
SSST	100	0.2	repulsion repulsion	187474	0.965553	9.99999e-07	0	0.888291	0.0164919	0.645134	0.0773241
SSST	100	0.3	coupling coupling	187705	0.961882	9.99999e-07	0	0.878735	0.019851	0.61761	0.081065
SSST	100	0.3	coupling repulsion	62369	0.446616	9.99999e-07	0	0.614587	-0.000527744	0.197985	0.145152
SSST	100	0.3	repulsion coupling	562921	0.387713	9.99999e-07	0	0.322031	0.242215	0.0398815	0.185463
SSST	100	0.3	repulsion repulsion	187005	0.959343	9.99999e-07	0	0.889077	0.0189454	0.62155	0.0813774
SSST	100	0.4	coupling coupling	187113	0.963637	9.99999e-07	0	0.864797	0.0230408	0.601026	0.0825377
SSST	100	0.4	coupling repulsion	63108	0.447455	9.99999e-07	0	0.584142	0.00317428	0.181541	0.145773
SSST	100	0.4	repulsion coupling	562573	0.359201	9.99999e-07	0	0.295938	0.24933	0.0356047	0.180642
SSST	100	0.4	repulsion repulsion	187206	0.962656	9.99999e-07	0	0.881079	0.0211446	0.615848	0.0818409
SSST	100	0.5	coupling coupling	187724	0.959377	9.99999e-07	0	0.83024	0.0313826	0.551895	0.0877321
SSST	100	0.5	coupling repulsion	62633	0.445324	9.99999e-07	0	0.574313	0.00340629	0.177055	0.145317
SSST	100	0.5	repulsion coupling	561900	0.323641	9.99999e-07	0	0.238987	0.262759	0.02537	0.173848
SSST	100	0.5	repulsion repulsion	187743	0.957964	9.99999e-07	0	0.833954	0.0321211	0.551214	0.0882627
SSST	100	0.6	coupling coupling	187609	0.954538	9.99999e-07	0	0.811829	0.0384526	0.512425	0.0929404
SSST	100	0.6	coupling repulsion	62531	0.451424	9.99999e-07	0	0.595581	0.0022838	0.189474	0.144884
SSST	100	0.6	repulsion coupling	562251	0.290804	9.99999e-07	0	0.224306	0.266777	0.0242003	0.167057
SSST	100	0.6	repulsion repulsion	187609	0.954363	9.99999e-07	0	0.807218	0.0381926	0.510749	0.0927103
SSST	100	0.7	coupling coupling	187508	0.958855	9.99999e-07	0	0.784698	0.0453148	0.489176	0.0941655
SSST	100	0.7	coupling repulsion	62281	0.44646	9.99999e-07	0	0.563877	0.00514588	0.171351	0.145305
SSST	100	0.7	repulsion coupling	562280	0.266358	9.99999e-07	0	0.20172	0.270802	0.0207811	0.162399
SSST	100	0.7	repulsion repulsion	187931	0.953749	9.99999e-07	0	0.782582	0.0453312	0.477661	0.096111
SSST	100	0.8	coupling coupling	187443	0.951158	9.99999e-07	0	0.746029	0.054582	0.428845	0.100977
SSST	100	0.8	coupling repulsion	62516	0.447166	9.99999e-07	0	0.568212	0.00518162	0.17397	0.145461
SSST	100	0.8	repulsion coupling	561961	0.24012	9.99999e-07	0	0.229306	0.258391	0.0280713	0.158297
SSST	100	0.8	repulsion repulsion	188080	0.949038	9.99999e-07	0	0.744819	0.0562733	0.419166	0.102913
SSST	100	0.9	coupling coupling	187599	0.947921	9.99999e-07	0	0.723805	0.0627345	0.390526	0.106073
SSST	100	0.9	coupling repulsion	62778	0.455271	9.99999e-07	0	0.594429	0.00244783	0.187863	0.144966
SSST	100	0.9	repulsion coupling	561991	0.225632	9.99999e-07	0	0.264139	0.246881	0.0376007	0.156817
SSST	100	0.9	repulsion repulsion	187632	0.94793	9.99999e-07	0	0.72085	0.0625918	0.390006	0.105775
SSST	100	1	coupling coupling	93480	0.942597	2e-06	0	0.690569	0.0707137	0.343282	0.112158
SSST	100	1	coupling repulsion	31640	0.449937	2e-06	0	0.588464	0.00255503	0.187797	0.144011
SSST	100	1	repulsion coupling	281085	0.20523	2e-06	0	0.311832	0.229195	0.0519339	0.156266
SSST	100	1	repulsion repulsion	93795	0.941159	2e-06	0	0.691038	0.0686646	0.346768	0.111225
SSST	200	0	coupling coupling	187169	0.988823	0	0	0.969952	0.00436004	0.837886	0.0500782
SSST	200	0	coupling repulsion	62926	0.448034	0	0	0.583456	2.33603e-05	0.177298	0.146942
SSST	200	0	repulsion coupling	563217	0.479638	0	0	0.441701	0.244381	0.0727354	0.185186
SSST	200	0	repulsion repulsion	186688	0.988183	0	0	0.970965	0.0040764	0.838898	0.0498579
SSST	200	0.1	coupling coupling	187802	0.987961	0	0	0.96687	0.00485001	0.833908	0.0506143
SSST	200	0.1	coupling repulsion	62255	0.447418	0	0	0.603418	-0.00283577	0.187114	0.147448
SSST	200	0.1	repulsion coupling	561833	0.47114	0	0	0.442212	0.243541	0.0732396	0.18458
SSST	200	0.1	repulsion repulsion	188110	0.988411	0	0	0.969522	0.00546571	0.835022	0.0505917
SSST	200	0.2	coupling coupling	187228	0.986268	0	0	0.961094	0.0078173	0.812326	0.0542139
SSST	200	0.2	coupling repulsion	62789	0.448422	0	0	0.601053	-0.00192932	0.186569	0.146882
SSST	200	0.2	repulsion coupling	562509	0.441764	0	0	0.416604	0.250595	0.0674187	0.18183
SSST	200	0.2	repulsion repulsion	187474	0.986494	0	0	0.955908	0.00818748	0.812694	0.0538619
SSST	200	0.3	coupling coupling	187705	0.987992	0	0	0.939254	0.0119578	0.79046	0.0566965
SSST	200	0.3	coupling repulsion	62369	0.448492	0	0	0.577992	7.63196e-05	0.177166	0.146167
SSST	200	0.3	repulsion coupling	562921	0.396668	0	0	0.377984	0.261954	0.0597957	0.175928
SSST	200	0.3	repulsion repulsion	187005	0.986631	0	0	0.943874	0.0115823	0.786376	0.0577062
SSST	200	0.4	coupling coupling	187113	0.983732	0	0	0.930973	0.0162851	0.748569	0.0632037
SSST	200	0.4	coupling repulsion	63108	0.447122	0	0	0.592041	-0.00116539	0.182346	0.147345
SSST	200	0.4	repulsion coupling	562573	0.356507	0	0	0.330761	0.272776	0.0492767	0.170399
SSST	200	0.4	repulsion repulsion	187206	0.984546	0	0	0.932414	0.0157312	0.759056	0.0617834
SSST	200	0.5	coupling coupling	187724	0.984477	0	0	0.905238	0.0239197	0.710016	0.0678436
SSST	200	0.5	coupling repulsion	62633	0.443887	0	0	0.591957	-0.00119782	0.180346	0.148111
SSST	200	0.5	repulsion coupling	561900	0.30288	0	0	0.272788	0.28877	0.0388224	0.159305
SSST	200	0.5	repulsion repulsion	187743	0.983877	0	0	0.901926	0.0243806	0.707991	0.0679409
SSST	200	0.6	coupling coupling	187609	0.982405	0	0	0.880221	0.0316492	0.666817	0.0730238
SSST	200	0.6	coupling repulsion	62531	0.448306	0	0	0.60651	-0.00244175	0.190234	0.147178
SSST	200	0.6	repulsion coupling	562251	0.265801	0	0	0.245879	0.294481	0.0347667	0.151955
SSST	200	0.6	repulsion repulsion	187609	0.980235	0	0	0.880155	0.0312254	0.656199	0.0747602
SSST	200	0.7	coupling coupling	187508	0.982923	0	0	0.846667	0.0394974	0.61612	0.0784811
SSST	200	0.7	coupling repulsion	62281	0.450282	0	0	0.580536	8.08901e-05	0.177445	0.146465
SSST	200	0.7	repulsion coupling	562280	0.240789	0	0	0.246658	0.28951	0.0368701	0.147856
SSST	200	0.7	repulsion repulsion	187931	0.982366	0	0	0.847356	0.0391674	0.618896	0.0780919
SSST	200	0.8	coupling coupling	187443	0.980677	0	0	0.819334	0.0470102	0.56335	0.0846019
SSST	200	0.8	coupling repulsion	62516	0.449469	0	0	0.582142	0.000334388	0.17847	0.146735
SSST	200	0.8	repulsion coupling	561961	0.219268	0	0	0.276752	0.276215	0.0472097	0.145865
SSST	200	0.8	repulsion repulsion	188080	0.978546	0	0	0.816789	0.0486147	0.552364	0.0863075
SSST	200	0.9	coupling coupling	187599	0.974867	0	0	0.790929	0.0571042	0.503508	0.0921346
SSST	200	0.9	coupling repulsion	62778	0.450476	0	0	0.609065	-0.00222691	0.191326	0.14687
SSST	200	0.9	repulsion coupling	561991	0.203886	0	0	0.30835	0.262033	0.0579348	0.145914
SSST	200	0.9	repulsion repulsion	187632	0.976331	0	0	0.794246	0.0566157	0.509124	0.091504
SSST	200	1	coupling coupling	93577	0.976298	2e-06	0	0.751344	0.0671824	0.452066	0.0971559
SSST	200	1	coupling repulsion	31422	0.443925	2e-06	0	0.582387	-0.000494013	0.178371	0.146904
SSST	200	1	repulsion coupling	281296	0.192228	2e-06	0	0.355117	0.242404	0.0727924	0.148735
SSST	200	1	repulsion repulsion	93705	0.973673	2e-06	0	0.756961	0.0650117	0.451266	0.0977339
SSST	400	0	coupling coupling	187169	0.997195	0	0	0.997472	4.58907e-05	0.928878	0.0323969
SSST	400	0	coupling repulsion	62926	0.446032	0	0	0.671712	-0.0131893	0.210845	0.151934
SSST	400	0	repulsion coupling	563217	0.533306	0	0	0.471737	0.286861	0.099797	0.166366
SSST	400	0	repulsion repulsion	186688	0.996738	0	0	0.996795	-0.000117149	0.928091	0.0325115
SSST	400	0.1	coupling coupling	187802	0.997354	0	0	0.993993	0.000714115	0.927911	0.0324978
SSST	400	0.1	coupling repulsion	62255	0.443739	0	0	0.685294	-0.0158539	0.218782	0.151816
SSST	400	0.1	repulsion coupling	561833	0.515666	0	0	0.481206	0.283597	0.10398	0.165752
SSST	400	0.1	repulsion repulsion	188110	0.997044	0	0	0.997083	0.00106026	0.926255	0.0330286
SSST	400	0.2	coupling coupling	187228	0.997068	0	0	0.983738	0.00370973	0.907616	0.0368327
SSST	400	0.2	coupling repulsion	62789	0.446814	0	0	0.668569	-0.0129971	0.210267	0.151641
SSST	400	0.2	repulsion coupling	562509	0.463584	0	0	0.459902	0.287049	0.0995727	0.162297
SSST	400	0.2	repulsion repulsion	187474	0.996538	0	0	0.986083	0.00344698	0.907597	0.0369286
SSST	400	0.3	coupling coupling	187705	0.996931	0	0	0.97107	0.00763295	0.880234	0.041995
SSST	400	0.3	coupling repulsion	62369	0.445526	0	0	0.674205	-0.0139941	0.213902	0.151666
SSST	400	0.3	repulsion coupling	562921	0.390772	0	0	0.423637	0.294698	0.0933549	0.154965
SSST	400	0.3	repulsion repulsion	187005	0.996594	0	0	0.976779	0.00695144	0.879915	0.0423272
SSST	400	0.4	coupling coupling	187113	0.995682	0	0	0.964225	0.01136	0.846932	0.0480185
SSST	400	0.4	coupling repulsion	63108	0.444286	0	0	0.698152	-0.0166357	0.224365	0.152563
SSST	400	0.4	repulsion coupling	562573	0.332103	0	0	0.359306	0.309457	0.0766622	0.146253
SSST	400	0.4	repulsion repulsion	187206	0.995919	0	0	0.961873	0.0114365	0.848352	0.0478287
SSST	400	0.5	coupling coupling	187724	0.995648	0	0	0.936003	0.0185987	0.800943	0.0547216
SSST	400	0.5	coupling repulsion	62633	0.439816	0	0	0.677856	-0.0144352	0.212688	0.153066
SSST	400	0.5	repulsion coupling	561900	0.277918	0	0	0.304367	0.319711	0.0638659	0.136766
SSST	400	0.5	repulsion repulsion	187743	0.995686	0	0	0.936952	0.0188213	0.802147	0.0545805
SSST	400	0.6	coupling coupling	187609	0.994974	0	0	0.913476	0.0263742	0.754413	0.0611689
SSST	400	0.6	coupling repulsion	62531	0.446594	0	0	0.673955	-0.0136837	0.214694	0.151605
SSST	400	0.6	repulsion coupling	562251	0.239944	0	0	0.284775	0.318875	0.0605974	0.131511
SSST	400	0.6	repulsion repulsion	187609	0.994499	0	0	0.914848	0.0260192	0.748298	0.0622631
SSST	400	0.7	coupling coupling	187508	0.99536	0	0	0.880706	0.0343594	0.69902	0.0678645
SSST	400	0.7	coupling repulsion	62281	0.447119	0	0	0.686098	-0.0151833	0.218929	0.151858
SSST	400	0.7	repulsion coupling	562280	0.217093	0	0	0.303082	0.30751	0.0691403	0.130431
SSST	400	0.7	repulsion repulsion	187931	0.995057	0	0	0.888526	0.0330946	0.706337	0.0672847
SSST	400	0.8	coupling coupling	187443	0.993886	0	0	0.856529	0.0422695	0.643743	0.0747324
SSST	400	0.8	coupling repulsion	62516	0.447134	0	0	0.658819	-0.0118472	0.207347	0.151334
SSST	400	0.8	repulsion coupling	561961	0.199653	0	0	0.323527	0.292962	0.075486	0.132836
SSST	400	0.8	repulsion repulsion	188080	0.993684	0	0	0.857333	0.0430256	0.640114	0.0754557
SSST	400	0.9	coupling coupling	187599	0.992074	0	0	0.838699	0.050741	0.590641	0.0819087
SSST	400	0.9	coupling repulsion	62778	0.448852	0	0	0.701372	-0.0162276	0.22716	0.15174
SSST	400	0.9	repulsion coupling	561991	0.188453	0	0	0.360717	0.27584	0.0886737	0.135704
SSST	400	0.9	repulsion repulsion	187632	0.993183	0	0	0.834075	0.0512493	0.590454	0.0815031
SSST	400	1	coupling coupling	93795	0.991876	2e-06	0	0.797653	0.0614528	0.527323	0.0885466
SSST	400	1	coupling repulsion	31264	0.44636	2e-06	0	0.661991	-0.012664	0.208101	0.151543
SSST	400	1	repulsion coupling	281265	0.182422	2e-06	0	0.393698	0.256355	0.095377	0.1422
SSST	400	1	repulsion repulsion	93676	0.991364	2e-06	0	0.797257	0.0611872	0.528808	0.0884892
SSSD	100	0	coupling coupling	125241	0.912137	9.99999e-07	0	0.798955	0.0238415	0.650888	0.0686097
SSSD	100	0	coupling repulsion	124514	0.73048	9.99999e-07	0	0.856268	0.0172462	0.54281	0.0922679
SSSD	100	0	repulsion coupling	374966	0.611234	9.99999e-07	0	0.773139	0.0492561	0.334252	0.127998
SSSD	100	0	repulsion repulsion	375279	0.934926	9.99999e-07	0	0.86185	0.0170135	0.57096	0.0876851
SSSD	100	0.1	coupling coupling	125394	0.916073	9.99999e-07	0	0.796221	0.0234856	0.652653	0.0681893
SSSD	100	0.1	coupling repulsion	125173	0.735989	9.99999e-07	0	0.864415	0.0157589	0.554168	0.0909382
SSSD	100	0.1	repulsion coupling	373986	0.609977	9.99999e-07	0	0.770572	0.0513902	0.33106	0.128518
SSSD	100	0.1	repulsion repulsion	375447	0.93712	9.99999e-07	0	0.856649	0.0186932	0.56937	0.0874184
SSSD	100	0.2	coupling coupling	125103	0.913024	9.99999e-07	0	0.793807	0.0247048	0.642399	0.0694459
SSSD	100	0.2	coupling repulsion	124842	0.722697	9.99999e-07	0	0.864635	0.016963	0.549827	0.0920016
SSSD	100	0.2	repulsion coupling	375543	0.599918	9.99999e-07	0	0.748299	0.0568556	0.312511	0.130065
SSSD	100	0.2	repulsion repulsion	374512	0.934373	9.99999e-07	0	0.84493	0.022315	0.552268	0.0893344
SSSD	100	0.3	coupling coupling	124695	0.904142	9.99999e-07	0	0.794954	0.0248414	0.633659	0.0708743
SSSD	100	0.3	coupling repulsion	125122	0.710419	9.99999e-07	0	0.85981	0.0179735	0.538724	0.093223
SSSD	100	0.3	repulsion coupling	374459	0.576026	9.99999e-07	0	0.751831	0.0601789	0.315202	0.130074
SSSD	100	0.3	repulsion repulsion	375724	0.924987	9.99999e-07	0	0.836843	0.0270751	0.529841	0.0925293
SSSD	100	0.4	coupling coupling	124863	0.908972	9.99999e-07	0	0.801392	0.0224989	0.652082	0.0686864
SSSD	100	0.4	coupling repulsion	125038	0.694589	9.99999e-07	0	0.851228	0.017379	0.534927	0.093117
SSSD	100	0.4	repulsion coupling	374062	0.554542	9.99999e-07	0	0.727991	0.064979	0.296196	0.131563
SSSD	100	0.4	repulsion repulsion	376037	0.922731	9.99999e-07	0	0.80737	0.0332379	0.493141	0.0961263
SSSD	100	0.5	coupling coupling	124815	0.904811	9.99999e-07	0	0.789632	0.023901	0.635013	0.0703221
SSSD	100	0.5	coupling repulsion	124495	0.673135	9.99999e-07	0	0.844939	0.019641	0.520543	0.0949601
SSSD	100	0.5	repulsion coupling	374654	0.512225	9.99999e-07	0	0.666193	0.0810124	0.25445	0.133747
SSSD	100	0.5	repulsion repulsion	376036	0.91312	9.99999e-07	0	0.753145	0.0463721	0.422212	0.103451
SSSD	100	0.6	coupling coupling	125306	0.90295	9.99999e-07	0	0.790732	0.024205	0.628963	0.0713547
SSSD	100	0.6	coupling repulsion	125221	0.643327	9.99999e-07	0	0.832535	0.0238283	0.504149	0.0968874
SSSD	100	0.6	repulsion coupling	374468	0.472366	9.99999e-07	0	0.625005	0.0901479	0.227736	0.135076
SSSD	100	0.6	repulsion repulsion	375005	0.903215	9.99999e-07	0	0.718705	0.0557226	0.372569	0.109363
SSSD	100	0.7	coupling coupling	125957	0.906794	9.99999e-07	0	0.781448	0.02441	0.628106	0.0705552
SSSD	100	0.7	coupling repulsion	124885	0.596629	9.99999e-07	0	0.792888	0.0310137	0.469907	0.0987163
SSSD	100	0.7	repulsion coupling	374331	0.42444	9.99999e-07	0	0.58514	0.100569	0.203982	0.135624
SSSD	100	0.7	repulsion repulsion	374827	0.893594	9.99999e-07	0	0.67282	0.0659371	0.317322	0.115838
SSSD	100	0.8	coupling coupling	125412	0.899156	9.99999e-07	0	0.782582	0.0236613	0.622216	0.0714602
SSSD	100	0.8	coupling repulsion	124777	0.522292	9.99999e-07	0	0.777567	0.0361638	0.468036	0.0971512
SSSD	100	0.8	repulsion coupling	374725	0.359173	9.99999e-07	0	0.532997	0.1126	0.170566	0.137919
SSSD	100	0.8	repulsion repulsion	375086	0.862106	9.99999e-07	0	0.614318	0.0787093	0.247826	0.125675
SSSD	100	0.9	coupling coupling	124421	0.892695	9.99999e-07	0	0.772912	0.0238436	0.59814	0.074406
SSSD	100	0.9	coupling repulsion	125121	0.4667	9.99999e-07	0	0.802617	0.0316223	0.484369	0.0972258
SSSD	100	0.9	repulsion coupling	375517	0.314593	9.99999e-07	0	0.505071	0.121044	0.15173	0.14
SSSD	100	0.9	repulsion repulsion	374941	0.841818	9.99999e-07	0	0.590774	0.0826293	0.218491	0.131151
SSSD	100	1	coupling coupling	62685	0.888793	2e-06	0	0.778568	0.0220031	0.591083	0.0758696
SSSD	100	1	coupling repulsion	62695	0.421868	2e-06	0	0.836131	0.0199662	0.505991	0.0969822
SSSD	100	1	repulsion coupling	187488	0.243285	2e-06	0	0.449796	0.139185	0.119572	0.143279
SSSD	100	1	repulsion repulsion	187132	0.811865	2e-06	0	0.565612	0.0870645	0.188661	0.137613
SSSD	200	0	coupling coupling	125241	0.955973	0	0	0.900463	0.012572	0.829671	0.04784
SSSD	200	0	coupling repulsion	124514	0.822518	0	0	0.94103	0.010162	0.713305	0.0700477
SSSD	200	0	repulsion coupling	374966	0.708747	0	0	0.910295	0.0293641	0.505629	0.105589
SSSD	200	0	repulsion repulsion	375279	0.972535	0	0	0.954464	0.00510232	0.752969	0.0641645
SSSD	200	0.1	coupling coupling	125394	0.956952	0	0	0.903721	0.0119605	0.833023	0.0474982
SSSD	200	0.1	coupling repulsion	125173	0.818339	0	0	0.944217	0.00925811	0.714059	0.0700814
SSSD	200	0.1	repulsion coupling	373986	0.703545	0	0	0.911401	0.0304603	0.505398	0.105787
SSSD	200	0.1	repulsion repulsion	375447	0.972928	0	0	0.954326	0.00609522	0.750585	0.064551
SSSD	200	0.2	coupling coupling	125103	0.954382	0	0	0.897968	0.0131321	0.823987	0.048664
SSSD	200	0.2	coupling repulsion	124842	0.808334	0	0	0.95764	0.00829348	0.718397	0.0705058
SSSD	200	0.2	repulsion coupling	375543	0.687966	0	0	0.895631	0.0352088	0.483986	0.108376
SSSD	200	0.2	repulsion repulsion	374512	0.971528	0	0	0.938327	0.0101639	0.727874	0.0673713
SSSD	200	0.3	coupling coupling	124695	0.957192	0	0	0.894921	0.0132614	0.826867	0.0480164
SSSD	200	0.3	coupling repulsion	125122	0.804727	0	0	0.941668	0.00926304	0.703817	0.0715769
SSSD	200	0.3	repulsion coupling	374459	0.665333	0	0	0.878787	0.0410841	0.464631	0.110724
SSSD	200	0.3	repulsion repulsion	375724	0.969076	0	0	0.91487	0.0164551	0.690108	0.0719602
SSSD	200	0.4	coupling coupling	124863	0.954022	0	0	0.90164	0.0120457	0.826751	0.0484306
SSSD	200	0.4	coupling repulsion	125038	0.783746	0	0	0.949428	0.00878954	0.700744	0.0727904
SSSD	200	0.4	repulsion coupling	374062	0.630805	0	0	0.848717	0.0511828	0.431648	0.114177
SSSD	200	0.4	repulsion repulsion	376037	0.965001	0	0	0.892868	0.0240077	0.647696	0.0773344
SSSD	200	0.5	coupling coupling	124815	0.951849	0	0	0.893989	0.0128433	0.814815	0.050064
SSSD	200	0.5	coupling repulsion	124495	0.755613	0	0	0.938655	0.0114863	0.678249	0.0757081
SSSD	200	0.5	repulsion coupling	374654	0.568562	0	0	0.7847	0.0711275	0.376945	0.118325
SSSD	200	0.5	repulsion repulsion	376036	0.959062	0	0	0.843582	0.0378303	0.564765	0.0869548
SSSD	200	0.6	coupling coupling	125306	0.949085	0	0	0.889395	0.0137947	0.809952	0.0506169
SSSD	200	0.6	coupling repulsion	125221	0.719959	0	0	0.931524	0.0141855	0.658827	0.0786621
SSSD	200	0.6	repulsion coupling	374468	0.507122	0	0	0.740327	0.0858119	0.34276	0.120314
SSSD	200	0.6	repulsion repulsion	375005	0.951427	0	0	0.80665	0.0498205	0.497425	0.0950741
SSSD	200	0.7	coupling coupling	125957	0.951801	0	0	0.886257	0.0125116	0.811967	0.0500431
SSSD	200	0.7	coupling repulsion	124885	0.644841	0	0	0.884704	0.0265392	0.621457	0.0809391
SSSD	200	0.7	repulsion coupling	374331	0.440495	0	0	0.693099	0.0978763	0.306419	0.122348
SSSD	200	0.7	repulsion repulsion	374827	0.941786	0	0	0.752349	0.0631236	0.4163	0.10457
SSSD	200	0.8	coupling coupling	125412	0.946512	0	0	0.877619	0.0134477	0.800624	0.051323
SSSD	200	0.8	coupling repulsion	124777	0.559045	0	0	0.848252	0.0365461	0.599948	0.0811775
SSSD	200	0.8	repulsion coupling	374725	0.371374	0	0	0.635024	0.110512	0.251958	0.128393
SSSD	200	0.8	repulsion repulsion	375086	0.916486	0	0	0.679657	0.0815313	0.313827	0.118013
SSSD	200	0.9	coupling coupling	124421	0.937149	0	0	0.867485	0.014758	0.777854	0.0544472
SSSD	200	0.9	coupling repulsion	125121	0.494985	0	0	0.888141	0.0286805	0.625899	0.0806152
SSSD	200	0.9	repulsion coupling	375517	0.304748	0	0	0.563901	0.129412	0.194443	0.134555
SSSD	200	0.9	repulsion repulsion	374941	0.883931	0	0	0.637618	0.0907138	0.253837	0.128321
SSSD	200	1	coupling coupling	63126	0.930631	2e-06	0	0.851886	0.0152492	0.755432	0.0570155
SSSD	200	1	coupling repulsion	62114	0.452249	2e-06	0	0.935479	0.0120064	0.652015	0.0801018
SSSD	200	1	repulsion coupling	186926	0.210276	2e-06	0	0.467393	0.1608	0.127622	0.143468
SSSD	200	1	repulsion repulsion	187834	0.836749	2e-06	0	0.612025	0.0916952	0.212638	0.138037
SSSD	400	0	coupling coupling	125241	0.982633	0	0	0.963209	0.00489755	0.928973	0.0312296
SSSD	400	0	coupling repulsion	124514	0.891498	0	0	0.993611	0.00271853	0.835303	0.051803
SSSD	400	0	repulsion coupling	374966	0.798368	0	0	0.99932	0.0104529	0.66186	0.0837909
SSSD	400	0	repulsion repulsion	375279	0.990836	0	0	0.991158	0.000458952	0.863649	0.0462223
SSSD	400	0.1	coupling coupling	125394	0.983516	0	0	0.964066	0.00471864	0.930986	0.030814
SSSD	400	0.1	coupling repulsion	125173	0.890104	0	0	0.993735	0.00236073	0.835722	0.0516761
SSSD	400	0.1	repulsion coupling	373986	0.794698	0	0	1.00175	0.0113967	0.660962	0.0841795
SSSD	400	0.1	repulsion repulsion	375447	0.991237	0	0	0.989453	0.00191885	0.859684	0.0469057
SSSD	400	0.2	coupling coupling	125103	0.981623	0	0	0.955963	0.00578773	0.924681	0.0319915
SSSD	400	0.2	coupling repulsion	124842	0.880938	0	0	0.996084	0.00228478	0.830608	0.052897
SSSD	400	0.2	repulsion coupling	375543	0.778103	0	0	0.989291	0.0158155	0.638784	0.0871804
SSSD	400	0.2	repulsion repulsion	374512	0.990665	0	0	0.972718	0.00606758	0.835856	0.0506171
SSSD	400	0.3	coupling coupling	124695	0.981739	0	0	0.958237	0.0057585	0.924706	0.0320615
SSSD	400	0.3	coupling repulsion	125122	0.874411	0	0	0.994273	0.0023729	0.821945	0.0542234
SSSD	400	0.3	repulsion coupling	374459	0.743451	0	0	0.979725	0.0224904	0.611089	0.0917409
SSSD	400	0.3	repulsion repulsion	375724	0.989407	0	0	0.956413	0.0118881	0.795902	0.0568489
SSSD	400	0.4	coupling coupling	124863	0.979081	0	0	0.959798	0.00523539	0.923668	0.0323753
SSSD	400	0.4	coupling repulsion	125038	0.859547	0	0	1.00361	0.00106904	0.816944	0.0557356
SSSD	400	0.4	repulsion coupling	374062	0.700972	0	0	0.950227	0.0338284	0.569154	0.0969275
SSSD	400	0.4	repulsion repulsion	376037	0.987592	0	0	0.930227	0.0201904	0.744842	0.0639402
SSSD	400	0.5	coupling coupling	124815	0.978504	0	0	0.952974	0.00578897	0.918515	0.0333424
SSSD	400	0.5	coupling repulsion	124495	0.834379	0	0	0.994496	0.00255372	0.793107	0.0594815
SSSD	400	0.5	repulsion coupling	374654	0.62885	0	0	0.885919	0.0568096	0.502081	0.103475
SSSD	400	0.5	repulsion repulsion	376036	0.984201	0	0	0.887288	0.0328835	0.662817	0.0743086
SSSD	400	0.6	coupling coupling	125306	0.977615	0	0	0.951471	0.00595013	0.916292	0.0337879
SSSD	400	0.6	coupling repulsion	125221	0.793158	0	0	0.98696	0.00598763	0.768681	0.0635335
SSSD	400	0.6	repulsion coupling	374468	0.541168	0	0	0.818135	0.080037	0.450136	0.106123
SSSD	400	0.6	repulsion repulsion	375005	0.978336	0	0	0.848646	0.0460101	0.575237	0.08551
SSSD	400	0.7	coupling coupling	125957	0.97704	0	0	0.94357	0.00573357	0.912917	0.0341948
SSSD	400	0.7	coupling repulsion	124885	0.704969	0	0	0.936091	0.0222459	0.714759	0.069319
SSSD	400	0.7	repulsion coupling	374331	0.463718	0	0	0.769862	0.0937192	0.407355	0.108952
SSSD	400	0.7	repulsion repulsion	374827	0.972486	0	0	0.798807	0.059669	0.483926	0.0968288
SSSD	400	0.8	coupling coupling	125412	0.973575	0	0	0.936914	0.00670882	0.90178	0.0362354
SSSD	400	0.8	coupling repulsion	124777	0.596945	0	0	0.897541	0.0363722	0.701198	0.0686651
SSSD	400	0.8	repulsion coupling	374725	0.375139	0	0	0.706948	0.109385	0.335477	0.116752
SSSD	400	0.8	repulsion repulsion	375086	0.95312	0	0	0.724712	0.0812593	0.362278	0.112909
SSSD	400	0.9	coupling coupling	124421	0.965536	0	0	0.932265	0.00735844	0.888371	0.0388126
SSSD	400	0.9	coupling repulsion	125121	0.52693	0	0	0.955591	0.0242654	0.740254	0.0664584
SSSD	400	0.9	repulsion coupling	375517	0.294948	0	0	0.619677	0.132578	0.247345	0.126724
SSSD	400	0.9	repulsion repulsion	374941	0.91707	0	0	0.664198	0.0975067	0.274387	0.126785
SSSD	400	1	coupling coupling	62505	0.960883	2e-06	0	0.914964	0.0079625	0.864423	0.0424155
SSSD	400	1	coupling repulsion	61939	0.477131	2e-06	0	1.01425	0.00408682	0.752247	0.0681295
SSSD	400	1	repulsion coupling	188127	0.172474	2e-06	0	0.484217	0.176597	0.140012	0.140839
SSSD	400	1	repulsion repulsion	187429	0.851811	2e-06	0	0.635066	0.0944505	0.226177	0.138025
SSDD	100	0	coupling coupling	250305	0.949578	9.99999e-07	0	0.869667	0.0151291	0.635781	0.0771683
SSDD	100	0	coupling repulsion	250129	0	9.99999e-07	0	0.814376	0.0539888	0.293669	0.148296
SSDD	100	0	repulsion coupling	249923	0.587977	9.99999e-07	0	0.814399	0.0544007	0.293949	0.14827
SSDD	100	0	repulsion repulsion	249643	0.948823	9.99999e-07	0	0.865047	0.0159005	0.631103	0.0775267
SSDD	100	0.1	coupling coupling	249461	0.953343	9.99999e-07	0	0.863935	0.0152563	0.63907	0.0761304
SSDD	100	0.1	coupling repulsion	249593	0	9.99999e-07	0	0.818183	0.0541735	0.294353	0.148798
SSDD	100	0.1	repulsion coupling	250290	0.589304	9.99999e-07	0	0.812255	0.0549682	0.291169	0.148658
SSDD	100	0.1	repulsion repulsion	250656	0.953127	9.99999e-07	0	0.861686	0.0158613	0.636719	0.076367
SSDD	100	0.2	coupling coupling	249682	0.949283	9.99999e-07	0	0.861837	0.016832	0.629065	0.0776343
SSDD	100	0.2	coupling repulsion	249797	0	9.99999e-07	0	0.792881	0.0629288	0.280679	0.148967
SSDD	100	0.2	repulsion coupling	250827	0.569309	9.99999e-07	0	0.799735	0.0614487	0.28515	0.14865
SSDD	100	0.2	repulsion repulsion	249694	0.949999	9.99999e-07	0	0.862232	0.0169853	0.629797	0.0775306
SSDD	100	0.3	coupling coupling	249781	0.944672	9.99999e-07	0	0.865026	0.0167135	0.621033	0.0792597
SSDD	100	0.3	coupling repulsion	249682	0	9.99999e-07	0	0.75604	0.0737918	0.262141	0.148822
SSDD	100	0.3	repulsion coupling	250199	0.544954	9.99999e-07	0	0.757	0.0729207	0.261397	0.149254
SSDD	100	0.3	repulsion repulsion	250338	0.945198	9.99999e-07	0	0.863816	0.0170168	0.619384	0.0795171
SSDD	100	0.4	coupling coupling	250040	0.946629	9.99999e-07	0	0.863101	0.0155716	0.618031	0.0796976
SSDD	100	0.4	coupling repulsion	249479	0	9.99999e-07	0	0.70919	0.085948	0.23814	0.148788
SSDD	100	0.4	repulsion coupling	250977	0.518928	9.99999e-07	0	0.709536	0.0860684	0.237517	0.149064
SSDD	100	0.4	repulsion repulsion	249504	0.946943	9.99999e-07	0	0.864401	0.0156424	0.620801	0.0792709
SSDD	100	0.5	coupling coupling	249834	0.944039	9.99999e-07	0	0.849806	0.0175377	0.600182	0.0814913
SSDD	100	0.5	coupling repulsion	249369	0	9.99999e-07	0	0.642653	0.10533	0.210417	0.145891
SSDD	100	0.5	repulsion coupling	249924	0.474684	9.99999e-07	0	0.646006	0.104293	0.212373	0.145893
SSDD	100	0.5	repulsion repulsion	250873	0.943796	9.99999e-07	0	0.85218	0.0171436	0.602154	0.081317
SSDD	100	0.6	coupling coupling	250494	0.940861	9.99999e-07	0	0.851031	0.0173111	0.590312	0.083189
SSDD	100	0.6	coupling repulsion	249282	0	9.99999e-07	0	0.606225	0.114045	0.20082	0.141772
SSDD	100	0.6	repulsion coupling	250778	0.442846	9.99999e-07	0	0.60402	0.114936	0.201336	0.141379
SSDD	100	0.6	repulsion repulsion	249446	0.941759	9.99999e-07	0	0.850992	0.0172805	0.590106	0.0831644
SSDD	100	0.7	coupling coupling	250509	0.940876	9.99999e-07	0	0.835979	0.018705	0.570187	0.0851239
SSDD	100	0.7	coupling repulsion	250210	0	9.99999e-07	0	0.590134	0.116486	0.207121	0.135446
SSDD	100	0.7	repulsion coupling	249547	0.409758	9.99999e-07	0	0.589823	0.116614	0.20649	0.135692
SSDD	100	0.7	repulsion repulsion	249734	0.941145	9.99999e-07	0	0.836232	0.0186731	0.570596	0.0851667
SSDD	100	0.8	coupling coupling	249453	0.92769	9.99999e-07	0	0.815703	0.0211911	0.531977	0.0897826
SSDD	100	0.8	coupling repulsion	250100	0	9.99999e-07	0	0.626401	0.0991115	0.246352	0.128653
SSDD	100	0.8	repulsion coupling	249949	0.384102	9.99999e-07	0	0.627698	0.0985513	0.246904	0.128504
SSDD	100	0.8	repulsion repulsion	250498	0.930958	9.99999e-07	0	0.818548	0.0211028	0.534726	0.0896031
SSDD	100	0.9	coupling coupling	250096	0.918699	9.99999e-07	0	0.798866	0.0225299	0.504143	0.0929443
SSDD	100	0.9	coupling repulsion	250438	0	9.99999e-07	0	0.693872	0.0720527	0.304269	0.123194
SSDD	100	0.9	repulsion coupling	249559	0.368847	9.99999e-07	0	0.693202	0.0722151	0.303353	0.123274
SSDD	100	0.9	repulsion repulsion	249907	0.924372	9.99999e-07	0	0.802883	0.0222098	0.507209	0.0928064
SSDD	100	1	coupling coupling	124723	0.844183	2e-06	0	0.765198	0.031368	0.460418	0.097233
SSDD	100	1	coupling repulsion	125332	0	2e-06	0	0.789618	0.034793	0.3814	0.11817
SSDD	100	1	repulsion coupling	124848	0.376322	2e-06	0	0.779338	0.0365764	0.369308	0.119344
SSDD	100	1	repulsion repulsion	125097	0.904186	2e-06	0	0.764705	0.0316346	0.458063	0.0975458
SSDD	200	0	coupling coupling	250305	0.980931	0	0	0.946047	0.00662762	0.816134	0.0526432
SSDD	200	0	coupling repulsion	250129	0	0	0	0.964739	0.0296154	0.4567	0.12355
SSDD	200	0	repulsion coupling	249923	0.652217	0	0	0.965311	0.03001	0.456013	0.123854
SSDD	200	0	repulsion repulsion	249643	0.981161	0	0	0.944535	0.00684129	0.815058	0.0527413
SSDD	200	0.1	coupling coupling	249461	0.981352	0	0	0.947069	0.00669571	0.817274	0.0525096
SSDD	200	0.1	coupling repulsion	249593	0	0	0	0.969439	0.0301768	0.45769	0.12395
SSDD	200	0.1	repulsion coupling	250290	0.64842	0	0	0.963528	0.0311426	0.453718	0.124016
SSDD	200	0.1	repulsion repulsion	250656	0.980627	0	0	0.944369	0.00705489	0.813241	0.0530985
SSDD	200	0.2	coupling coupling	249682	0.978521	0	0	0.941468	0.00775313	0.80808	0.0538228
SSDD	200	0.2	coupling repulsion	249797	0	0	0	0.947974	0.0380541	0.43713	0.126247
SSDD	200	0.2	repulsion coupling	250827	0.622461	0	0	0.951819	0.0378573	0.438385	0.126473
SSDD	200	0.2	repulsion repulsion	249694	0.979287	0	0	0.942381	0.00782414	0.810672	0.0534122
SSDD	200	0.3	coupling coupling	249781	0.980014	0	0	0.943267	0.00729166	0.808987	0.053762
SSDD	200	0.3	coupling repulsion	249682	0	0	0	0.894127	0.0534419	0.395506	0.129695
SSDD	200	0.3	repulsion coupling	250199	0.591433	0	0	0.893352	0.0537678	0.394446	0.129832
SSDD	200	0.3	repulsion repulsion	250338	0.980399	0	0	0.942605	0.00730207	0.809144	0.0537584
SSDD	200	0.4	coupling coupling	250040	0.97778	0	0	0.943558	0.00694761	0.799995	0.0554142
SSDD	200	0.4	coupling repulsion	249479	0	0	0	0.826669	0.0764558	0.349573	0.132266
SSDD	200	0.4	repulsion coupling	250977	0.541982	0	0	0.82536	0.0766451	0.348526	0.132314
SSDD	200	0.4	repulsion repulsion	249504	0.97758	0	0	0.942201	0.00732125	0.798483	0.0555402
SSDD	200	0.5	coupling coupling	249834	0.977361	0	0	0.936112	0.00819952	0.789729	0.0567519
SSDD	200	0.5	coupling repulsion	249369	0	0	0	0.721564	0.108734	0.296149	0.130363
SSDD	200	0.5	repulsion coupling	249924	0.477481	0	0	0.720252	0.108432	0.294899	0.130605
SSDD	200	0.5	repulsion repulsion	250873	0.977152	0	0	0.935654	0.0081952	0.787722	0.05702
SSDD	200	0.6	coupling coupling	250494	0.973888	0	0	0.931524	0.00978501	0.771529	0.0594797
SSDD	200	0.6	coupling repulsion	249282	0	0	0	0.683072	0.119239	0.29146	0.124852
SSDD	200	0.6	repulsion coupling	250778	0.437048	0	0	0.678116	0.120442	0.289217	0.124932
SSDD	200	0.6	repulsion repulsion	249446	0.974544	0	0	0.932612	0.00957183	0.772917	0.0592745
SSDD	200	0.7	coupling coupling	250509	0.97464	0	0	0.91762	0.0102815	0.755983	0.0611424
SSDD	200	0.7	coupling repulsion	250210	0	0	0	0.67566	0.116465	0.313362	0.117326
SSDD	200	0.7	repulsion coupling	249547	0.400802	0	0	0.673476	0.117098	0.311337	0.117549
SSDD	200	0.7	repulsion repulsion	249734	0.973516	0	0	0.91494	0.0104179	0.75245	0.0616112
SSDD	200	0.8	coupling coupling	249453	0.967733	0	0	0.902582	0.0130951	0.71998	0.0660533
SSDD	200	0.8	coupling repulsion	250100	0	0	0	0.71416	0.0983679	0.364632	0.110699
SSDD	200	0.8	repulsion coupling	249949	0.388711	0	0	0.714496	0.0984895	0.36332	0.110872
SSDD	200	0.8	repulsion repulsion	250498	0.968599	0	0	0.90396	0.012954	0.722558	0.0657339
SSDD	200	0.9	coupling coupling	250096	0.955877	0	0	0.885015	0.0167352	0.680951	0.0710673
SSDD	200	0.9	coupling repulsion	250438	0	0	0	0.782191	0.0689173	0.439286	0.103759
SSDD	200	0.9	repulsion coupling	249559	0.374208	0	0	0.782764	0.0687312	0.438196	0.104009
SSDD	200	0.9	repulsion repulsion	249907	0.956092	0	0	0.887916	0.0161936	0.682228	0.0710646
SSDD	200	1	coupling coupling	125305	0.865768	2e-06	0	0.819644	0.0305005	0.591235	0.0799518
SSDD	200	1	coupling repulsion	124913	0	2e-06	0	0.847351	0.0309056	0.500967	0.0991803
SSDD	200	1	repulsion coupling	125054	0.386105	2e-06	0	0.844883	0.0307621	0.501936	0.0987692
SSDD	200	1	repulsion repulsion	124728	0.926352	2e-06	0	0.818343	0.0301242	0.587636	0.0804826
SSDD	400	0	coupling coupling	250305	0.993927	0	0	0.984876	0.00172383	0.910426	0.0362167
SSDD	400	0	coupling repulsion	250129	0	0	0	1.05104	0.00878305	0.602316	0.100279
SSDD	400	0	repulsion coupling	249923	0.722623	0	0	1.05401	0.00870788	0.602726	0.100523
SSDD	400	0	repulsion repulsion	249643	0.993775	0	0	0.982654	0.00209607	0.909945	0.0362374
SSDD	400	0.1	coupling coupling	249461	0.994212	0	0	0.982835	0.00218999	0.911534	0.0359024
SSDD	400	0.1	coupling repulsion	249593	0	0	0	1.05547	0.00964431	0.597806	0.101688
SSDD	400	0.1	repulsion coupling	250290	0.717995	0	0	1.05345	0.0099842	0.596681	0.101594
SSDD	400	0.1	repulsion repulsion	250656	0.994279	0	0	0.982332	0.00240134	0.91103	0.0360183
SSDD	400	0.2	coupling coupling	249682	0.993876	0	0	0.980667	0.00278949	0.909529	0.0362823
SSDD	400	0.2	coupling repulsion	249797	0	0	0	1.03957	0.0171844	0.57472	0.104952
SSDD	400	0.2	repulsion coupling	250827	0.689675	0	0	1.04329	0.0165695	0.576939	0.10488
SSDD	400	0.2	repulsion repulsion	249694	0.994053	0	0	0.980783	0.00291062	0.90977	0.0362253
SSDD	400	0.3	coupling coupling	249781	0.993374	0	0	0.983088	0.00274795	0.907931	0.03672
SSDD	400	0.3	coupling repulsion	249682	0	0	0	0.990056	0.0363031	0.519213	0.111781
SSDD	400	0.3	repulsion coupling	250199	0.63852	0	0	0.995244	0.0354847	0.52254	0.111587
SSDD	400	0.3	repulsion repulsion	250338	0.993677	0	0	0.984244	0.00248403	0.908852	0.036602
SSDD	400	0.4	coupling coupling	250040	0.992681	0	0	0.984187	0.00228288	0.906545	0.0371158
SSDD	400	0.4	coupling repulsion	249479	0	0	0	0.905682	0.0668573	0.448707	0.117753
SSDD	400	0.4	repulsion coupling	250977	0.569853	0	0	0.905536	0.0672747	0.448498	0.117742
SSDD	400	0.4	repulsion repulsion	249504	0.992573	0	0	0.983185	0.00259566	0.904688	0.0374455
SSDD	400	0.5	coupling coupling	249834	0.992263	0	0	0.97685	0.00355008	0.898527	0.0385691
SSDD	400	0.5	coupling repulsion	249369	0	0	0	0.776429	0.107887	0.377302	0.116894
SSDD	400	0.5	repulsion coupling	249924	0.490245	0	0	0.777588	0.107492	0.378812	0.116771
SSDD	400	0.5	repulsion repulsion	250873	0.992239	0	0	0.976402	0.00359185	0.898583	0.0385079
SSDD	400	0.6	coupling coupling	250494	0.991273	0	0	0.975321	0.00448306	0.890407	0.0401494
SSDD	400	0.6	coupling repulsion	249282	0	0	0	0.723132	0.122595	0.372117	0.110117
SSDD	400	0.6	repulsion coupling	250778	0.438902	0	0	0.720192	0.123708	0.371879	0.109998
SSDD	400	0.6	repulsion repulsion	249446	0.99167	0	0	0.975943	0.00434952	0.891064	0.0400125
SSDD	400	0.7	coupling coupling	250509	0.990739	0	0	0.96305	0.00534173	0.877608	0.0421793
SSDD	400	0.7	coupling repulsion	250210	0	0	0	0.736409	0.114151	0.416414	0.102267
SSDD	400	0.7	repulsion coupling	249547	0.409891	0	0	0.732815	0.11506	0.412409	0.102654
SSDD	400	0.7	repulsion repulsion	249734	0.990342	0	0	0.963394	0.00520013	0.878473	0.0420679
SSDD	400	0.8	coupling coupling	249453	0.987561	0	0	0.952364	0.00826133	0.853608	0.0462813
SSDD	400	0.8	coupling repulsion	250100	0	0	0	0.777003	0.094185	0.472913	0.0963246
SSDD	400	0.8	repulsion coupling	249949	0.401334	0	0	0.776714	0.0944993	0.4713	0.0964324
SSDD	400	0.8	repulsion repulsion	250498	0.987685	0	0	0.953387	0.00812816	0.857403	0.0456271
SSDD	400	0.9	coupling coupling	250096	0.977813	0	0	0.933538	0.0131053	0.81118	0.052838
SSDD	400	0.9	coupling repulsion	250438	0	0	0	0.837457	0.0646485	0.550998	0.0887625
SSDD	400	0.9	repulsion coupling	249559	0.392717	0	0	0.83321	0.0655028	0.543591	0.0895937
SSDD	400	0.9	repulsion repulsion	249907	0.977864	0	0	0.936384	0.0127214	0.812939	0.052675
SSDD	400	1	coupling coupling	124700	0.87567	2e-06	0	0.86106	0.0303398	0.694359	0.0670291
SSDD	400	1	coupling repulsion	125103	0	2e-06	0	0.901954	0.0253726	0.623695	0.0821297
SSDD	400	1	repulsion coupling	124879	0.423074	2e-06	0	0.897759	0.0260331	0.618724	0.0827797
SSDD	400	1	repulsion repulsion	125318	0.936625	2e-06	0	0.864669	0.0288895	0.701355	0.0661987
STST	100	0	coupling coupling	30983	0.956331	2.0202e-06	0	0.907585	0.0117393	0.843816	0.0451762
STST	100	0	coupling mixed	93113	0	2.0202e-06	0	1.00541	0.0125834	0.62606	0.0899782
STST	100	0	repulsion coupling	92612	0.737669	2.0202e-06	0	0.999056	0.0137852	0.621863	0.0903069
STST	100	0	repulsion mixed	278292	0.929319	2.0202e-06	0	0.805142	0.0490903	0.383002	0.118471
STST	100	0.1	coupling coupling	30780	0.956725	2.0202e-06	0	0.90172	0.0116421	0.847658	0.0443924
STST	100	0.1	coupling mixed	92704	0	2.0202e-06	0	0.998735	0.0119284	0.628208	0.0891258
STST	100	0.1	repulsion coupling	92821	0.738906	2.0202e-06	0	1.01332	0.0118199	0.628858	0.0901954
STST	100	0.1	repulsion mixed	278695	0.929417	2.0202e-06	0	0.793777	0.052288	0.369416	0.12013
STST	100	0.2	coupling coupling	31206	0.95049	2.0202e-06	0	0.898625	0.0140847	0.830438	0.0471962
STST	100	0.2	coupling mixed	93177	0	2.0202e-06	0	1.00464	0.0157613	0.624126	0.0903499
STST	100	0.2	repulsion coupling	92357	0.727427	2.0202e-06	0	0.993614	0.0176396	0.609643	0.0920351
STST	100	0.2	repulsion mixed	278260	0.926443	2.0202e-06	0	0.772732	0.0586569	0.340138	0.124737
STST	100	0.3	coupling coupling	30714	0.946637	2.0202e-06	0	0.906595	0.0124718	0.835575	0.0463705
STST	100	0.3	coupling mixed	92706	0	2.0202e-06	0	0.980598	0.0212032	0.59386	0.0938769
STST	100	0.3	repulsion coupling	92933	0.706477	2.0202e-06	0	1.00327	0.0196921	0.612699	0.0924221
STST	100	0.3	repulsion mixed	278647	0.914745	2.0202e-06	0	0.738357	0.0699671	0.299051	0.13113
STST	100	0.4	coupling coupling	31011	0.956983	2.0202e-06	0	0.919663	0.0103038	0.845657	0.0454596
STST	100	0.4	coupling mixed	93173	0	2.0202e-06	0	0.968699	0.0262504	0.583451	0.0946412
STST	100	0.4	repulsion coupling	92316	0.700171	2.0202e-06	0	0.98548	0.0244237	0.596731	0.0940479
STST	100	0.4	repulsion mixed	278500	0.910636	2.0202e-06	0	0.69044	0.0808525	0.252076	0.137876
STST	100	0.5	coupling coupling	30981	0.953197	2.0202e-06	0	0.905633	0.0119154	0.842298	0.0454556
STST	100	0.5	coupling mixed	92682	0	2.0202e-06	0	0.933493	0.0355851	0.550524	0.0977846
STST	100	0.5	repulsion coupling	92659	0.673502	2.0202e-06	0	0.94589	0.0364611	0.561505	0.0969953
STST	100	0.5	repulsion mixed	278678	0.889686	2.0202e-06	0	0.631213	0.0997252	0.198895	0.146713
STST	100	0.6	coupling coupling	30550	0.948609	2.0202e-06	0	0.900764	0.0132024	0.83064	0.0469238
STST	100	0.6	coupling mixed	92856	0	2.0202e-06	0	0.906978	0.0486912	0.519632	0.10118
STST	100	0.6	repulsion coupling	93135	0.644194	2.0202e-06	0	0.914365	0.0459733	0.529209	0.0998749
STST	100	0.6	repulsion mixed	278459	0.872768	2.0202e-06	0	0.588902	0.109914	0.165434	0.153336
STST	100	0.7	coupling coupling	31039	0.958794	2.0202e-06	0	0.912494	0.0119958	0.853801	0.0437942
STST	100	0.7	coupling mixed	92565	0	2.0202e-06	0	0.868982	0.0578117	0.494944	0.102004
STST	100	0.7	repulsion coupling	92792	0.620657	2.0202e-06	0	0.88383	0.0568673	0.502736	0.10169
STST	100	0.7	repulsion mixed	278604	0.856276	2.0202e-06	0	0.543722	0.122268	0.134878	0.159516
STST	100	0.8	coupling coupling	31121	0.956364	2.0202e-06	0	0.914159	0.0120361	0.848233	0.0448297
STST	100	0.8	coupling mixed	93030	0	2.0202e-06	0	0.820069	0.075699	0.450767	0.104917
STST	100	0.8	repulsion coupling	92710	0.566379	2.0202e-06	0	0.820428	0.0782791	0.45413	0.104159
STST	100	0.8	repulsion mixed	278139	0.82302	2.0202e-06	0	0.499132	0.13374	0.108134	0.16615
STST	100	0.9	coupling coupling	30822	0.95487	2.0202e-06	0	0.91191	0.0116004	0.84404	0.0454482
STST	100	0.9	coupling mixed	92790	0	2.0202e-06	0	0.784083	0.0899202	0.423665	0.105685
STST	100	0.9	repulsion coupling	92969	0.537222	2.0202e-06	0	0.788317	0.0890741	0.428885	0.105394
STST	100	0.9	repulsion mixed	278419	0.7925	2.0202e-06	0	0.482697	0.140501	0.0980831	0.169792
STST	100	1	coupling coupling	15567	0.955419	4.04039e-06	0	0.919955	0.0109168	0.853607	0.044498
STST	100	1	coupling mixed	46424	0	4.04039e-06	0	0.733173	0.10394	0.388221	0.106603
STST	100	1	repulsion coupling	46304	0.505507	4.04039e-06	0	0.734231	0.101723	0.393883	0.105591
STST	100	1	repulsion mixed	139205	0.769534	4.04039e-06	0	0.444917	0.143318	0.0802722	0.17438
STST	200	0	coupling coupling	30983	0.979118	0	0	0.95228	0.00611241	0.928235	0.0306352
STST	200	0	coupling mixed	93113	0	0	0	1.05492	0.00132799	0.749538	0.0706146
STST	200	0	repulsion coupling	92612	0.799529	0	0	1.06299	-4.75705e-05	0.756625	0.0698847
STST	200	0	repulsion mixed	278292	0.965996	0	0	0.913074	0.0279707	0.57361	0.0912643
STST	200	0.1	coupling coupling	30780	0.975374	0	0	0.945976	0.00718029	0.920696	0.0322408
STST	200	0.1	coupling mixed	92704	0	0	0	1.06052	0.000235149	0.75514	0.0700521
STST	200	0.1	repulsion coupling	92821	0.795574	0	0	1.06671	0.000761434	0.753594	0.0706718
STST	200	0.1	repulsion mixed	278695	0.964118	0	0	0.902004	0.0322236	0.552758	0.0939838
STST	200	0.2	coupling coupling	31206	0.972601	0	0	0.943055	0.00782091	0.917228	0.0329275
STST	200	0.2	coupling mixed	93177	0	0	0	1.06047	0.00290251	0.744811	0.0719346
STST	200	0.2	repulsion coupling	92357	0.788397	0	0	1.05839	0.00254671	0.744915	0.0716933
STST	200	0.2	repulsion mixed	278260	0.960113	0	0	0.872211	0.0421346	0.498319	0.101426
STST	200	0.3	coupling coupling	30714	0.976623	0	0	0.94486	0.00705243	0.918098	0.0325392
STST	200	0.3	coupling mixed	92706	0	0	0	1.03875	0.00736988	0.723006	0.0744299
STST	200	0.3	repulsion coupling	92933	0.77374	0	0	1.04899	0.00737526	0.726428	0.0745885
STST	200	0.3	repulsion mixed	278647	0.958625	0	0	0.819577	0.0537538	0.419009	0.111951
STST	200	0.4	coupling coupling	31011	0.974299	0	0	0.955839	0.00549427	0.919994	0.0326141
STST	200	0.4	coupling mixed	93173	0	0	0	1.04437	0.0121042	0.706179	0.0778933
STST	200	0.4	repulsion coupling	92316	0.753228	0	0	1.04305	0.0113801	0.713613	0.0767084
STST	200	0.4	repulsion mixed	278500	0.946302	0	0	0.776714	0.0701777	0.346669	0.123614
STST	200	0.5	coupling coupling	30981	0.977987	0	0	0.953696	0.0062383	0.926666	0.0311209
STST	200	0.5	coupling mixed	92682	0	0	0	1.0131	0.0232209	0.66943	0.0825329
STST	200	0.5	repulsion coupling	92659	0.718354	0	0	1.00692	0.0248756	0.668071	0.0823595
STST	200	0.5	repulsion mixed	278678	0.931351	0	0	0.704844	0.091567	0.259269	0.137977
STST	200	0.6	coupling coupling	30550	0.973224	0	0	0.947593	0.00729157	0.917222	0.0328418
STST	200	0.6	coupling mixed	92856	0	0	0	0.98585	0.0342945	0.63762	0.0862328
STST	200	0.6	repulsion coupling	93135	0.678896	0	0	0.987127	0.0347373	0.633839	0.0868874
STST	200	0.6	repulsion mixed	278459	0.914156	0	0	0.650246	0.106718	0.203956	0.148923
STST	200	0.7	coupling coupling	31039	0.978769	0	0	0.943706	0.00674535	0.92688	0.0307422
STST	200	0.7	coupling mixed	92565	0	0	0	0.9248	0.0536746	0.579446	0.0915516
STST	200	0.7	repulsion coupling	92792	0.644269	0	0	0.940305	0.0499052	0.585803	0.0914712
STST	200	0.7	repulsion mixed	278604	0.890694	0	0	0.588388	0.124166	0.153811	0.159869
STST	200	0.8	coupling coupling	31121	0.977411	0	0	0.949043	0.00643363	0.922438	0.0319048
STST	200	0.8	coupling mixed	93030	0	0	0	0.873635	0.0707895	0.527706	0.0957926
STST	200	0.8	repulsion coupling	92710	0.585945	0	0	0.87999	0.0732941	0.53383	0.0952251
STST	200	0.8	repulsion mixed	278139	0.856435	0	0	0.533751	0.138162	0.118383	0.16883
STST	200	0.9	coupling coupling	30822	0.974985	0	0	0.948777	0.00728331	0.919372	0.0325762
STST	200	0.9	coupling mixed	92790	0	0	0	0.81567	0.0940248	0.478708	0.0983665
STST	200	0.9	repulsion coupling	92969	0.537792	0	0	0.822568	0.0923982	0.488834	0.0974531
STST	200	0.9	repulsion mixed	278419	0.810462	0	0	0.509325	0.145809	0.103457	0.173923
STST	200	1	coupling coupling	15589	0.975047	4.04039e-06	0	0.94435	0.00773027	0.921168	0.0320273
STST	200	1	coupling mixed	46184	0	4.04039e-06	0	0.745468	0.115508	0.429321	0.0996939
STST	200	1	repulsion coupling	46432	0.486389	4.04039e-06	0	0.744384	0.11593	0.429853	0.0993081
STST	200	1	repulsion mixed	139295	0.778642	4.04039e-06	0	0.462296	0.151198	0.0808801	0.18056
STST	400	0	coupling coupling	30983	0.987993	0	0	0.978509	0.00288727	0.963621	0.0219971
STST	400	0	coupling mixed	93113	0	0	0	1.07997	-0.00636899	0.84478	0.0536064
STST	400	0	repulsion coupling	92612	0.855451	0	0	1.0771	-0.00597715	0.844457	0.0535854
STST	400	0	repulsion mixed	278292	0.987959	0	0	0.964765	0.00917909	0.732894	0.0675217
STST	400	0.1	coupling coupling	30780	0.988239	0	0	0.979631	0.00311101	0.965462	0.0215169
STST	400	0.1	coupling mixed	92704	0	0	0	1.07509	-0.00545336	0.845432	0.0533237
STST	400	0.1	repulsion coupling	92821	0.856681	0	0	1.08494	-0.00575704	0.845838	0.0536656
STST	400	0.1	repulsion mixed	278695	0.988044	0	0	0.953101	0.0131337	0.70713	0.0710506
STST	400	0.2	coupling coupling	31206	0.987214	0	0	0.974605	0.00381443	0.960619	0.0229358
STST	400	0.2	coupling mixed	93177	0	0	0	1.07547	-0.00408949	0.834151	0.0555733
STST	400	0.2	repulsion coupling	92357	0.849302	0	0	1.08346	-0.00492565	0.838998	0.0549407
STST	400	0.2	repulsion mixed	278260	0.986117	0	0	0.914834	0.0241224	0.621348	0.0827684
STST	400	0.3	coupling coupling	30714	0.987042	0	0	0.974707	0.00359315	0.96102	0.0226343
STST	400	0.3	coupling mixed	92706	0	0	0	1.07231	-0.00116065	0.818778	0.0584002
STST	400	0.3	repulsion coupling	92933	0.827854	0	0	1.08402	-0.00219043	0.822441	0.0583602
STST	400	0.3	repulsion mixed	278647	0.983517	0	0	0.863879	0.0401449	0.512068	0.0978219
STST	400	0.4	coupling coupling	31011	0.986779	0	0	0.981617	0.00275885	0.962173	0.0225201
STST	400	0.4	coupling mixed	93173	0	0	0	1.08476	0.00113979	0.805102	0.0617128
STST	400	0.4	repulsion coupling	92316	0.808744	0	0	1.0799	0.0010992	0.805021	0.0616975
STST	400	0.4	repulsion mixed	278500	0.97702	0	0	0.813757	0.057064	0.414806	0.112052
STST	400	0.5	coupling coupling	30981	0.988477	0	0	0.977221	0.00348776	0.963209	0.022154
STST	400	0.5	coupling mixed	92682	0	0	0	1.05978	0.00998231	0.769723	0.0671998
STST	400	0.5	repulsion coupling	92659	0.7796	0	0	1.06499	0.00930572	0.772605	0.0670446
STST	400	0.5	repulsion mixed	278678	0.968598	0	0	0.745348	0.0771412	0.310276	0.128701
STST	400	0.6	coupling coupling	30550	0.987169	0	0	0.977805	0.00337655	0.960686	0.0228201
STST	400	0.6	coupling mixed	92856	0	0	0	1.04333	0.0205945	0.731327	0.0733732
STST	400	0.6	repulsion coupling	93135	0.729822	0	0	1.04335	0.0215487	0.724031	0.0745962
STST	400	0.6	repulsion mixed	278459	0.952984	0	0	0.684098	0.0973888	0.231738	0.144397
STST	400	0.7	coupling coupling	31039	0.989755	0	0	0.975776	0.00298033	0.966043	0.0212183
STST	400	0.7	coupling mixed	92565	0	0	0	0.995052	0.0381716	0.67092	0.0809797
STST	400	0.7	repulsion coupling	92792	0.687796	0	0	1.00654	0.0363472	0.674743	0.0808472
STST	400	0.7	repulsion mixed	278604	0.935306	0	0	0.617702	0.116525	0.170117	0.158043
STST	400	0.8	coupling coupling	31121	0.98795	0	0	0.973503	0.00378932	0.963073	0.0220999
STST	400	0.8	coupling mixed	93030	0	0	0	0.927397	0.0639676	0.595396	0.0886076
STST	400	0.8	repulsion coupling	92710	0.609859	0	0	0.927085	0.0661673	0.596406	0.0883131
STST	400	0.8	repulsion mixed	278139	0.896944	0	0	0.554133	0.135862	0.124149	0.170598
STST	400	0.9	coupling coupling	30822	0.98686	0	0	0.976644	0.00387242	0.962118	0.0224689
STST	400	0.9	coupling mixed	92790	0	0	0	0.84763	0.0951676	0.522204	0.0936992
STST	400	0.9	repulsion coupling	92969	0.533974	0	0	0.847393	0.0953397	0.523689	0.0936306
STST	400	0.9	repulsion mixed	278419	0.845064	0	0	0.514758	0.149027	0.0996055	0.179529
STST	400	1	coupling coupling	15253	0.989576	4.04039e-06	0	0.975748	0.00294445	0.966264	0.0212102
STST	400	1	coupling mixed	46630	0	4.04039e-06	0	0.756762	0.12551	0.458607	0.0953625
STST	400	1	repulsion coupling	46294	0.466756	4.04039e-06	0	0.762527	0.122016	0.463162	0.0951088
STST	400	1	repulsion mixed	139323	0.78173	4.04039e-06	0	0.469623	0.15774	0.078712	0.186076
STSD	100	0	coupling coupling	125338	0.912804	9.99999e-07	0	0.799131	0.0234485	0.650916	0.0686712
STSD	100	0	coupling mixed	124755	0.741165	9.99999e-07	0	0.848053	0.0172024	0.541196	0.0917881
STSD	100	0	repulsion coupling	375033	0.606603	9.99999e-07	0	0.770786	0.0495646	0.332923	0.127958
STSD	100	0	repulsion mixed	374874	0.9323	9.99999e-07	0	0.860243	0.0195965	0.571826	0.087333
STSD	100	0.1	coupling coupling	124486	0.915292	9.99999e-07	0	0.798113	0.023136	0.658388	0.0674235
STSD	100	0.1	coupling mixed	124670	0.744028	9.99999e-07	0	0.853	0.0157602	0.545335	0.0911614
STSD	100	0.1	repulsion coupling	375917	0.603027	9.99999e-07	0	0.768259	0.0511225	0.329794	0.128496
STSD	100	0.1	repulsion mixed	374927	0.931595	9.99999e-07	0	0.851353	0.0221136	0.563259	0.0880572
STSD	100	0.2	coupling coupling	124812	0.91198	9.99999e-07	0	0.790657	0.0254152	0.636803	0.0698359
STSD	100	0.2	coupling mixed	125282	0.729841	9.99999e-07	0	0.857126	0.0167072	0.547374	0.0916876
STSD	100	0.2	repulsion coupling	374139	0.594835	9.99999e-07	0	0.74959	0.0562656	0.314534	0.129821
STSD	100	0.2	repulsion mixed	375767	0.930385	9.99999e-07	0	0.840543	0.0256255	0.544797	0.0901874
STSD	100	0.3	coupling coupling	124774	0.907304	9.99999e-07	0	0.793553	0.0247624	0.638887	0.069884
STSD	100	0.3	coupling mixed	124738	0.716229	9.99999e-07	0	0.861806	0.0161242	0.54163	0.0931627
STSD	100	0.3	repulsion coupling	375454	0.573293	9.99999e-07	0	0.74683	0.0600511	0.311535	0.130241
STSD	100	0.3	repulsion mixed	375034	0.922994	9.99999e-07	0	0.831301	0.0300617	0.526104	0.0926033
STSD	100	0.4	coupling coupling	124934	0.909416	9.99999e-07	0	0.799387	0.0231364	0.648516	0.0691248
STSD	100	0.4	coupling mixed	125016	0.698567	9.99999e-07	0	0.853293	0.0164065	0.535115	0.0931847
STSD	100	0.4	repulsion coupling	374792	0.551565	9.99999e-07	0	0.723961	0.0657005	0.294455	0.131515
STSD	100	0.4	repulsion mixed	375258	0.921614	9.99999e-07	0	0.806277	0.0344244	0.490333	0.0964494
STSD	100	0.5	coupling coupling	124740	0.905844	9.99999e-07	0	0.788088	0.0238995	0.638859	0.0695872
STSD	100	0.5	coupling mixed	124714	0.67925	9.99999e-07	0	0.840494	0.0179942	0.520002	0.0945858
STSD	100	0.5	repulsion coupling	375432	0.50875	9.99999e-07	0	0.666504	0.0802057	0.255283	0.133743
STSD	100	0.5	repulsion mixed	375114	0.908606	9.99999e-07	0	0.749087	0.0502818	0.417663	0.103684
STSD	100	0.6	coupling coupling	124648	0.901499	9.99999e-07	0	0.787156	0.0248469	0.628648	0.0709024
STSD	100	0.6	coupling mixed	124702	0.644633	9.99999e-07	0	0.82886	0.0228679	0.499444	0.0973235
STSD	100	0.6	repulsion coupling	375045	0.469461	9.99999e-07	0	0.627081	0.0894971	0.22934	0.134967
STSD	100	0.6	repulsion mixed	375605	0.897805	9.99999e-07	0	0.716691	0.0577746	0.370777	0.109537
STSD	100	0.7	coupling coupling	124940	0.908156	9.99999e-07	0	0.7814	0.0247233	0.634128	0.0696754
STSD	100	0.7	coupling mixed	125345	0.604276	9.99999e-07	0	0.787399	0.0308131	0.469743	0.0981578
STSD	100	0.7	repulsion coupling	375167	0.421847	9.99999e-07	0	0.582504	0.100309	0.202936	0.135256
STSD	100	0.7	repulsion mixed	374548	0.8892	9.99999e-07	0	0.669872	0.0675633	0.31542	0.115951
STSD	100	0.8	coupling coupling	124955	0.897667	9.99999e-07	0	0.777348	0.0242535	0.613718	0.072332
STSD	100	0.8	coupling mixed	124766	0.526177	9.99999e-07	0	0.775179	0.0355913	0.464507	0.0974838
STSD	100	0.8	repulsion coupling	375052	0.35818	9.99999e-07	0	0.533624	0.11179	0.171794	0.137673
STSD	100	0.8	repulsion mixed	375227	0.857857	9.99999e-07	0	0.612374	0.0807205	0.245154	0.125998
STSD	100	0.9	coupling coupling	125131	0.894838	9.99999e-07	0	0.774284	0.0236606	0.600754	0.0741071
STSD	100	0.9	coupling mixed	124421	0.474968	9.99999e-07	0	0.794808	0.0315919	0.483357	0.0963775
STSD	100	0.9	repulsion coupling	375775	0.310199	9.99999e-07	0	0.506756	0.12052	0.153714	0.139494
STSD	100	0.9	repulsion mixed	374673	0.834352	9.99999e-07	0	0.590907	0.0842244	0.21839	0.131184
STSD	100	1	coupling coupling	62788	0.89025	2e-06	0	0.777125	0.0220133	0.592078	0.0759
STSD	100	1	coupling mixed	62455	0.42256	2e-06	0	0.840744	0.0182564	0.513583	0.0961124
STSD	100	1	repulsion coupling	186740	0.242058	2e-06	0	0.450669	0.139537	0.119555	0.143308
STSD	100	1	repulsion mixed	188017	0.811225	2e-06	0	0.566216	0.0871862	0.189997	0.13718
STSD	200	0	coupling coupling	125338	0.956557	0	0	0.899318	0.0127389	0.831549	0.0474964
STSD	200	0	coupling mixed	124755	0.830644	0	0	0.94044	0.00891951	0.71937	0.0690479
STSD	200	0	repulsion coupling	375033	0.699805	0	0	0.908091	0.0296619	0.502961	0.105871
STSD	200	0	repulsion mixed	374874	0.971457	0	0	0.956714	0.00766248	0.755544	0.0638456
STSD	200	0.1	coupling coupling	124486	0.957923	0	0	0.900586	0.0126201	0.83341	0.0472218
STSD	200	0.1	coupling mixed	124670	0.82663	0	0	0.934795	0.00911868	0.712089	0.0695708
STSD	200	0.1	repulsion coupling	375917	0.693589	0	0	0.908733	0.0307819	0.501943	0.106206
STSD	200	0.1	repulsion mixed	374927	0.969909	0	0	0.95188	0.00986211	0.748903	0.0647422
STSD	200	0.2	coupling coupling	124812	0.956671	0	0	0.895455	0.0135738	0.824445	0.0483272
STSD	200	0.2	coupling mixed	125282	0.818266	0	0	0.949679	0.00742302	0.718427	0.0699391
STSD	200	0.2	repulsion coupling	374139	0.67727	0	0	0.893564	0.0355305	0.480808	0.108935
STSD	200	0.2	repulsion mixed	375767	0.96905	0	0	0.938742	0.0135518	0.72772	0.067402
STSD	200	0.3	coupling coupling	124774	0.957892	0	0	0.892838	0.0133177	0.826029	0.0479961
STSD	200	0.3	coupling mixed	124738	0.809272	0	0	0.934319	0.00865182	0.706501	0.0707651
STSD	200	0.3	repulsion coupling	375454	0.660672	0	0	0.875059	0.0414549	0.459871	0.111251
STSD	200	0.3	repulsion mixed	375034	0.96811	0	0	0.912944	0.0192658	0.689168	0.0719628
STSD	200	0.4	coupling coupling	124934	0.952407	0	0	0.900715	0.0121724	0.825572	0.04863
STSD	200	0.4	coupling mixed	125016	0.791035	0	0	0.946126	0.00722859	0.700507	0.0724827
STSD	200	0.4	repulsion coupling	374792	0.619167	0	0	0.844727	0.0522824	0.429263	0.114309
STSD	200	0.4	repulsion mixed	375258	0.962226	0	0	0.892806	0.0267544	0.645387	0.0776502
STSD	200	0.5	coupling coupling	124740	0.953415	0	0	0.895168	0.0124517	0.821079	0.0490751
STSD	200	0.5	coupling mixed	124714	0.77098	0	0	0.930833	0.0102616	0.679992	0.0747954
STSD	200	0.5	repulsion coupling	375432	0.562017	0	0	0.782422	0.0708273	0.375166	0.11863
STSD	200	0.5	repulsion mixed	375114	0.956371	0	0	0.842122	0.0413649	0.562432	0.0870703
STSD	200	0.6	coupling coupling	124648	0.950035	0	0	0.886402	0.0141438	0.806187	0.050935
STSD	200	0.6	coupling mixed	124702	0.727534	0	0	0.922125	0.0136655	0.653797	0.0787024
STSD	200	0.6	repulsion coupling	375045	0.50178	0	0	0.738757	0.0852943	0.340274	0.120776
STSD	200	0.6	repulsion mixed	375605	0.94909	0	0	0.802885	0.0531642	0.493194	0.0954881
STSD	200	0.7	coupling coupling	124940	0.951353	0	0	0.879853	0.0133862	0.81109	0.0498463
STSD	200	0.7	coupling mixed	125345	0.659244	0	0	0.877703	0.025479	0.619082	0.0807804
STSD	200	0.7	repulsion coupling	375167	0.433183	0	0	0.680891	0.0997972	0.296248	0.122957
STSD	200	0.7	repulsion mixed	374548	0.939188	0	0	0.749502	0.0665291	0.412744	0.105042
STSD	200	0.8	coupling coupling	124955	0.944636	0	0	0.873018	0.0137118	0.797537	0.0515904
STSD	200	0.8	coupling mixed	124766	0.57026	0	0	0.84761	0.0343978	0.603722	0.0804319
STSD	200	0.8	repulsion coupling	375052	0.366696	0	0	0.633899	0.109988	0.251814	0.128391
STSD	200	0.8	repulsion mixed	375227	0.912962	0	0	0.679608	0.0839557	0.311482	0.118478
STSD	200	0.9	coupling coupling	125131	0.937721	0	0	0.863436	0.0152623	0.7723	0.0550436
STSD	200	0.9	coupling mixed	124421	0.507487	0	0	0.87626	0.0286694	0.62311	0.0799302
STSD	200	0.9	repulsion coupling	375775	0.299802	0	0	0.567089	0.128129	0.196562	0.134504
STSD	200	0.9	repulsion mixed	374673	0.877386	0	0	0.635379	0.0929116	0.251629	0.128586
STSD	200	1	coupling coupling	62343	0.928476	2e-06	0	0.847699	0.0155607	0.745368	0.0581289
STSD	200	1	coupling mixed	62552	0.452056	2e-06	0	0.936091	0.0107477	0.653708	0.0798421
STSD	200	1	repulsion coupling	187232	0.209126	2e-06	0	0.470524	0.160146	0.129185	0.143399
STSD	200	1	repulsion mixed	187873	0.836805	2e-06	0	0.609107	0.0921378	0.210427	0.138446
STSD	400	0	coupling coupling	125338	0.98232	0	0	0.963898	0.00483104	0.928177	0.0314631
STSD	400	0	coupling mixed	124755	0.892245	0	0	0.997773	0.00222687	0.838612	0.0514535
STSD	400	0	repulsion coupling	375033	0.797071	0	0	0.998711	0.0104466	0.662014	0.0836904
STSD	400	0	repulsion mixed	374874	0.990357	0	0	0.993266	0.000209535	0.865486	0.0459407
STSD	400	0.1	coupling coupling	124486	0.983163	0	0	0.963889	0.00499215	0.931548	0.0306435
STSD	400	0.1	coupling mixed	124670	0.891826	0	0	0.992105	0.00284688	0.835812	0.0514664
STSD	400	0.1	repulsion coupling	375917	0.793029	0	0	1.00306	0.0112272	0.661638	0.0841607
STSD	400	0.1	repulsion mixed	374927	0.99127	0	0	0.989675	0.00206887	0.859511	0.0469986
STSD	400	0.2	coupling coupling	124812	0.98291	0	0	0.958965	0.00559426	0.925914	0.0317256
STSD	400	0.2	coupling mixed	125282	0.882505	0	0	0.996093	0.0021762	0.830827	0.0528749
STSD	400	0.2	repulsion coupling	374139	0.77549	0	0	0.991833	0.0156584	0.640822	0.087114
STSD	400	0.2	repulsion mixed	375767	0.990659	0	0	0.975096	0.00587831	0.83557	0.0507747
STSD	400	0.3	coupling coupling	124774	0.982993	0	0	0.958417	0.00561328	0.925299	0.0318985
STSD	400	0.3	coupling mixed	124738	0.874529	0	0	0.99476	0.00243587	0.821046	0.0545736
STSD	400	0.3	repulsion coupling	375454	0.743364	0	0	0.978073	0.0229049	0.609128	0.0919119
STSD	400	0.3	repulsion mixed	375034	0.989697	0	0	0.954835	0.0123151	0.795164	0.0568809
STSD	400	0.4	coupling coupling	124934	0.979485	0	0	0.960754	0.00523939	0.922235	0.0327694
STSD	400	0.4	coupling mixed	125016	0.857666	0	0	1.00578	0.000945761	0.81569	0.0560161
STSD	400	0.4	repulsion coupling	374792	0.699761	0	0	0.949262	0.0342629	0.569792	0.0968001
STSD	400	0.4	repulsion mixed	375258	0.986836	0	0	0.931292	0.0199688	0.744198	0.0640638
STSD	400	0.5	coupling coupling	124740	0.97894	0	0	0.953386	0.00562687	0.920169	0.0329793
STSD	400	0.5	coupling mixed	124714	0.834173	0	0	0.993189	0.00278217	0.793193	0.0594019
STSD	400	0.5	repulsion coupling	375432	0.630772	0	0	0.887801	0.0557608	0.504963	0.103273
STSD	400	0.5	repulsion mixed	375114	0.983954	0	0	0.88912	0.0328189	0.662697	0.0743567
STSD	400	0.6	coupling coupling	124648	0.977208	0	0	0.950371	0.00624109	0.913729	0.0342239
STSD	400	0.6	coupling mixed	124702	0.789947	0	0	0.989206	0.00563467	0.767732	0.0638162
STSD	400	0.6	repulsion coupling	375045	0.541284	0	0	0.820166	0.0797619	0.45142	0.106156
STSD	400	0.6	repulsion mixed	375605	0.978081	0	0	0.848227	0.0461514	0.574843	0.0855847
STSD	400	0.7	coupling coupling	124940	0.976885	0	0	0.942609	0.00604944	0.913873	0.0339695
STSD	400	0.7	coupling mixed	125345	0.704504	0	0	0.937512	0.0220416	0.715247	0.0694066
STSD	400	0.7	repulsion coupling	375167	0.462847	0	0	0.765535	0.0946861	0.4023	0.109326
STSD	400	0.7	repulsion mixed	374548	0.972909	0	0	0.799109	0.0596536	0.483987	0.0969472
STSD	400	0.8	coupling coupling	124955	0.973182	0	0	0.93783	0.0064792	0.902913	0.0360686
STSD	400	0.8	coupling mixed	124766	0.594016	0	0	0.898999	0.0359561	0.701918	0.0686175
STSD	400	0.8	repulsion coupling	375052	0.374636	0	0	0.705678	0.1095	0.334933	0.116845
STSD	400	0.8	repulsion mixed	375227	0.9531	0	0	0.726055	0.0814818	0.362046	0.113011
STSD	400	0.9	coupling coupling	125131	0.96602	0	0	0.931261	0.00756943	0.887862	0.0388565
STSD	400	0.9	coupling mixed	124421	0.523537	0	0	0.954364	0.0243548	0.740595	0.066247
STSD	400	0.9	repulsion coupling	375775	0.293662	0	0	0.622319	0.132557	0.249658	0.126569
STSD	400	0.9	repulsion mixed	374673	0.917483	0	0	0.665073	0.0974153	0.274752	0.126802
STSD	400	1	coupling coupling	62517	0.961562	2e-06	0	0.916341	0.00749053	0.868302	0.0418631
STSD	400	1	coupling mixed	62494	0.478718	2e-06	0	1.00552	0.00493051	0.749813	0.0681911
STSD	400	1	repulsion coupling	187666	0.175242	2e-06	0	0.481432	0.175805	0.138495	0.140818
STSD	400	1	repulsion mixed	187323	0.850504	2e-06	0	0.631795	0.0942569	0.223852	0.138092
STDS	100	0	coupling coupling	375071	0.93032	9.99999e-07	0	0.854906	0.0207696	0.565953	0.0878651
STDS	100	0	coupling repulsion	125164	0.74233	9.99999e-07	0	0.848536	0.0171501	0.540848	0.0917992
STDS	100	0	repulsion coupling	374735	0.60427	9.99999e-07	0	0.77119	0.0501091	0.331594	0.128416
STDS	100	0	repulsion repulsion	125030	0.915508	9.99999e-07	0	0.802625	0.0231937	0.655882	0.0682187
STDS	100	0.1	coupling coupling	375015	0.934411	9.99999e-07	0	0.85136	0.0213038	0.564915	0.0876517
STDS	100	0.1	coupling repulsion	125053	0.742933	9.99999e-07	0	0.860328	0.0148889	0.554532	0.0906818
STDS	100	0.1	repulsion coupling	374972	0.607536	9.99999e-07	0	0.770633	0.048921	0.332502	0.128038
STDS	100	0.1	repulsion repulsion	124960	0.915693	9.99999e-07	0	0.795019	0.023723	0.651856	0.0681859
STDS	100	0.2	coupling coupling	374653	0.929553	9.99999e-07	0	0.84295	0.0254003	0.546178	0.090149
STDS	100	0.2	coupling repulsion	124707	0.733848	9.99999e-07	0	0.859296	0.016432	0.546373	0.0920605
STDS	100	0.2	repulsion coupling	375485	0.592029	9.99999e-07	0	0.758445	0.0548212	0.319949	0.129657
STDS	100	0.2	repulsion repulsion	125155	0.910151	9.99999e-07	0	0.793115	0.0249404	0.639861	0.0698401
STDS	100	0.3	coupling coupling	374572	0.925221	9.99999e-07	0	0.82443	0.0311355	0.520719	0.0928056
STDS	100	0.3	coupling repulsion	124947	0.721986	9.99999e-07	0	0.863191	0.0164278	0.548037	0.0919876
STDS	100	0.3	repulsion coupling	374910	0.574775	9.99999e-07	0	0.73577	0.0607354	0.305387	0.130296
STDS	100	0.3	repulsion repulsion	125571	0.905002	9.99999e-07	0	0.789176	0.025995	0.628231	0.071079
STDS	100	0.4	coupling coupling	375265	0.922375	9.99999e-07	0	0.796668	0.0369231	0.480119	0.0972444
STDS	100	0.4	coupling repulsion	125125	0.713159	9.99999e-07	0	0.857029	0.0163275	0.537781	0.0933337
STDS	100	0.4	repulsion coupling	374916	0.554572	9.99999e-07	0	0.709355	0.0673718	0.283326	0.132319
STDS	100	0.4	repulsion repulsion	124694	0.908191	9.99999e-07	0	0.800546	0.0227	0.64395	0.0699218
STDS	100	0.5	coupling coupling	374762	0.913596	9.99999e-07	0	0.752929	0.0483037	0.422114	0.103316
STDS	100	0.5	coupling repulsion	125273	0.692591	9.99999e-07	0	0.842473	0.0191627	0.522134	0.0946179
STDS	100	0.5	repulsion coupling	374809	0.515118	9.99999e-07	0	0.659081	0.0791203	0.248695	0.134498
STDS	100	0.5	repulsion repulsion	125156	0.906453	9.99999e-07	0	0.785737	0.0252068	0.631868	0.0703152
STDS	100	0.6	coupling coupling	374603	0.899333	9.99999e-07	0	0.72021	0.056391	0.373528	0.109387
STDS	100	0.6	coupling repulsion	124752	0.646707	9.99999e-07	0	0.831091	0.0218144	0.506767	0.0962751
STDS	100	0.6	repulsion coupling	375540	0.46865	9.99999e-07	0	0.626916	0.0901591	0.229918	0.134604
STDS	100	0.6	repulsion repulsion	125105	0.902778	9.99999e-07	0	0.786986	0.0239806	0.630388	0.0707943
STDS	100	0.7	coupling coupling	375830	0.891012	9.99999e-07	0	0.669958	0.0677506	0.31643	0.11554
STDS	100	0.7	coupling repulsion	125475	0.603124	9.99999e-07	0	0.81107	0.0280869	0.489157	0.0972583
STDS	100	0.7	repulsion coupling	373753	0.430067	9.99999e-07	0	0.571345	0.100603	0.195141	0.136087
STDS	100	0.7	repulsion repulsion	124942	0.903115	9.99999e-07	0	0.786738	0.0241572	0.63334	0.0703329
STDS	100	0.8	coupling coupling	375137	0.863503	9.99999e-07	0	0.614182	0.0790084	0.249454	0.124999
STDS	100	0.8	coupling repulsion	125125	0.526146	9.99999e-07	0	0.782121	0.0366238	0.469366	0.097538
STDS	100	0.8	repulsion coupling	375082	0.359271	9.99999e-07	0	0.531914	0.112279	0.170898	0.137476
STDS	100	0.8	repulsion repulsion	124656	0.896908	9.99999e-07	0	0.779647	0.0246477	0.618218	0.0719201
STDS	100	0.9	coupling coupling	375126	0.837862	9.99999e-07	0	0.586501	0.0858835	0.216308	0.130864
STDS	100	0.9	coupling repulsion	125129	0.483893	9.99999e-07	0	0.793159	0.031319	0.486626	0.0956569
STDS	100	0.9	repulsion coupling	374813	0.310237	9.99999e-07	0	0.496023	0.122632	0.14794	0.139726
STDS	100	0.9	repulsion repulsion	124932	0.891597	9.99999e-07	0	0.776922	0.0229679	0.611033	0.0728166
STDS	100	1	coupling coupling	186825	0.808591	2e-06	0	0.564575	0.0893376	0.186214	0.138438
STDS	100	1	coupling repulsion	62585	0.426045	2e-06	0	0.845341	0.0165947	0.517126	0.0959448
STDS	100	1	repulsion coupling	188301	0.243998	2e-06	0	0.449398	0.140899	0.117804	0.144152
STDS	100	1	repulsion repulsion	62289	0.888841	2e-06	0	0.787143	0.0204123	0.600171	0.0756142
STDS	200	0	coupling coupling	375071	0.971333	0	0	0.954398	0.0080222	0.752669	0.0642077
STDS	200	0	coupling repulsion	125164	0.826859	0	0	0.942703	0.00864531	0.716564	0.0696152
STDS	200	0	repulsion coupling	374735	0.696863	0	0	0.911031	0.0286804	0.505333	0.105717
STDS	200	0	repulsion repulsion	125030	0.957746	0	0	0.900347	0.0128239	0.834059	0.0471236
STDS	200	0.1	coupling coupling	375015	0.970316	0	0	0.949451	0.00977574	0.74602	0.0649904
STDS	200	0.1	coupling repulsion	125053	0.831256	0	0	0.941306	0.00889526	0.719638	0.0690946
STDS	200	0.1	repulsion coupling	374972	0.695092	0	0	0.90805	0.0292721	0.501585	0.106144
STDS	200	0.1	repulsion repulsion	124960	0.95737	0	0	0.896582	0.0134928	0.825868	0.0483157
STDS	200	0.2	coupling coupling	374653	0.967757	0	0	0.937395	0.0140936	0.723296	0.0680232
STDS	200	0.2	coupling repulsion	124707	0.821381	0	0	0.936878	0.00918118	0.710452	0.0703237
STDS	200	0.2	repulsion coupling	375485	0.678536	0	0	0.898262	0.0349705	0.484977	0.108542
STDS	200	0.2	repulsion repulsion	125155	0.955216	0	0	0.894247	0.0136746	0.82714	0.0479836
STDS	200	0.3	coupling coupling	374572	0.969595	0	0	0.914584	0.0188623	0.690473	0.0718498
STDS	200	0.3	coupling repulsion	124947	0.810456	0	0	0.939356	0.0085264	0.707174	0.070933
STDS	200	0.3	repulsion coupling	374910	0.66205	0	0	0.864744	0.0429351	0.45226	0.111744
STDS	200	0.3	repulsion repulsion	125571	0.956272	0	0	0.893512	0.0137978	0.824524	0.0482612
STDS	200	0.4	coupling coupling	375265	0.960934	0	0	0.889929	0.0283542	0.637016	0.0788013
STDS	200	0.4	coupling repulsion	125125	0.796875	0	0	0.941349	0.00754936	0.701916	0.072061
STDS	200	0.4	repulsion coupling	374916	0.621355	0	0	0.840903	0.0528983	0.422067	0.115407
STDS	200	0.4	repulsion repulsion	124694	0.952588	0	0	0.898312	0.01196	0.82322	0.0488972
STDS	200	0.5	coupling coupling	374762	0.957186	0	0	0.845935	0.0405661	0.565663	0.086932
STDS	200	0.5	coupling repulsion	125273	0.766997	0	0	0.931612	0.0109762	0.679148	0.0751729
STDS	200	0.5	repulsion coupling	374809	0.560472	0	0	0.784917	0.0709045	0.377458	0.118352
STDS	200	0.5	repulsion repulsion	125156	0.953218	0	0	0.888867	0.0138275	0.818136	0.0491339
STDS	200	0.6	coupling coupling	374603	0.949704	0	0	0.810545	0.0506032	0.504021	0.094298
STDS	200	0.6	coupling repulsion	124752	0.726578	0	0	0.928663	0.0131868	0.666958	0.0770555
STDS	200	0.6	repulsion coupling	375540	0.50486	0	0	0.735802	0.0863092	0.341077	0.119983
STDS	200	0.6	repulsion repulsion	125105	0.949011	0	0	0.888267	0.0137904	0.808947	0.0507134
STDS	200	0.7	coupling coupling	375830	0.939441	0	0	0.743212	0.0680057	0.405992	0.105483
STDS	200	0.7	coupling repulsion	125475	0.67317	0	0	0.882211	0.0236689	0.619542	0.0811221
STDS	200	0.7	repulsion coupling	373753	0.434672	0	0	0.670656	0.101061	0.288794	0.123435
STDS	200	0.7	repulsion repulsion	124942	0.950057	0	0	0.877823	0.0136344	0.806401	0.0505357
STDS	200	0.8	coupling coupling	375137	0.91594	0	0	0.680776	0.0825369	0.318123	0.116943
STDS	200	0.8	coupling repulsion	125125	0.576136	0	0	0.853167	0.0358402	0.600307	0.0816526
STDS	200	0.8	repulsion coupling	375082	0.370908	0	0	0.629359	0.11089	0.250598	0.127708
STDS	200	0.8	repulsion repulsion	124656	0.943492	0	0	0.875906	0.0141573	0.798608	0.0516329
STDS	200	0.9	coupling coupling	375126	0.878281	0	0	0.630559	0.0939684	0.249597	0.128165
STDS	200	0.9	coupling repulsion	125129	0.518097	0	0	0.87618	0.0296287	0.624775	0.0797287
STDS	200	0.9	repulsion coupling	374813	0.30043	0	0	0.567095	0.127842	0.197679	0.134101
STDS	200	0.9	repulsion repulsion	124932	0.936902	0	0	0.865979	0.0149967	0.776456	0.0545833
STDS	200	1	coupling coupling	187527	0.833576	2e-06	0	0.600555	0.0929304	0.203415	0.139317
STDS	200	1	coupling repulsion	62714	0.442166	2e-06	0	0.931857	0.011047	0.647737	0.0807876
STDS	200	1	repulsion coupling	187115	0.208759	2e-06	0	0.459354	0.162032	0.122474	0.144293
STDS	200	1	repulsion repulsion	62644	0.930959	2e-06	0	0.850236	0.0148563	0.746536	0.0581545
STDS	400	0	coupling coupling	375071	0.990724	0	0	0.992533	0.000462952	0.863955	0.0462233
STDS	400	0	coupling repulsion	125164	0.890863	0	0	0.996235	0.00216596	0.838503	0.0513358
STDS	400	0	repulsion coupling	374735	0.797225	0	0	1.00403	0.00957588	0.665594	0.0834685
STDS	400	0	repulsion repulsion	125030	0.981708	0	0	0.960832	0.00526481	0.926706	0.0317074
STDS	400	0.1	coupling coupling	375015	0.992182	0	0	0.986907	0.00208864	0.86097	0.0465252
STDS	400	0.1	coupling repulsion	125053	0.891358	0	0	0.99907	0.00234135	0.839357	0.0514003
STDS	400	0.1	repulsion coupling	374972	0.793894	0	0	0.995351	0.0115271	0.65853	0.084048
STDS	400	0.1	repulsion repulsion	124960	0.981746	0	0	0.960396	0.00562494	0.925246	0.0320372
STDS	400	0.2	coupling coupling	374653	0.990583	0	0	0.973338	0.00620933	0.832397	0.0512416
STDS	400	0.2	coupling repulsion	124707	0.886053	0	0	0.996435	0.00249493	0.831232	0.0527908
STDS	400	0.2	repulsion coupling	375485	0.775853	0	0	0.989346	0.0157889	0.637905	0.0874022
STDS	400	0.2	repulsion repulsion	125155	0.981687	0	0	0.959191	0.00574549	0.925772	0.0318796
STDS	400	0.3	coupling coupling	374572	0.989676	0	0	0.952564	0.0126275	0.79433	0.0568729
STDS	400	0.3	coupling repulsion	124947	0.875883	0	0	0.999678	0.00174928	0.825565	0.0539234
STDS	400	0.3	repulsion coupling	374910	0.746414	0	0	0.972113	0.0237548	0.607346	0.0917797
STDS	400	0.3	repulsion repulsion	125571	0.98115	0	0	0.958065	0.00585584	0.925209	0.0318926
STDS	400	0.4	coupling coupling	375265	0.986684	0	0	0.930507	0.0208948	0.741308	0.0644795
STDS	400	0.4	coupling repulsion	125125	0.862609	0	0	0.996537	0.00146003	0.815267	0.0557235
STDS	400	0.4	repulsion coupling	374916	0.70097	0	0	0.948235	0.0348682	0.564853	0.0976128
STDS	400	0.4	repulsion repulsion	124694	0.979935	0	0	0.961374	0.00462726	0.925248	0.0320976
STDS	400	0.5	coupling coupling	374762	0.984339	0	0	0.891472	0.0315798	0.66884	0.0735655
STDS	400	0.5	coupling repulsion	125273	0.83603	0	0	0.996779	0.0028676	0.794636	0.0594884
STDS	400	0.5	repulsion coupling	374809	0.628616	0	0	0.886843	0.0562095	0.503811	0.103333
STDS	400	0.5	repulsion repulsion	125156	0.978994	0	0	0.953736	0.00586639	0.921166	0.0327115
STDS	400	0.6	coupling coupling	374603	0.978735	0	0	0.855235	0.0437325	0.585571	0.0843798
STDS	400	0.6	coupling repulsion	124752	0.789767	0	0	0.996793	0.00520502	0.772905	0.063444
STDS	400	0.6	repulsion coupling	375540	0.540866	0	0	0.820715	0.0797026	0.45238	0.105937
STDS	400	0.6	repulsion repulsion	125105	0.977811	0	0	0.955222	0.0055463	0.918567	0.0334127
STDS	400	0.7	coupling coupling	375830	0.973549	0	0	0.792347	0.0609505	0.478871	0.0969867
STDS	400	0.7	coupling repulsion	125475	0.72165	0	0	0.951688	0.0188567	0.723061	0.0691112
STDS	400	0.7	repulsion coupling	373753	0.462685	0	0	0.757374	0.0958423	0.396621	0.10956
STDS	400	0.7	repulsion repulsion	124942	0.976301	0	0	0.94304	0.00600707	0.908344	0.0351966
STDS	400	0.8	coupling coupling	375137	0.954785	0	0	0.729066	0.0798533	0.370319	0.111546
STDS	400	0.8	coupling repulsion	125125	0.598298	0	0	0.907759	0.0361085	0.703629	0.0690998
STDS	400	0.8	repulsion coupling	375082	0.376323	0	0	0.703522	0.110473	0.334864	0.116345
STDS	400	0.8	repulsion repulsion	124656	0.971947	0	0	0.936815	0.00715481	0.903402	0.0359594
STDS	400	0.9	coupling coupling	375126	0.918849	0	0	0.662419	0.0978107	0.273192	0.126656
STDS	400	0.9	coupling repulsion	125129	0.532906	0	0	0.950668	0.0245519	0.737569	0.0665845
STDS	400	0.9	repulsion coupling	374813	0.293408	0	0	0.617945	0.133267	0.246848	0.126695
STDS	400	0.9	repulsion repulsion	124932	0.964957	0	0	0.927469	0.00786477	0.885459	0.0391855
STDS	400	1	coupling coupling	187227	0.846197	2e-06	0	0.626451	0.0957433	0.21651	0.139805
STDS	400	1	coupling repulsion	62412	0.469381	2e-06	0	1.00698	0.00437472	0.753078	0.0677344
STDS	400	1	repulsion coupling	187939	0.177318	2e-06	0	0.4789	0.175935	0.134824	0.142316
STDS	400	1	repulsion repulsion	62422	0.958716	2e-06	0	0.908165	0.00811416	0.858284	0.0432987
STDD	100	0	coupling coupling	249855	0.949471	9.99999e-07	0	0.86719	0.0157605	0.633981	0.0773177
STDD	100	0	coupling mixed	249502	0	9.99999e-07	0	0.812303	0.0522267	0.291149	0.148653
STDD	100	0	repulsion coupling	250292	0.593579	9.99999e-07	0	0.808066	0.053549	0.289422	0.148601
STDD	100	0	repulsion mixed	250351	0.949183	9.99999e-07	0	0.86754	0.0156282	0.633416	0.077454
STDD	100	0.1	coupling coupling	249636	0.95169	9.99999e-07	0	0.863104	0.0158434	0.634255	0.0769615
STDD	100	0.1	coupling mixed	250559	0	9.99999e-07	0	0.817801	0.0510953	0.296354	0.147951
STDD	100	0.1	repulsion coupling	250090	0.59325	9.99999e-07	0	0.818896	0.0518959	0.296954	0.147768
STDD	100	0.1	repulsion mixed	249715	0.950932	9.99999e-07	0	0.857461	0.0165551	0.631159	0.07685
STDD	100	0.2	coupling coupling	250536	0.948043	9.99999e-07	0	0.860989	0.0176308	0.625423	0.0782405
STDD	100	0.2	coupling mixed	250279	0	9.99999e-07	0	0.798198	0.059423	0.284237	0.148623
STDD	100	0.2	repulsion coupling	249614	0.572788	9.99999e-07	0	0.793025	0.0608236	0.279757	0.149116
STDD	100	0.2	repulsion mixed	249571	0.948123	9.99999e-07	0	0.860705	0.0176142	0.625086	0.0782551
STDD	100	0.3	coupling coupling	250655	0.94437	9.99999e-07	0	0.860652	0.0172326	0.617283	0.0793804
STDD	100	0.3	coupling mixed	249572	0	9.99999e-07	0	0.759871	0.0701276	0.263548	0.149298
STDD	100	0.3	repulsion coupling	250159	0.551509	9.99999e-07	0	0.758379	0.0709262	0.262166	0.149158
STDD	100	0.3	repulsion mixed	249614	0.944174	9.99999e-07	0	0.861479	0.0172992	0.618203	0.0795061
STDD	100	0.4	coupling coupling	249676	0.945129	9.99999e-07	0	0.861354	0.01627	0.614247	0.0801422
STDD	100	0.4	coupling mixed	250299	0	9.99999e-07	0	0.706904	0.0853675	0.236074	0.149108
STDD	100	0.4	repulsion coupling	249315	0.523771	9.99999e-07	0	0.711259	0.084082	0.238831	0.148895
STDD	100	0.4	repulsion mixed	250710	0.945902	9.99999e-07	0	0.863564	0.0158337	0.617618	0.0797855
STDD	100	0.5	coupling coupling	250078	0.941666	9.99999e-07	0	0.844878	0.0184646	0.594822	0.0818875
STDD	100	0.5	coupling mixed	249848	0	9.99999e-07	0	0.644869	0.10175	0.211399	0.146113
STDD	100	0.5	repulsion coupling	249335	0.485219	9.99999e-07	0	0.645346	0.101105	0.211851	0.146071
STDD	100	0.5	repulsion mixed	250739	0.942642	9.99999e-07	0	0.850407	0.0175132	0.596977	0.0819271
STDD	100	0.6	coupling coupling	250492	0.940665	9.99999e-07	0	0.848727	0.0181805	0.584068	0.0840106
STDD	100	0.6	coupling mixed	250160	0	9.99999e-07	0	0.607212	0.112111	0.20172	0.141966
STDD	100	0.6	repulsion coupling	249838	0.446453	9.99999e-07	0	0.606667	0.113167	0.201208	0.141928
STDD	100	0.6	repulsion mixed	249510	0.939942	9.99999e-07	0	0.848255	0.018248	0.58364	0.0839
STDD	100	0.7	coupling coupling	249786	0.939184	9.99999e-07	0	0.828851	0.0201621	0.560651	0.0860166
STDD	100	0.7	coupling mixed	250114	0	9.99999e-07	0	0.587461	0.115364	0.204782	0.135899
STDD	100	0.7	repulsion coupling	250252	0.413251	9.99999e-07	0	0.585927	0.115639	0.203643	0.136006
STDD	100	0.7	repulsion mixed	249848	0.939779	9.99999e-07	0	0.830348	0.0198123	0.563896	0.0856841
STDD	100	0.8	coupling coupling	249810	0.927877	9.99999e-07	0	0.8123	0.0223656	0.5271	0.0902923
STDD	100	0.8	coupling mixed	249964	0	9.99999e-07	0	0.624465	0.0987087	0.243142	0.129139
STDD	100	0.8	repulsion coupling	250422	0.386208	9.99999e-07	0	0.623176	0.0991083	0.24407	0.128812
STDD	100	0.8	repulsion mixed	249804	0.927571	9.99999e-07	0	0.810814	0.0221099	0.525698	0.0903602
STDD	100	0.9	coupling coupling	250769	0.915492	9.99999e-07	0	0.793382	0.0237441	0.496389	0.0938714
STDD	100	0.9	coupling mixed	249944	0	9.99999e-07	0	0.68451	0.0723958	0.296163	0.123803
STDD	100	0.9	repulsion coupling	250260	0.374255	9.99999e-07	0	0.685869	0.0722137	0.29599	0.124057
STDD	100	0.9	repulsion mixed	249027	0.920089	9.99999e-07	0	0.795592	0.0235413	0.497399	0.0937885
STDD	100	1	coupling coupling	124669	0.843802	2e-06	0	0.770091	0.0301731	0.464959	0.0968236
STDD	100	1	coupling mixed	125247	0	2e-06	0	0.781758	0.0356931	0.373062	0.11895
STDD	100	1	repulsion coupling	125279	0.373822	2e-06	0	0.784572	0.0361389	0.375829	0.118731
STDD	100	1	repulsion mixed	124805	0.905388	2e-06	0	0.762258	0.0320349	0.455895	0.0977074
STDD	200	0	coupling coupling	249855	0.97982	0	0	0.94496	0.00717411	0.814011	0.0530021
STDD	200	0	coupling mixed	249502	0	0	0	0.963237	0.0278439	0.455793	0.123443
STDD	200	0	repulsion coupling	250292	0.658639	0	0	0.961743	0.0278893	0.455237	0.123475
STDD	200	0	repulsion mixed	250351	0.98028	0	0	0.945197	0.00704817	0.816716	0.0525486
STDD	200	0.1	coupling coupling	249636	0.979871	0	0	0.943953	0.00753644	0.812654	0.0532197
STDD	200	0.1	coupling mixed	250559	0	0	0	0.961175	0.0285953	0.454341	0.123672
STDD	200	0.1	repulsion coupling	250090	0.654149	0	0	0.961966	0.0287561	0.453661	0.123802
STDD	200	0.1	repulsion mixed	249715	0.979949	0	0	0.943944	0.00757056	0.811852	0.0532767
STDD	200	0.2	coupling coupling	250536	0.97843	0	0	0.940499	0.00845261	0.806756	0.0540493
STDD	200	0.2	coupling mixed	250279	0	0	0	0.942435	0.0357202	0.434342	0.126196
STDD	200	0.2	repulsion coupling	249614	0.633274	0	0	0.942198	0.0362313	0.431946	0.126623
STDD	200	0.2	repulsion mixed	249571	0.978788	0	0	0.940821	0.00852552	0.807274	0.053967
STDD	200	0.3	coupling coupling	250655	0.980232	0	0	0.941388	0.00786405	0.807657	0.0538125
STDD	200	0.3	coupling mixed	249572	0	0	0	0.891901	0.0510993	0.395303	0.129656
STDD	200	0.3	repulsion coupling	250159	0.600506	0	0	0.894598	0.050801	0.395883	0.129561
STDD	200	0.3	repulsion mixed	249614	0.979112	0	0	0.940658	0.00801405	0.80551	0.0542812
STDD	200	0.4	coupling coupling	249676	0.975845	0	0	0.942327	0.00763575	0.79525	0.0561382
STDD	200	0.4	coupling mixed	250299	0	0	0	0.820532	0.0744351	0.344645	0.132675
STDD	200	0.4	repulsion coupling	249315	0.552783	0	0	0.82611	0.0731622	0.349189	0.132249
STDD	200	0.4	repulsion mixed	250710	0.975601	0	0	0.941232	0.00796021	0.793411	0.0563953
STDD	200	0.5	coupling coupling	250078	0.976611	0	0	0.932404	0.00927136	0.784858	0.0573278
STDD	200	0.5	coupling mixed	249848	0	0	0	0.72134	0.105048	0.294371	0.131015
STDD	200	0.5	repulsion coupling	249335	0.488086	0	0	0.723289	0.10462	0.295455	0.131071
STDD	200	0.5	repulsion mixed	250739	0.977024	0	0	0.932058	0.00918085	0.782152	0.0576753
STDD	200	0.6	coupling coupling	250492	0.97257	0	0	0.924232	0.0112631	0.761685	0.0606395
STDD	200	0.6	coupling mixed	250160	0	0	0	0.67922	0.117331	0.287801	0.125576
STDD	200	0.6	repulsion coupling	249838	0.446433	0	0	0.679942	0.117064	0.288702	0.125314
STDD	200	0.6	repulsion mixed	249510	0.972426	0	0	0.925285	0.0111753	0.763504	0.0603052
STDD	200	0.7	coupling coupling	249786	0.973277	0	0	0.911737	0.0115845	0.750583	0.0616143
STDD	200	0.7	coupling mixed	250114	0	0	0	0.667518	0.11517	0.305247	0.118221
STDD	200	0.7	repulsion coupling	250252	0.410079	0	0	0.664826	0.115852	0.302799	0.118415
STDD	200	0.7	repulsion mixed	249848	0.973708	0	0	0.913178	0.0112348	0.750695	0.0617495
STDD	200	0.8	coupling coupling	249810	0.967443	0	0	0.898837	0.0140384	0.716316	0.066381
STDD	200	0.8	coupling mixed	249964	0	0	0	0.70597	0.0985651	0.352779	0.112082
STDD	200	0.8	repulsion coupling	250422	0.394478	0	0	0.705164	0.0988848	0.354698	0.111714
STDD	200	0.8	repulsion mixed	249804	0.966346	0	0	0.898293	0.0139693	0.715285	0.0664938
STDD	200	0.9	coupling coupling	250769	0.953076	0	0	0.877632	0.0182579	0.671276	0.0721428
STDD	200	0.9	coupling mixed	249944	0	0	0	0.770874	0.0697432	0.424328	0.105342
STDD	200	0.9	repulsion coupling	250260	0.379106	0	0	0.770895	0.0698624	0.426191	0.104907
STDD	200	0.9	repulsion mixed	249027	0.954005	0	0	0.87827	0.0178513	0.671786	0.0719931
STDD	200	1	coupling coupling	125167	0.863638	2e-06	0	0.816403	0.030808	0.58774	0.0800491
STDD	200	1	coupling mixed	125267	0	2e-06	0	0.846463	0.0300741	0.502164	0.0987382
STDD	200	1	repulsion coupling	124699	0.388479	2e-06	0	0.844394	0.029992	0.502351	0.0988383
STDD	200	1	repulsion mixed	124867	0.926754	2e-06	0	0.816646	0.0300478	0.589853	0.0800259
STDD	400	0	coupling coupling	249855	0.99352	0	0	0.9853	0.00172756	0.910736	0.0361961
STDD	400	0	coupling mixed	249502	0	0	0	1.05538	0.00870716	0.602414	0.100557
STDD	400	0	repulsion coupling	250292	0.722029	0	0	1.05369	0.00901727	0.601499	0.100657
STDD	400	0	repulsion mixed	250351	0.993829	0	0	0.985833	0.00159732	0.911489	0.0360528
STDD	400	0.1	coupling coupling	249636	0.994332	0	0	0.985128	0.00197157	0.912786	0.0357566
STDD	400	0.1	coupling mixed	250559	0	0	0	1.05213	0.0101285	0.59796	0.101291
STDD	400	0.1	repulsion coupling	250090	0.717162	0	0	1.05637	0.00961074	0.600318	0.101085
STDD	400	0.1	repulsion mixed	249715	0.994374	0	0	0.984251	0.00216069	0.912549	0.0357222
STDD	400	0.2	coupling coupling	250536	0.993817	0	0	0.982366	0.00270911	0.909709	0.0363407
STDD	400	0.2	coupling mixed	250279	0	0	0	1.03931	0.0175148	0.572913	0.105291
STDD	400	0.2	repulsion coupling	249614	0.689833	0	0	1.03844	0.0175605	0.571867	0.105296
STDD	400	0.2	repulsion mixed	249571	0.99417	0	0	0.983466	0.00252948	0.911193	0.0360446
STDD	400	0.3	coupling coupling	250655	0.993832	0	0	0.983471	0.00259285	0.909149	0.0364166
STDD	400	0.3	coupling mixed	249572	0	0	0	0.990339	0.0361265	0.519632	0.111917
STDD	400	0.3	repulsion coupling	250159	0.63775	0	0	0.994475	0.0358315	0.521345	0.111715
STDD	400	0.3	repulsion mixed	249614	0.99335	0	0	0.983486	0.00264627	0.908334	0.0366905
STDD	400	0.4	coupling coupling	249676	0.992767	0	0	0.985388	0.00229038	0.905375	0.0374019
STDD	400	0.4	coupling mixed	250299	0	0	0	0.899522	0.0682509	0.445036	0.117784
STDD	400	0.4	repulsion coupling	249315	0.572308	0	0	0.901964	0.0675561	0.447327	0.117562
STDD	400	0.4	repulsion mixed	250710	0.992469	0	0	0.985686	0.00226975	0.905015	0.0374956
STDD	400	0.5	coupling coupling	250078	0.992078	0	0	0.97641	0.00365191	0.898703	0.0384961
STDD	400	0.5	coupling mixed	249848	0	0	0	0.778175	0.107656	0.379178	0.11681
STDD	400	0.5	repulsion coupling	249335	0.490352	0	0	0.779312	0.107065	0.379484	0.116944
STDD	400	0.5	repulsion mixed	250739	0.992546	0	0	0.978571	0.00327223	0.898555	0.0385523
STDD	400	0.6	coupling coupling	250492	0.991221	0	0	0.976242	0.00440176	0.890833	0.040086
STDD	400	0.6	coupling mixed	250160	0	0	0	0.721214	0.123016	0.371822	0.110174
STDD	400	0.6	repulsion coupling	249838	0.441202	0	0	0.723236	0.122504	0.37298	0.110104
STDD	400	0.6	repulsion mixed	249510	0.99071	0	0	0.974625	0.00466934	0.888124	0.0405081
STDD	400	0.7	coupling coupling	249786	0.990856	0	0	0.963182	0.00538157	0.87765	0.0421597
STDD	400	0.7	coupling mixed	250114	0	0	0	0.737584	0.113681	0.4169	0.102402
[truncated: 1,037 more rows]
