# Supplementary material for: Integrating haplotype-specific linkage maps in tetraploid species using SNP markers
Source: Theor Appl Genet. 2016 Aug 25;129(11):2211–26. doi: 10.1007/s00122-016-2768-1 (PMC5069339; doi:10.1007/s00122-016-2768-1)
Supplement: Supplementary file 9 — Supplementary material 9 (XLSX 13 kb) [file 122_2016_2768_MOESM9_ESM.xlsx]

## Sheet: Sheet1
Parental Scores			Before conversion in F1						Converted		After conversion in F1						Converted type
P1	P2		0	1	2	3	4		Y/N		0	1	2	3	4		P1	P2
0	0		x						N
1	0		x	x	d				N		x	x	d				1	0
2	0		x	x	x				N		x	x	x				2	0
3	0		d	x	x				Y		x	x	d				1	0
4	0				x				N
0	1		x	x	d				N		x	x	d				0	1
1	1		x	x	x				N		x	x	x				1	1
2	1		x	x	x	x			N		x	x	x	x			2	1
3	1			x	x	x			Y/N			x	x	x			1	3
4	1				x	x	d		Y		x	x	d				0	1
0	2		x	x	x				N		x	x	x				0	2
1	2		x	x	x	x			N		x	x	x	x			1	2
2	2		x	x	x	x	x		N		x	x	x	x	x		2	2
3	2			x	x	x	x		Y		x	x	x	x			1	2
4	2				x	x	x		Y		x	x	x				0	2
0	3		d	x	x				Y		x	x	d				0	1
1	3			x	x	x			Y/N			x	x	x			1	3
2	3			x	x	x	x		Y		x	x	x	x			2	1
3	3				x	x	x		Y		x	x	x				1	1
4	3				d	x	x		Y		x	x	d				0	1
0	4								N
1	4				x	x	d		Y		x	x	d				1	0
2	4				x	x	x		Y		x	x	x				2	0
3	4				d	x	x		Y		x	x	d				1	0
4	4								N
Supplementary Table S1. Conversion of marker dosages to one of the nine fundamental marker types.
Note:	Non-segregating markers are not converted,
	and SxT and TxS are collectively converted to one or the other form as required (Y/N).
	A ‘d’ refers to a possible double-reduction score.
