# Supplementary material for: Integrating haplotype-specific linkage maps in tetraploid species using SNP markers
Source: Theor Appl Genet. 2016 Aug 25;129(11):2211–26. doi: 10.1007/s00122-016-2768-1 (PMC5069339; doi:10.1007/s00122-016-2768-1)
Supplement: Supplementary file 10 — Supplementary material 10 (XLSX 13 kb) [file 122_2016_2768_MOESM10_ESM.xlsx]

## Sheet: Sheet1
	SxN	NxS	DxN	NxD	SxS	SxT	TxS	SxD	DxS	DxD
SxN	c1		c		c	c		c	c	c
	r		r		r	r		r	r	r
NxS		c2		c	c		c	c	c	c
		r		r	r		r	r	r	r
DxN			c		c	c		c	c	c
			m		r	r		r	m	m
			r						r	r
NxD				c	c		c	c	c	c
				m	r		r	m	r	m
				r				r		r
SxS					c/c	c/c	c/c	c/c	c/c	c/c
					c/r	c/r	c/r	c/r	c/r	c/r
					r/c	r/c	r/c	r/c	r/c	r/c
					r/r	r/r	r/r	r/r	r/r	r/r
SxT						c/c		c/c	c/c	c/c
						c/m		c/m	c/r	c/m
						r/c		r/c	r/c	r/c
						r/m		r/m	r/r	r/m
TxS								c/c	c/c
								c/r	c/m
								r/c	r/c
								r/r	r/m
SxD								c/c	c/c	c/c
								c/m	c/r	c/m
								c/r	r/c	c/r
								r/c	r/r	r/c
								r/m		r/m
								r/r		r/r
DxS									c/c	c/c
									c/r	c/r
									m/c	m/c
									m/r	m/r
									r/c	r/c
									r/r	r/r
DxD										c/c
										c/m
										c/r
										m/c
										m/m
										m/r
										r/c
										r/m
										r/r
Supplementary Table S2. All possible marker type / phase combinations
1c = coupling, r = repulsion, m=mixed
2Italics indicate situations that are symmetrically represented elsewhere in this table.
