# Supplementary material for: Integrating haplotype-specific linkage maps in tetraploid species using SNP markers
Source: Theor Appl Genet. 2016 Aug 25;129(11):2211–26. doi: 10.1007/s00122-016-2768-1 (PMC5069339; doi:10.1007/s00122-016-2768-1)
Supplement: Supplementary file 11 — Supplementary material 11 (XLSX 17 kb) [file 122_2016_2768_MOESM11_ESM.xlsx]

## Sheet: Supplementary Table S3
C	P	H	Binsa	Binnedb	Mappedc	Totald	cMe		C	P	H	Bins	Binned	Mapped	Total	cM
1	1	1	57	104	176	280	99.233		7	1	1	41	99	126	225	68.994
1	1	2	56	156	180	336	99.309		7	1	2	50	98	137	235	69.642
1	1	3	46	87	156	243	103.477		7	1	3	46	97	138	235	69.486
1	1	4	46	76	159	235	110.47		7	1	4	43	107	133	240	67.704
1	2	1	56	137	169	306	114.63		7	2	1	40	94	124	218	81.592
1	2	2	58	143	161	304	110.773		7	2	2	41	84	116	200	76.331
1	2	3	66	142	202	344	108.302		7	2	3	32	92	99	191	80.489
1	2	4	57	135	183	318	113.568		7	2	4	38	73	108	181	67.754
						2366 (846)	112.12								1725 (618)	72.68
2	1	1	51	130	148	278	79.516		8	1	1	21	29	87	116	86.588
2	1	2	30	53	117	170	83.995		8	1	2	29	48	95	143	83.037
2	1	3	38	86	131	217	79.722		8	1	3	29	53	107	160	88.319
2	1	4	51	103	164	267	81.71		8	1	4	34	52	92	144	82.566
2	2	1	35	63	119	182	87.415		8	2	1	43	73	127	200	81.221
2	2	2	43	81	129	210	83.097		8	2	2	39	119	115	234	88.165
2	2	3	37	67	113	180	76.979		8	2	3	34	57	99	156	77.712
2	2	4	36	70	127	197	78.893		8	2	4	33	54	95	149	84.797
						1701 (726)	87.42								1302 (557)	81.39
3	1	1	45	119	128	247	84.656		9	1	1	15	25	85	110	88.877
3	1	2	41	72	131	203	88.558		9	1	2	26	53	110	163	79.749
3	1	3	45	99	143	242	77.07		9	1	3	19	48	94	142	86.644
3	1	4	41	73	118	191	80.291		9	1	4	26	48	84	132	90.13
3	2	1	34	58	103	161	91.809		9	2	1	24	65	75	140	95.673
3	2	2	28	62	108	170	92.681		9	2	2	32	94	110	204	93.749
3	2	3	21	39	84	123	104.608		9	2	3	30	72	102	174	91.408
3	2	4	38	86	124	210	98.865		9	2	4	31	74	91	165	94.673
						1547 (651)	96.25								1230 (489)	99.43
4	1	1	40	103	128	231	94.294		10	1	1	20	35	62	97	81.634
4	1	2	46	114	136	250	92.587		10	1	2	23	46	68	114	81.373
4	1	3	32	85	113	198	101.595		10	1	3	20	45	63	108	82.477
4	1	4	42	122	139	261	90.643		10	1	4	25	46	70	116	81.254
4	2	1	21	48	87	135	105.743		10	2	1	29	70	80	150	75.627
4	2	2	36	118	127	245	101.957		10	2	2	29	68	70	138	76.788
4	2	3	28	63	125	188	102.152		10	2	3	33	75	93	168	78.666
4	2	4	36	76	136	212	109.247		10	2	4	27	76	78	154	81.809
						1720 (643)	106.19								1045 (331)	81.43
5	1	1	39	106	110	216	68.736		11	1	1	25	61	99	160	73.085
5	1	2	26	58	85	143	79.937		11	1	2	25	48	96	144	73.809
5	1	3	34	93	114	207	79.74		11	1	3	31	62	122	184	83.672
5	1	4	24	53	92	145	83.202		11	1	4	28	57	99	156	71.632
5	2	1	25	54	102	156	83.197		11	2	1	32	81	131	212	78.781
5	2	2	38	126	125	251	76.973		11	2	2	24	33	109	142	73.089
5	2	3	26	51	85	136	84.75		11	2	3	23	32	105	137	71.096
5	2	4	31	72	114	186	85.37		11	2	4	27	39	111	150	78.338
						1440 (643)	83.39								1285 (529)	83.38
6	1	1	21	36	87	123	77.426		12	1	1	26	56	103	159	77.526
6	1	2	32	76	105	181	72.826		12	1	2	25	40	83	123	69.703
6	1	3	30	52	96	148	80.303		12	1	3	16	31	61	92	77.646
6	1	4	38	75	116	191	80.623		12	1	4	22	45	69	114	73.228
6	2	1	22	35	92	127	76.926		12	2	1	22	76	80	156	70.617
6	2	2	34	65	110	175	77.129		12	2	2	29	86	86	172	80.663
6	2	3	34	60	102	162	79.338		12	2	3	24	80	89	169	81.9
6	2	4	20	33	80	113	80.943		12	2	4	28	88	94	182	72.837
						1220 (473)	79.66								1167 (404)	77.77
Supplementary Table S3. Overview of marker binning and mapping
a Number of bins into which markers were placed. One marker was selected per bin for mapping.
b Number of markers removed before map ordering.
c Number of markers mapped during marker ordering stage.
d Number of markers on homologue maps prior to map integration. Numbers in brackets denote unique markers.
e Homologue map length in centimorgans. Final figures per chromosome (in bold) are integrated map lengths.
