# Supplementary material for: Integrating haplotype-specific linkage maps in tetraploid species using SNP markers
Source: Theor Appl Genet. 2016 Aug 25;129(11):2211–26. doi: 10.1007/s00122-016-2768-1 (PMC5069339; doi:10.1007/s00122-016-2768-1)
Supplement: Supplementary file 12 — Supplementary material 12 (XLSX 16 kb) [file 122_2016_2768_MOESM12_ESM.xlsx]

## Sheet: Supplementary Table S4
Ch.	Hom.	Slopea	R2adjb		Ch.	Hom.	Slope	R2adj		Ch.	Hom.	Slope	R2adj
1	P1_h1	0.984498	0.980353		5	P1_h1	1.07982	0.995503		9	P1_h1	0.944492	0.992111
1	P1_h2	1.02275	0.977539		5	P1_h2	0.942101	0.996614		9	P1_h2	1.07378	0.987858
1	P1_h3	1.00661	0.988441		5	P1_h3	0.926178	0.998859		9	P1_h3	0.912807	0.992997
1	P1_h4	0.952253	0.987442		5	P1_h4	0.928912	0.997874		9	P1_h4	0.924065	0.986261
1	P2_h1	0.903508	0.983691		5	P2_h1	1.04786	0.992844		9	P2_h1	0.900826	0.996209
1	P2_h2	0.893394	0.987785		5	P2_h2	1.0673	0.990434		9	P2_h2	0.871259	0.994796
1	P2_h3	0.935985	0.985594		5	P2_h3	1.01232	0.994785		9	P2_h3	0.995453	0.998368
1	P2_h4	0.880384	0.981938		5	P2_h4	0.9885	0.995165		9	P2_h4	0.990705	0.997881
2	P1_h1	1.00407	0.997309		6	P1_h1	0.967625	0.991831		10	P1_h1	0.966286	0.997511
2	P1_h2	0.936397	0.994434		6	P1_h2	1.02674	0.987754		10	P1_h2	0.994044	0.997407
2	P1_h3	0.983934	0.980642		6	P1_h3	1.00211	0.993937		10	P1_h3	1.01222	0.996027
2	P1_h4	0.896818	0.987815		6	P1_h4	1.07011	0.988969		10	P1_h4	0.985049	0.994443
2	P2_h1	0.915405	0.990815		6	P2_h1	1.01105	0.998284		10	P2_h1	1.04874	0.996131
2	P2_h2	0.93747	0.987446		6	P2_h2	1.00715	0.999125		10	P2_h2	1.0348	0.999038
2	P2_h3	1.02276	0.991996		6	P2_h3	0.968148	0.994848		10	P2_h3	1.02213	0.998422
2	P2_h4	0.949273	0.978909		6	P2_h4	0.92834	0.994574		10	P2_h4	0.968796	0.996269
3	P1_h1	0.882739	0.993635		7	P1_h1	1.0208	0.995337		11	P1_h1	0.992671	0.987014
3	P1_h2	0.94664	0.994056		7	P1_h2	1.04914	0.98835		11	P1_h2	1.0308	0.997508
3	P1_h3	1.01893	0.980066		7	P1_h3	1.04085	0.994886		11	P1_h3	0.968215	0.996155
3	P1_h4	0.981472	0.995545		7	P1_h4	1.14059	0.979738		11	P1_h4	1.05227	0.993043
3	P2_h1	1.02455	0.979351		7	P2_h1	0.878602	0.994561		11	P2_h1	0.882607	0.993247
3	P2_h2	1.02713	0.988284		7	P2_h2	0.874858	0.996296		11	P2_h2	0.903725	0.995209
3	P2_h3	0.897894	0.985413		7	P2_h3	0.905728	0.996659		11	P2_h3	0.893718	0.996838
3	P2_h4	0.966666	0.992308		7	P2_h4	0.957174	0.993307		11	P2_h4	0.872776	0.993624
4	P1_h1	1.04438	0.993278		8	P1_h1	0.968459	0.994802		12	P1_h1	0.998935	0.988465
4	P1_h2	1.04127	0.997214		8	P1_h2	0.979736	0.997784		12	P1_h2	1.06664	0.979954
4	P1_h3	1.01267	0.996211		8	P1_h3	0.937731	0.994649		12	P1_h3	0.933645	0.97344
4	P1_h4	1.05253	0.992893		8	P1_h4	0.994724	0.995451		12	P1_h4	1.00841	0.983516
4	P2_h1	1.00095	0.996428		8	P2_h1	1.00836	0.985203		12	P2_h1	1.07636	0.988195
4	P2_h2	0.973823	0.995046		8	P2_h2	0.919332	0.989644		12	P2_h2	0.984564	0.992496
4	P2_h3	0.979796	0.997031		8	P2_h3	0.981206	0.98473		12	P2_h3	0.956208	0.993974
4	P2_h4	0.968146	0.997309		8	P2_h4	0.947853	0.982215		12	P2_h4	1.04179	0.987638
Supplementary Table S4. Distortion analysis of homologue maps
a Slope of the linear regression line of Integrated cM position ~ Homologue cM
b The adjusted R2 value of the linear regression.
